# Supplementary material for: Global Gene Expression Analysis of Cross-Protected Phenotype of Pectobacterium atrosepticum
Source: PLoS One. 2017 Jan 12;12(1):e0169536. doi: 10.1371/journal.pone.0169536 (PMC5230779; doi:10.1371/journal.pone.0169536)
Supplement: S1 Table — (XLS) [file pone.0169536.s001.xls]

## Sheet: DEGs
Table S1. Relative expression levels of genes in adapted P. atrosepticum cells vs. growing ones							old locus tag are marked with /
Locus_tag	logFC	logCPM	PValue	FDR (q-value)	new_locus_tag	q-value cut-off: <=0,05			positive values indicate up-regulation under starvation condition
ECA0181	5.73312	9.2691	6.49054e-30	2.99409e-26	ECA_RS00890	significant			negative values indicate down-regulation under starvation condition
ECA2180	5.62279	8.12998	7.37288e-29	1.70056e-25	ECA_RS10715	significant
ECA3517	5.1389	5.65596	5.15177e-24	2.97064e-21	ECA_RS17340	significant
ECA3238	4.90697	10.0752	3.27568e-24	2.15867e-21	ECA_RS15920	significant
ECA1649	4.51389	-0.545688	2.29623e-05	0.000188815	ECA_RS08165	significant
ECA2469	4.41984	6.11443	4.97101e-20	1.4332e-17	ECA_RS12115	significant
/ECA2179	4.4031	7.49971	2.09238e-20	6.43478e-18	n/a	significant
ECA3942	4.09732	10.4835	1.24922e-18	2.61938e-16	ECA_RS19470	significant
ECA3615	4.06101	11.9174	2.14448e-18	4.12186e-16	ECA_RS17860	significant
ECA3335	4.00869	7.61086	8.10729e-18	1.26275e-15	ECA_RS16435	significant
ECA3756	3.83702	3.95577	6.81588e-15	5.30406e-13	ECA_RS18555	significant
ECA1216	3.75823	4.70723	4.02346e-15	3.25618e-13	ECA_RS06020	significant
ECA2761	3.59379	7.51201	3.65313e-15	3.00926e-13	ECA_RS13550	significant
ECA3336	3.57094	6.76843	6.54513e-15	5.20563e-13	ECA_RS16440	significant
ECA3125	3.44402	7.46608	3.23711e-14	2.22877e-12	ECA_RS15355	significant
ECA2061	3.34571	6.93909	1.48202e-13	9.11539e-12	ECA_RS10160	significant
ECA3352	3.27336	7.3279	3.70069e-13	2.0691e-11	ECA_RS16550	significant
ECA0587	3.24374	1.76347	6.86977e-09	1.60115e-07	ECA_RS02920	significant
ECA2579	3.23984	11.1441	4.25393e-13	2.30863e-11	ECA_RS12635	significant
ECA1168	3.22715	2.99935	8.91543e-11	2.93764e-09	ECA_RS05790	significant
ECA2902	3.21928	-0.798457	0.00108459	0.00511053	ECA_RS14265	significant
ECA3168	3.15125	6.39401	2.59427e-12	1.18489e-10	ECA_RS15565	significant
/ECA3385	3.14575	-0.854902	0.00159793	0.0070606	n/a	significant
ECA4244	3.14233	7.22041	2.3081e-12	1.06473e-10	ECA_RS21030	significant
ECA2712	3.13687	12.4496	1.79131e-12	8.51887e-11	ECA_RS13300	significant
ECA2901	3.06546	-0.0738777	7.62932e-05	0.000538135	ECA_RS22405	significant
ECA2760	3.0068	6.33528	1.89079e-11	6.9224e-10	ECA_RS13545	significant
ECA1243	3.00208	6.68192	1.72838e-11	6.37842e-10	ECA_RS06155	significant
ECA2502	2.99649	3.94246	1.68872e-10	5.26355e-09	ECA_RS12275	significant
ECA2226	2.98873	11.6594	1.38437e-11	5.19193e-10	ECA_RS10935	significant
ECA1660	2.98089	-0.142398	0.000137915	0.000896058	ECA_RS08220	significant
ECA1278	2.93667	-0.177923	0.000186219	0.00114081	ECA_RS06330	significant
ECA1244	2.90846	7.39474	5.2094e-11	1.78007e-09	ECA_RS06160	significant
ECA2501	2.90203	5.61473	9.74021e-11	3.18664e-09	ECA_RS12270	significant
ECA2914	2.89961	-1.03888	0.00524731	0.0186773	ECA_RS14320	significant
/ECA1167	2.83649	2.32951	2.66048e-08	5.13506e-07	n/a	significant
ECA3383	2.82106	1.66727	2.42248e-07	3.5031e-06	ECA_RS16730	significant
/ECA3673	2.80725	-1.10584	0.00786477	0.0257855	n/a	significant
ECA3616	2.80633	6.74404	2.22226e-10	6.74428e-09	ECA_RS17865	significant
ECA1670	2.79933	-0.640946	0.00166513	0.00733644	ECA_RS08265	significant
ECA1242	2.79592	8.46313	1.94753e-10	6.0295e-09	ECA_RS06150	significant
ECA1105	2.78892	10.8906	2.01587e-10	6.19947e-09	ECA_RS05475	significant
ECA1645	2.70857	-1.17607	0.0118324	0.0360046	ECA_RS08145	significant
ECA3974	2.7073	7.66905	6.47153e-10	1.79838e-08	ECA_RS19625	significant
ECA1241	2.66781	7.75945	1.06567e-09	2.89172e-08	ECA_RS06145	significant
ECA0565	2.65061	0.114605	0.000178139	0.0010986	ECA_RS02815	significant
ECA0131	2.64197	6.6229	1.8247e-09	4.75555e-08	ECA_RS00650	significant
/ECA2010	2.63767	10.7876	1.42756e-09	3.76304e-08	n/a	significant
ECA2895	2.62662	2.70612	6.82414e-08	1.19242e-06	ECA_RS14230	significant
/ECA0514	2.62343	-0.14209	0.000495363	0.00265094	n/a	significant
ECA1113	2.62308	7.7209	1.88567e-09	4.88684e-08	ECA_RS05520	significant
ECA4082	2.60219	5.45646	4.28155e-09	1.05057e-07	ECA_RS20180	significant
ECA4078	2.58713	0.990435	1.29326e-05	0.000114069	ECA_RS20160	significant
ECA4477	2.57914	10.0498	3.01866e-09	7.56798e-08	ECA_RS22130	significant
ECA0436	2.51503	11.3052	6.64196e-09	1.56323e-07	ECA_RS02220	significant
ECA3073	2.50353	9.13012	7.88001e-09	1.81753e-07	ECA_RS15090	significant
ECA1166	2.50041	10.3745	8.0181e-09	1.84017e-07	ECA_RS05785	significant
ECA3237	2.4992	9.01012	8.33924e-09	1.87653e-07	ECA_RS15915	significant
ECA0612	2.49855	7.20878	9.27283e-09	2.05652e-07	ECA_RS03050	significant
ECA1165	2.48072	9.25534	1.04033e-08	2.28527e-07	ECA_RS05780	significant
ECA0828	2.48013	4.90547	2.48889e-08	4.88564e-07	ECA_RS04110	significant
ECA3780	2.45445	5.12454	2.8795e-08	5.53465e-07	ECA_RS18675	significant
ECA0583	2.44261	9.71567	1.643e-08	3.4608e-07	ECA_RS02905	significant
ECA2906	2.44023	6.64984	2.14104e-08	4.33185e-07	ECA_RS14285	significant
ECA3886	2.43636	10.9588	1.7491e-08	3.66754e-07	ECA_RS19200	significant
ECA0960	2.43014	6.83249	2.35526e-08	4.72383e-07	ECA_RS04750	significant
/ECA2503	2.41853	3.71812	1.29133e-07	2.06082e-06	n/a	significant
ECA2873	2.41758	3.49944	1.76105e-07	2.63757e-06	ECA_RS14100	significant
ECA3941	2.41292	8.72209	2.409e-08	4.7694e-07	ECA_RS19465	significant
/ECA1628	2.40377	0.45383	0.000172494	0.00107384	n/a	significant
ECA4124	2.38554	7.66175	3.5142e-08	6.61782e-07	ECA_RS20385	significant
/ECA2225A	2.37619	9.40702	3.68244e-08	6.90532e-07	n/a	significant
ECA4129	2.36623	-0.107121	0.00115274	0.00537673	ECA_RS20410	significant
ECA4198	2.36115	5.01596	8.91257e-08	1.48963e-06	ECA_RS20750	significant
ECA2238	2.36004	5.24112	7.91518e-08	1.34238e-06	ECA_RS10990	significant
ECA1774	2.33843	8.46491	5.918e-08	1.05813e-06	ECA_RS08780	significant
ECA1296	2.33796	8.94974	5.8645e-08	1.05264e-06	ECA_RS06420	significant
ECA2330	2.3301	7.42823	6.8893e-08	1.19475e-06	ECA_RS11445	significant
ECA1691	2.32326	12.1903	6.75331e-08	1.18453e-06	ECA_RS08370	significant
ECA0582	2.32103	8.43651	7.2747e-08	1.24752e-06	ECA_RS02900	significant
ECA3305	2.3182	11.6809	7.18097e-08	1.23604e-06	ECA_RS16290	significant
ECA3904	2.3062	7.70433	8.95731e-08	1.4917e-06	ECA_RS19290	significant
ECA0782	2.29597	10.4848	9.39342e-08	1.55311e-06	ECA_RS03880	significant
ECA3241	2.28915	4.99235	1.9818e-07	2.94159e-06	ECA_RS15935	significant
ECA2178	2.27696	8.5311	1.21474e-07	1.95248e-06	ECA_RS10705	significant
ECA4250	2.27536	1.441	2.4777e-05	0.000200519	ECA_RS21060	significant
/ECA1331	2.27446	5.98676	1.68481e-07	2.5482e-06	n/a	significant
ECA1059	2.2735	-0.177298	0.00199893	0.00853013	ECA_RS05255	significant
ECA3920	2.27099	9.67594	1.26921e-07	2.03294e-06	ECA_RS19360	significant
ECA1326	2.26707	8.75503	1.35376e-07	2.11692e-06	ECA_RS06600	significant
ECA4333	2.26454	11.5162	1.34747e-07	2.11425e-06	ECA_RS21445	significant
ECA2917	2.26199	-0.691072	0.00845893	0.0273929	ECA_RS14335	significant
ECA1240	2.25188	6.29369	2.02726e-07	2.98778e-06	ECA_RS06140	significant
ECA3580	2.24443	9.70277	1.72639e-07	2.59408e-06	ECA_RS17690	significant
ECA0843	2.23774	5.09186	3.31385e-07	4.63237e-06	ECA_RS04180	significant
ECA2286	2.23045	11.6688	1.99836e-07	2.95462e-06	ECA_RS11225	significant
/ECA4456	2.218	4.40667	6.20648e-07	7.97506e-06	n/a	significant
ECA1065	2.21647	2.86807	2.91853e-06	3.1456e-05	ECA_RS05285	significant
ECA4083	2.21389	3.0747	2.28029e-06	2.54697e-05	ECA_RS20185	significant
ECA1552	2.20917	6.89712	2.91273e-07	4.14704e-06	ECA_RS07720	significant
/ECA3944	2.18213	2.44025	6.36378e-06	6.32675e-05	n/a	significant
ECA1632	2.17891	4.91357	6.8553e-07	8.71171e-06	ECA_RS08085	significant
ECA1239	2.17202	6.36584	4.95308e-07	6.60363e-06	ECA_RS06135	significant
ECA1238	2.17175	6.34173	5.01139e-07	6.66211e-06	ECA_RS06130	significant
ECA3246	2.16931	6.12783	5.31101e-07	6.99991e-06	ECA_RS15960	significant
ECA0777	2.16868	5.74639	5.85595e-07	7.63094e-06	ECA_RS03855	significant
ECA2896	2.16515	10.1248	4.24999e-07	5.74932e-06	ECA_RS14235	significant
ECA0365	2.1525	6.98298	5.46967e-07	7.18848e-06	ECA_RS01880	significant
ECA3871	2.14268	9.15199	5.54731e-07	7.26982e-06	ECA_RS19125	significant
ECA0045	2.13826	4.09882	1.5824e-06	1.8249e-05	ECA_RS00235	significant
ECA2367	2.13813	4.2979	1.38373e-06	1.62421e-05	ECA_RS11630	significant
ECA2985	2.1374	6.75379	6.60795e-07	8.42057e-06	ECA_RS14660	significant
ECA2884	2.13454	6.06613	7.89617e-07	9.97946e-06	ECA_RS14170	significant
/ECA1634	2.11099	-0.7977	0.0164929	0.0470608	n/a	significant
ECA0671	2.10657	0.608361	0.000498242	0.00266018	ECA_RS03345	significant
ECA0080	2.09105	7.30335	1.05448e-06	1.28008e-05	ECA_RS00400	significant
ECA3581	2.08583	8.67739	1.05411e-06	1.28008e-05	ECA_RS17695	significant
ECA1551	2.08517	5.56166	1.53071e-06	1.77864e-05	ECA_RS07715	significant
ECA2894	2.07723	3.91088	3.41321e-06	3.62791e-05	ECA_RS14225	significant
ECA4507	2.0683	7.04978	1.37641e-06	1.61974e-05	ECA_RS22275	significant
ECA3757	2.06585	2.81968	1.18867e-05	0.000105652	ECA_RS18560	significant
ECA3855	2.05666	4.81451	2.56814e-06	2.83644e-05	ECA_RS19040	significant
ECA0005	2.0551	8.42714	1.48576e-06	1.73076e-05	ECA_RS00025	significant
ECA1089	2.05291	4.66204	2.87955e-06	3.11816e-05	ECA_RS05405	significant
ECA0049	2.04977	9.16803	1.54824e-06	1.79229e-05	ECA_RS00255	significant
ECA0225	2.04778	5.73182	2.145e-06	2.41929e-05	ECA_RS01155	significant
ECA2767	2.03392	11.4578	1.8031e-06	2.05376e-05	ECA_RS13580	significant
/ECA0588	2.03268	0.942467	0.000392948	0.00216051	n/a	significant
ECA3648	2.02696	3.30174	9.47409e-06	8.68867e-05	ECA_RS18030	significant
/ECA3382A	2.02693	0.430941	0.00114297	0.00533655	n/a	significant
ECA1695	2.02311	8.08743	2.12425e-06	2.40395e-05	ECA_RS08390	significant
ECA1237	2.01897	6.84269	2.3824e-06	2.64819e-05	ECA_RS06125	significant
ECA3126	2.00275	7.16747	2.76518e-06	3.02261e-05	ECA_RS15360	significant
ECA1540	2.00196	2.45233	2.81696e-05	0.000224821	ECA_RS07665	significant
ECA1442	1.99603	8.40748	2.81167e-06	3.05731e-05	ECA_RS07185	significant
ECA3074	1.99115	5.18021	4.46512e-06	4.64957e-05	ECA_RS15095	significant
ECA3973	1.9882	6.62542	3.48892e-06	3.69986e-05	ECA_RS19620	significant
ECA2237	1.9865	9.41358	3.05011e-06	3.27213e-05	ECA_RS10985	significant
ECA0522	1.98527	2.6829	2.87097e-05	0.000228341	ECA_RS02630	significant
ECA1475	1.98436	3.49763	1.13953e-05	0.000102071	ECA_RS07345	significant
ECA3075	1.97918	5.11656	5.19878e-06	5.30574e-05	ECA_RS15100	significant
ECA1690	1.96979	10.7448	3.60036e-06	3.80056e-05	ECA_RS08365	significant
ECA0444	1.96278	7.32389	4.1818e-06	4.38424e-05	ECA_RS02260	significant
ECA1658	1.96168	4.25068	9.01044e-06	8.38008e-05	ECA_RS08210	significant
ECA4396	1.95555	4.53771	8.07055e-06	7.66038e-05	ECA_RS21750	significant
ECA2470	1.94076	4.33039	1.04327e-05	9.45502e-05	ECA_RS12120	significant
ECA1193	1.9379	9.6877	5.08347e-06	5.19957e-05	ECA_RS05905	significant
ECA3617	1.93241	6.14474	6.64003e-06	6.55899e-05	ECA_RS17870	significant
ECA2409	1.92984	5.03073	8.77269e-06	8.19198e-05	ECA_RS11840	significant
ECA0122	1.92942	4.7654	9.32004e-06	8.5815e-05	ECA_RS00605	significant
ECA0944	1.92811	4.47478	1.0955e-05	9.85093e-05	ECA_RS04680	significant
ECA0580	1.92383	7.89919	6.12013e-06	6.16423e-05	ECA_RS02890	significant
ECA2897	1.92237	6.34122	7.16644e-06	7.00398e-05	ECA_RS14240	significant
ECA3355	1.92233	6.06242	7.34358e-06	7.11781e-05	ECA_RS16565	significant
ECA0443	1.91338	7.70077	6.87512e-06	6.75209e-05	ECA_RS02255	significant
ECA1067	1.91158	5.31919	9.44261e-06	8.67704e-05	ECA_RS05295	significant
ECA1293	1.91082	7.02184	7.3217e-06	7.11781e-05	ECA_RS06405	significant
ECA0467	1.90851	6.67754	7.69626e-06	7.38105e-05	ECA_RS02370	significant
ECA1577	1.90771	4.00348	1.61487e-05	0.000137697	ECA_RS07830	significant
ECA2899	1.90461	5.35541	1.00726e-05	9.16467e-05	ECA_RS14250	significant
/ECA0678	1.90442	3.64499	2.14365e-05	0.000177535	n/a	significant
ECA1618	1.90337	3.48937	2.40144e-05	0.000195685	ECA_RS08015	significant
ECA2986	1.90193	7.3127	7.88411e-06	7.5299e-05	ECA_RS14665	significant
ECA0999	1.90047	10.5174	7.45906e-06	7.21286e-05	ECA_RS04945	significant
ECA1598	1.89364	8.81585	8.16099e-06	7.71448e-05	ECA_RS07920	significant
ECA2900	1.89347	3.22929	3.37532e-05	0.000263458	ECA_RS14255	significant
ECA0170	1.8916	7.85089	8.55724e-06	8.02328e-05	ECA_RS00835	significant
ECA0660	1.88715	7.46188	9.10756e-06	8.4269e-05	ECA_RS03285	significant
/ECA1675	1.87919	5.9279	1.16985e-05	0.000104381	n/a	significant
/ECA1472	1.86926	3.05654	4.77805e-05	0.000359562	n/a	significant
ECA1676	1.85416	7.79694	1.25675e-05	0.000111274	ECA_RS08285	significant
ECA4254	1.85362	1.7658	0.000236019	0.00139584	ECA_RS21080	significant
ECA3549	1.84508	6.3181	1.5602e-05	0.000133777	ECA_RS17530	significant
ECA2862	1.84233	0.959288	0.00111032	0.00520518	ECA_RS14045	significant
ECA2671	1.83454	8.36544	1.50607e-05	0.000129377	ECA_RS13085	significant
ECA1538	1.83369	4.63216	2.51562e-05	0.000202607	ECA_RS07655	significant
ECAt045	1.83257	2.85586	8.11125e-05	0.00056828	ECA_RS14175	significant
ECA2009	1.82801	7.11982	1.6886e-05	0.000143453	ECA_RS09910	significant
ECA1893	1.82629	1.82994	0.000257696	0.00150284	ECA_RS09345	significant
ECA0957	1.82616	6.55488	1.79023e-05	0.000150699	ECA_RS04735	significant
ECA3403	1.81807	4.77737	2.71369e-05	0.000217149	ECA_RS16800	significant
ECA2910	1.81779	4.05249	3.59818e-05	0.000277102	ECA_RS14300	significant
ECA3636	1.81542	4.46792	3.2079e-05	0.000250815	ECA_RS17970	significant
ECA0684	1.80442	7.86022	2.06674e-05	0.00017196	ECA_RS03405	significant
ECA4141	1.79621	10.4612	2.1525e-05	0.000177947	ECA_RS20470	significant
ECA1332	1.79346	10.9257	2.20737e-05	0.000182158	ECA_RS06625	significant
ECA3209	1.78753	8.4521	2.40417e-05	0.000195685	ECA_RS15775	significant
ECA1322	1.78565	5.70902	3.0776e-05	0.000243516	ECA_RS06550	significant
ECA0581	1.78253	10.1574	2.47044e-05	0.000200519	ECA_RS22380	significant
ECA2207	1.78122	9.51	2.51667e-05	0.000202607	ECA_RS10840	significant
/ECA0486	1.77961	2.21993	0.000207166	0.0012525	n/a	significant
ECA2331	1.77898	7.33116	2.71613e-05	0.000217149	ECA_RS11450	significant
ECA1474	1.77845	3.0908	0.000103379	0.00069416	ECA_RS07340	significant
ECA0591	1.77841	1.70869	0.000432574	0.00234761	ECA_RS02935	significant
ECA3240	1.77715	5.3812	3.55841e-05	0.000274497	ECA_RS15930	significant
ECA3637	1.76804	6.05523	3.42836e-05	0.000266246	ECA_RS17975	significant
ECA0264	1.76246	7.82709	3.13086e-05	0.000246042	ECA_RS01385	significant
ECA1644	1.76159	2.20624	0.000241054	0.00142197	ECA_RS08140	significant
ECA2212	1.76137	8.22733	3.12764e-05	0.000246042	ECA_RS10865	significant
ECA1915	1.76018	0.65012	0.00263887	0.0106548	ECA_RS09455	significant
ECA1689	1.75892	13.4958	3.09118e-05	0.000244172	ECA_RS08360	significant
ECA1859	1.75664	9.67228	3.20085e-05	0.000250815	ECA_RS09185	significant
ECA2905	1.75413	3.50387	8.81578e-05	0.000605167	ECA_RS14280	significant
ECA0584	1.75106	4.27283	6.33879e-05	0.000459762	ECA_RS02910	significant
ECA3130	1.74999	7.1414	3.64039e-05	0.000279885	ECA_RS15380	significant
ECA2725	1.74904	8.70048	3.49247e-05	0.000269862	ECA_RS13365	significant
ECA2062	1.74817	3.87969	7.3316e-05	0.000522731	ECA_RS10165	significant
ECA0325	1.7464	4.92525	5.26951e-05	0.000391437	ECA_RS01675	significant
ECA3661	1.74539	4.17051	6.93582e-05	0.000497588	ECA_RS18095	significant
ECA2696	1.74027	6.68764	4.11342e-05	0.000311569	ECA_RS13220	significant
ECA4065	1.72681	7.20498	4.54015e-05	0.000342218	ECA_RS20095	significant
ECA0263	1.72315	5.59925	5.57496e-05	0.000409511	ECA_RS01380	significant
/ECA1576	1.72098	2.29334	0.000292782	0.00167569	n/a	significant
ECAt032	1.72049	1.83019	0.000534791	0.00282912	ECA_RS06985	significant
ECA3270	1.7171	6.39044	5.3875e-05	0.000399558	ECA_RS16085	significant
ECA2662	1.71153	4.74244	7.41204e-05	0.000526026	ECA_RS13040	significant
ECA1386	1.70789	3.28309	0.000155566	0.000991033	ECA_RS06900	significant
ECA4476	1.70599	7.13135	5.5629e-05	0.000409277	ECA_RS22125	significant
ECA0781	1.70171	8.36536	5.55474e-05	0.000409277	ECA_RS03875	significant
ECA0813	1.6903	2.6637	0.000309601	0.00175453	ECA_RS04035	significant
ECA4084	1.69019	2.5045	0.000370888	0.00205391	ECA_RS20190	significant
ECA1325	1.68751	8.39067	6.35687e-05	0.000460349	ECA_RS06595	significant
/ECA0708	1.68521	0.0558126	0.0109584	0.0339725	n/a	significant
ECA0738	1.68521	0.0558126	0.0109584	0.0339725	ECA_RS03665	significant
ECA2485	1.68068	5.23704	9.01941e-05	0.000616393	ECA_RS12190	significant
ECA2353	1.67924	1.34528	0.0014358	0.00647443	ECA_RS11560	significant
ECA1672A	1.67804	2.94577	0.000255935	0.00149447	ECA_RS08275	significant
ECA2874	1.67465	7.52296	7.3604e-05	0.000523974	ECA_RS14105	significant
ECA3836	1.66724	2.00706	0.000609673	0.00317071	ECA_RS18945	significant
ECA1575	1.66173	6.07693	9.24709e-05	0.000627306	ECA_RS07825	significant
ECA2013	1.66095	7.95758	8.25619e-05	0.000576185	ECA_RS09925	significant
ECA1694	1.6575	8.22956	8.46961e-05	0.000586938	ECA_RS08385	significant
ECA1085	1.65742	6.66455	9.03619e-05	0.000616626	ECA_RS05385	significant
ECA4322	1.65447	3.32514	0.000233127	0.00138228	ECA_RS21390	significant
ECA2349	1.65065	10.8769	8.78576e-05	0.000604906	ECA_RS11540	significant
ECA1338	1.64718	5.47403	0.00011477	0.000761775	ECA_RS06655	significant
ECA0091	1.6441	10.4654	9.35869e-05	0.000633945	ECA_RS00455	significant
ECA1063	1.64302	2.62822	0.000459188	0.00246593	ECA_RS05275	significant
ECA2137	1.63987	0.650345	0.00475756	0.0173427	ECA_RS10515	significant
ECA1110	1.63762	7.03655	0.000106278	0.000710525	ECA_RS05505	significant
ECA3592	1.63419	5.91181	0.000122942	0.000811349	ECA_RS17750	significant
ECA2086	1.63389	0.145053	0.0114634	0.0350387	ECA_RS10285	significant
ECA1677	1.63273	7.98557	0.000107362	0.000716732	ECA_RS08290	significant
ECA1295	1.62863	5.7813	0.000129683	0.000852179	ECA_RS06415	significant
ECA1560	1.62732	4.87117	0.000157863	0.00099534	ECA_RS07755	significant
ECA0501	1.61873	1.83043	0.00105694	0.00499557	ECA_RS02530	significant
ECA2213	1.61857	7.18533	0.000125799	0.00082783	ECA_RS10870	significant
ECA1650	1.61726	1.86582	0.00102086	0.00485991	ECA_RS08170	significant
ECA4428	1.61711	6.53849	0.000132224	0.000866406	ECA_RS21910	significant
/ECA1671	1.61311	2.24071	0.000679977	0.00343563	n/a	significant
ECA3902	1.61059	7.32752	0.000134537	0.000876582	ECA_RS19280	significant
ECA0930	1.60987	7.78431	0.000133318	0.000871098	ECA_RS04610	significant
ECA0176	1.608	1.34544	0.00219009	0.00915236	ECA_RS00865	significant
ECA2904	1.60786	4.63796	0.000191743	0.00117309	ECA_RS14275	significant
ECA0785	1.60632	1.39473	0.00205968	0.00871619	ECA_RS03895	significant
ECA1692	1.60576	9.89639	0.000133989	0.000874242	ECA_RS08375	significant
ECA1606	1.60447	5.89381	0.00016039	0.00100627	ECA_RS07955	significant
ECA0575	1.60362	5.09361	0.000181056	0.00111214	ECA_RS02865	significant
ECA4353	1.59835	4.95372	0.000197076	0.00120253	ECA_RS21545	significant
ECA4140	1.5926	4.45993	0.000232019	0.00137748	ECA_RS20465	significant
ECA3476	1.58668	6.19267	0.000181051	0.00111214	ECA_RS17135	significant
ECA4043	1.57912	7.60943	0.000177366	0.00109677	ECA_RS19985	significant
ECA1597	1.57854	8.64699	0.000174108	0.00108242	ECA_RS07915	significant
ECA1066	1.57557	1.10017	0.00378077	0.0142606	ECA_RS05290	significant
ECA4352	1.5745	10.0131	0.000178122	0.0010986	ECA_RS21540	significant
ECA1385	1.57307	2.5326	0.000845325	0.00412208	ECA_RS06895	significant
ECA1088	1.57267	2.57597	0.000811347	0.00397741	ECA_RS05400	significant
ECA2537	1.5725	5.19454	0.000239373	0.00141386	ECA_RS12425	significant
ECA1157	1.57014	4.32035	0.00029901	0.00170498	ECA_RS05740	significant
ECA0434	1.56129	9.80253	0.000200987	0.00121834	ECA_RS02210	significant
ECA2903	1.5594	4.18514	0.000342156	0.00191549	ECA_RS14270	significant
ECA0789	1.55821	2.58666	0.000890804	0.00431647	ECA_RS03920	significant
ECA2164	1.55733	7.21754	0.000218841	0.00131106	ECA_RS10635	significant
ECA1910	1.55687	1.78511	0.00167005	0.00735109	ECA_RS09430	significant
ECA2001	1.55587	11.1285	0.000209772	0.00126494	ECA_RS09870	significant
ECA0192	1.55533	8.33332	0.000215803	0.00129622	ECA_RS00945	significant
ECA1964	1.55507	9.28788	0.000213468	0.00128555	ECA_RS09690	significant
ECA1764	1.54725	4.59795	0.000327373	0.00184843	ECA_RS08740	significant
ECA0965	1.54692	2.88279	0.000739197	0.00367844	ECA_RS04770	significant
ECAt065	1.54554	4.60189	0.000331621	0.00186557	ECA_RS19480	significant
ECAt061	1.54494	5.32982	0.000293404	0.00167717	ECA_RS16635	significant
ECA3662	1.54314	5.26423	0.000301325	0.00171395	ECA_RS18100	significant
ECA3539	1.54109	3.81619	0.000440039	0.00237972	ECA_RS17480	significant
ECA4448	1.54036	2.82556	0.0008146	0.00398489	ECA_RS22430	significant
ECA2181	1.53925	1.39489	0.00305345	0.0120478	ECA_RS10720	significant
/ECA1672	1.53826	2.15771	0.00124829	0.00572969	n/a	significant
ECA2359	1.53601	10.403	0.000251236	0.00147481	ECA_RS11590	significant
ECA2765	1.53328	6.75703	0.000276899	0.00159866	ECA_RS13570	significant
ECA2580	1.53154	10.1831	0.000261702	0.00152236	ECA_RS12640	significant
ECA2042	1.52945	9.35213	0.000268155	0.00155207	ECA_RS10065	significant
ECA1659	1.52448	4.18699	0.00045587	0.00245382	ECA_RS08215	significant
ECA0563	1.52393	5.28567	0.000352723	0.00196987	ECA_RS02805	significant
ECA2529	1.51919	7.83819	0.000300787	0.001713	ECA_RS12380	significant
ECA0945	1.51464	4.76897	0.000425877	0.00231671	ECA_RS04685	significant
/ECA4034	1.50585	4.82063	0.000449633	0.00242308	n/a	significant
ECA0063	1.50382	3.52411	0.000677867	0.00342873	ECA_RS00325	significant
ECA1773	1.50212	6.80974	0.000362673	0.00202055	ECA_RS08775	significant
ECA2892	1.49548	5.43383	0.00043373	0.00235111	ECA_RS14215	significant
ECA1330	1.49544	8.08891	0.000368158	0.00204124	ECA_RS06620	significant
ECA3080	1.49051	8.62236	0.000380738	0.00210089	ECA_RS15125	significant
ECA2912	1.49033	9.08985	0.000379134	0.00209455	ECA_RS14310	significant
/ECA3384	1.4902	3.81409	0.000662389	0.00337332	n/a	significant
ECA0519	1.48862	4.06113	0.000646937	0.0033233	ECA_RS02615	significant
ECA2267	1.48844	5.96319	0.0004358	0.00235956	ECA_RS11135	significant
ECA2756	1.48731	3.92937	0.000682519	0.00344094	ECA_RS13525	significant
ECA1476	1.48589	3.84546	0.000721191	0.00360439	ECA_RS07350	significant
ECA0500	1.48064	4.14094	0.000663988	0.00337332	ECA_RS02525	significant
ECA3603	1.47978	6.59766	0.000444848	0.0024017	ECA_RS17805	significant
/ECA0522A	1.47633	1.1443	0.00605602	0.0210048	n/a	significant
ECA1638	1.47275	1.08546	0.00667698	0.0227481	ECA_RS08120	significant
ECA1730	1.47021	12.9486	0.000445144	0.0024017	ECA_RS08560	significant
ECA0778	1.46402	4.06501	0.000785094	0.00388033	ECA_RS03860	significant
ECAr011	1.46391	4.30466	0.00072015	0.00360439	ECA_RS16500	significant
ECA3076	1.46267	4.7444	0.00065944	0.00336877	ECA_RS15105	significant
/ECA2505	1.46245	5.90015	0.000547598	0.00288364	n/a	significant
ECA1441	1.46211	7.41325	0.000499565	0.00266415	ECA_RS07180	significant
ECA1092	1.45822	6.43168	0.000539956	0.00285317	ECA_RS05415	significant
ECA2766	1.45761	4.80264	0.000673143	0.00341607	ECA_RS13575	significant
/ECA0275	1.45338	5.5466	0.000616688	0.00319638	n/a	significant
ECA2731	1.45144	2.57097	0.00191215	0.00821916	ECA_RS13395	significant
ECA4397	1.44795	5.7378	0.000635079	0.0032757	ECA_RS21755	significant
ECA1452	1.44765	5.48181	0.000658134	0.00336582	ECA_RS07235	significant
ECA2984	1.44513	5.42513	0.000676987	0.00342804	ECA_RS14655	significant
ECA1585	1.44249	6.19315	0.000636426	0.0032766	ECA_RS07855	significant
ECAt058	1.43882	1.54459	0.00454795	0.0166506	ECA_RS16620	significant
ECA3090	1.4364	10.8177	0.000596566	0.00311742	ECA_RS15180	significant
ECAt059	1.43342	4.92519	0.000796148	0.00392375	ECA_RS16625	significant
ECA4294	1.43278	4.66261	0.000852327	0.00415183	ECA_RS21260	significant
ECA2382	1.42975	3.50202	0.00121121	0.00558729	ECA_RS11705	significant
/ECA1668	1.4296	3.72556	0.00111029	0.00520518	n/a	significant
ECA2721	1.42644	8.14512	0.000663891	0.00337332	ECA_RS13345	significant
ECA1062	1.42542	1.21474	0.0072533	0.0242635	ECA_RS05270	significant
ECA1664	1.42239	4.16619	0.00104009	0.00493106	ECA_RS08240	significant
ECAt060	1.42234	5.33101	0.000810696	0.00397741	ECA_RS16630	significant
ECA2682	1.42155	2.54945	0.00238706	0.00978802	ECA_RS13140	significant
ECAt062	1.41739	0.927039	0.00948574	0.0300947	ECA_RS17055	significant
/ECAs005	1.41496	5.78199	0.000829263	0.00404803	n/a	significant
/ECA2235A	1.41386	3.65909	0.00129415	0.00593431	n/a	significant
ECA1568	1.41267	10.5422	0.000729339	0.00364117	ECA_RS07795	significant
ECA2506	1.41265	2.90035	0.00192867	0.00826855	ECA_RS12285	significant
ECA1996	1.41036	2.43633	0.00267559	0.0107513	ECA_RS09845	significant
ECA0455	1.40791	2.79874	0.00214699	0.00899551	ECA_RS02310	significant
ECA1714	1.40353	4.15913	0.00120756	0.00558118	ECA_RS08480	significant
ECA0190	1.40305	5.19074	0.000975643	0.00468817	ECA_RS00935	significant
ECA3273	1.39993	6.03907	0.000912635	0.00440375	ECA_RS16095	significant
/ECA0677	1.39571	3.8053	0.00147293	0.00662242	n/a	significant
ECA1995	1.3919	7.1806	0.000907253	0.00438853	ECA_RS09840	significant
ECA4139	1.39019	5.26887	0.00106811	0.00503801	ECA_RS20460	significant
ECA2008	1.38707	7.77432	0.000928336	0.00447483	ECA_RS09905	significant
ECA3538	1.38123	3.22737	0.00202596	0.00859773	ECA_RS17475	significant
ECA1785	1.38032	7.56857	0.000986221	0.00472915	ECA_RS08830	significant
ECA0629	1.38026	6.56742	0.00102434	0.00487143	ECA_RS03135	significant
ECA2348	1.37817	11.4609	0.000969076	0.00466147	ECA_RS11535	significant
ECA1772	1.37777	4.30816	0.00141357	0.00638042	ECA_RS08770	significant
/ECA0706	1.37741	0.960265	0.011094	0.0342342	n/a	significant
ECA2302	1.37617	8.40472	0.00100359	0.00479248	ECA_RS11305	significant
ECA2214	1.37394	8.56421	0.00101992	0.00485991	ECA_RS10875	significant
ECA1607	1.36959	3.06178	0.00234469	0.00967448	ECA_RS07960	significant
ECA1860	1.3685	10.2187	0.00105281	0.00498116	ECA_RS09190	significant
ECA1509	1.36471	8.57339	0.0010997	0.00517116	ECA_RS07510	significant
ECA0326	1.36379	5.07278	0.00136304	0.00617654	ECA_RS01680	significant
ECA0949	1.35646	4.5933	0.00158761	0.00702843	ECA_RS04705	significant
ECA0488	1.35154	2.15823	0.00496913	0.0179363	ECA_RS02465	significant
ECA2440	1.35023	6.22914	0.00133067	0.0060596	ECA_RS11985	significant
ECA2012	1.3483	6.94616	0.00130437	0.00596337	ECA_RS09920	significant
ECA3837	1.34573	6.15554	0.00138584	0.00627368	ECA_RS18950	significant
ECAt049	1.34518	3.4094	0.00236986	0.00974344	ECA_RS16180	significant
ECA4230	1.34468	4.95249	0.0015928	0.00704465	ECA_RS20930	significant
ECA1297	1.34198	9.08403	0.00131494	0.0059998	ECA_RS06425	significant
ECA0946	1.33904	5.65904	0.00154557	0.00687532	ECA_RS04690	significant
ECA3986	1.33524	3.85917	0.002249	0.00936266	ECA_RS19675	significant
ECAt055	1.33484	5.40835	0.00164165	0.00724684	ECA_RS16455	significant
ECA1617	1.33216	3.85698	0.00230235	0.00953386	ECA_RS08010	significant
ECA1629	1.33212	6.8157	0.00149215	0.00667631	ECA_RS08075	significant
ECA0878	1.33211	5.22715	0.00168856	0.00741133	ECA_RS04350	significant
ECA1008	1.3307	1.66026	0.00749957	0.0248431	ECA_RS05005	significant
ECA2025	1.33035	6.35169	0.00154732	0.00687648	ECA_RS09980	significant
ECA0348	1.32915	8.35856	0.00146953	0.00661359	ECA_RS01790	significant
ECA3675	1.32885	2.7759	0.00373645	0.0141049	ECA_RS22425	significant
ECA4125	1.328	8.57493	0.00147878	0.00663395	ECA_RS20390	significant
ECA0384	1.32707	9.27756	0.0014798	0.00663395	ECA_RS01975	significant
ECA1084	1.32698	4.51892	0.0020075	0.00854116	ECA_RS05380	significant
/ECA3945	1.32653	3.97313	0.00228259	0.00946904	n/a	significant
ECA2882	1.32623	8.68918	0.00149791	0.00669558	ECA_RS14160	significant
/ECA0449	1.32611	7.1636	0.00154542	0.00687532	n/a	significant
ECA3203	1.32228	4.66549	0.00201077	0.00854116	ECA_RS15745	significant
ECA0590	1.32114	1.33354	0.0109942	0.034041	ECA_RS02930	significant
ECA1855	1.3211	5.94991	0.00172332	0.00752811	ECA_RS09165	significant
ECA2236	1.31951	6.86687	0.00164563	0.00725747	ECA_RS10980	significant
ECA3515	1.31786	6.64704	0.00168264	0.00739836	ECA_RS17330	significant
ECA1678	1.31653	3.7403	0.00271983	0.0109006	ECA_RS08295	significant
ECA0226	1.31486	2.20745	0.00596177	0.0207716	ECA_RS01160	significant
ECA4301	1.31469	3.07714	0.00340075	0.013127	ECA_RS21290	significant
ECA3341	1.31399	6.84544	0.00172028	0.00752193	ECA_RS16470	significant
ECA2711	1.31295	7.90539	0.001684	0.00739836	ECA_RS13295	significant
ECA2913	1.31246	3.03501	0.0035388	0.0135585	ECA_RS14315	significant
ECA2075	1.31134	6.83767	0.00175709	0.00765388	ECA_RS10230	significant
ECA3085	1.30891	4.01715	0.00255104	0.0103774	ECA_RS15155	significant
ECA0525	1.30729	5.07959	0.00210269	0.00884872	ECA_RS02645	significant
ECA3477	1.30616	6.06674	0.00193415	0.00828434	ECA_RS17140	significant
ECA2043	1.30113	5.95564	0.00200906	0.00854116	ECA_RS10070	significant
ECA1892	1.29523	2.28801	0.00629506	0.0216872	ECA_RS09340	significant
ECA1561	1.29203	6.38423	0.00208536	0.00879322	ECA_RS07760	significant
ECA0520	1.28945	5.20587	0.00235187	0.00967812	ECA_RS02620	significant
ECA3132	1.288	5.86675	0.00225085	0.00936266	ECA_RS15385	significant
ECA3459	1.28753	3.67704	0.00315779	0.0123974	ECA_RS22420	significant
ECA2364	1.28573	6.64651	0.00216249	0.00905222	ECA_RS11615	significant
ECA0366	1.2837	5.62865	0.00238337	0.00978485	ECA_RS01885	significant
ECA1693	1.28268	9.29156	0.00210068	0.00884872	ECA_RS08380	significant
ECA1619	1.27751	4.97315	0.00270817	0.0108633	ECA_RS08020	significant
ECA1841	1.27685	5.33467	0.0025817	0.0104744	ECA_RS09095	significant
ECA2703	1.27408	1.25572	0.0151887	0.0441219	ECA_RS13255	significant
ECA3342	1.27099	6.29135	0.00246425	0.0100687	ECA_RS16475	significant
ECA3647	1.26918	5.99125	0.00255938	0.0104021	ECA_RS18025	significant
ECA1199	1.26774	10.2308	0.00234775	0.00967464	ECA_RS05935	significant
ECA3773	1.26668	6.08483	0.0026057	0.010544	ECA_RS18640	significant
ECA1321	1.26608	6.93868	0.00248764	0.0101553	ECA_RS06545	significant
ECA1146	1.26434	4.11799	0.0034577	0.0132994	ECA_RS05685	significant
ECA3460	1.26434	4.11799	0.0034577	0.0132994	ECA_RS17050	significant
ECA1068	1.26286	2.28811	0.00766319	0.0252683	ECA_RS05300	significant
ECA4255	1.2622	1.81336	0.00965045	0.0305031	ECA_RS21085	significant
ECA1061	1.26156	2.97159	0.00516363	0.0184633	ECA_RS05265	significant
ECA2890	1.26105	2.39497	0.0071588	0.0240084	ECA_RS14205	significant
/ECA3658	1.2601	2.91357	0.00539131	0.0190868	n/a	significant
ECA0180	1.2601	4.6782	0.00317983	0.0124627	ECA_RS00885	significant
ECA1470	1.25913	4.57102	0.00330843	0.0128683	ECA_RS07325	significant
/ECAs013	1.2568	1.60915	0.0118632	0.0360745	n/a	significant
ECA2883	1.25667	7.17005	0.00265376	0.0106822	ECA_RS14165	significant
ECA0761	1.25554	7.70105	0.00264233	0.0106548	ECA_RS03780	significant
ECA3133	1.25553	3.59251	0.00409634	0.0152637	ECA_RS15390	significant
/ECA1643	1.25449	1.24236	0.0169848	0.0481086	n/a	significant
ECA1872	1.25259	5.88855	0.0029278	0.0116208	ECA_RS09245	significant
ECA0398	1.25048	2.18679	0.00891855	0.02863	ECA_RS02040	significant
ECA0105	1.24912	7.39575	0.00279401	0.0111495	ECA_RS00520	significant
ECA2158	1.24616	3.36093	0.00484397	0.0176085	ECA_RS10605	significant
ECAt018	1.2432	2.48316	0.0075104	0.0248533	ECA_RS03660	significant
ECA2202	1.2411	3.93435	0.00427715	0.0158217	ECA_RS10815	significant
ECA1471	1.24088	3.33592	0.00507989	0.0182079	ECA_RS07330	significant
/ECA0586A	1.23997	5.07132	0.00347967	0.0133653	n/a	significant
ECA0503	1.23958	2.76216	0.00674112	0.0229158	ECA_RS02540	significant
ECA1329	1.23937	10.9903	0.00291278	0.0115733	ECA_RS06615	significant
ECA0029	1.23935	9.42989	0.00292975	0.0116208	ECA_RS00155	significant
ECA1941	1.23926	8.80043	0.0029457	0.011654	ECA_RS09580	significant
ECA3123	1.23571	3.90913	0.00448413	0.0164561	ECA_RS15350	significant
ECA2076	1.23364	3.59522	0.00475955	0.0173427	ECA_RS10235	significant
ECA2978	1.23284	2.33316	0.00887754	0.0285579	ECA_RS14630	significant
ECA2223	1.23134	4.32782	0.00407893	0.0152261	ECA_RS10920	significant
ECA2997	1.23134	3.58464	0.00485623	0.0176392	ECA_RS14720	significant
ECA1699	1.23103	11.9107	0.00309878	0.0121968	ECA_RS08410	significant
ECA0274	1.22913	6.22489	0.00339277	0.0131079	ECA_RS01435	significant
ECA0466	1.22763	7.4782	0.00328058	0.0128031	ECA_RS02365	significant
ECA3537	1.22747	7.18775	0.00330842	0.0128683	ECA_RS17470	significant
/ECAs015	1.2261	7.24476	0.0033375	0.0129595	n/a	significant
ECA2287	1.22604	8.89481	0.0032529	0.0127059	ECA_RS11230	significant
/ECAs003	1.22469	15.9871	0.00324625	0.0126906	n/a	significant
ECA2891	1.2224	3.84853	0.00503401	0.0180997	ECA_RS14210	significant
ECA4248	1.22223	1.51201	0.01555	0.0450015	ECA_RS21050	significant
ECA2654	1.22058	5.3853	0.00386703	0.0145265	ECA_RS13005	significant
ECA0679	1.2203	3.77827	0.00525277	0.0186824	ECA_RS03380	significant
ECA0956	1.22008	4.49688	0.00441577	0.016244	ECA_RS04730	significant
/ECA1771	1.21768	4.65703	0.00434526	0.0160229	n/a	significant
/ECA1940	1.21711	5.39822	0.00398626	0.0149258	n/a	significant
ECA0775	1.21654	3.20734	0.00614487	0.021265	ECA_RS03840	significant
ECA3374	1.21384	8.42583	0.00358149	0.0136767	ECA_RS16680	significant
ECA0129	1.21363	9.32806	0.00355942	0.0136262	ECA_RS00640	significant
ECA1484	1.2123	3.13301	0.00654887	0.0223999	ECA_RS07395	significant
ECA0191	1.21036	8.12297	0.00369001	0.0140099	ECA_RS00940	significant
ECA1498	1.20955	2.80392	0.00794905	0.0260064	ECA_RS07470	significant
/ECA3272	1.20851	7.13325	0.00381692	0.0143852	n/a	significant
/ECA0547	1.20847	2.29478	0.0105395	0.0328505	n/a	significant
ECA1267	1.20558	2.24859	0.0110765	0.0342236	ECA_RS06270	significant
ECA0564	1.2046	1.71015	0.0144548	0.0422828	ECA_RS02810	significant
ECA2977	1.20401	2.55011	0.0096197	0.030436	ECA_RS14625	significant
ECA3450	1.20225	2.26858	0.0111337	0.0343313	ECA_RS17015	significant
ECA1537	1.2016	3.197	0.00681069	0.0231183	ECA_RS07650	significant
ECA4138	1.19704	4.36708	0.00521707	0.0186128	ECA_RS20455	significant
ECA0577	1.19482	1.56691	0.0171218	0.0482781	ECA_RS02875	significant
ECA3779	1.19374	4.75479	0.00501468	0.0180645	ECA_RS18670	significant
/ECA3839	1.19359	3.80597	0.00622856	0.0214902	n/a	significant
ECA2568	1.19336	7.94165	0.00419677	0.015575	ECA_RS12580	significant
/ECA3326	1.1927	3.5028	0.00651844	0.0223409	n/a	significant
ECA0001	1.19246	5.47698	0.00468163	0.0170993	ECA_RS00005	significant
ECA1674	1.19245	6.59207	0.00437443	0.0161176	ECA_RS08280	significant
ECA0524	1.18747	3.32022	0.00729538	0.0243463	ECA_RS02640	significant
ECA0140	1.18578	6.17872	0.00467887	0.0170993	ECA_RS00695	significant
ECAr018	1.18386	4.45257	0.0057675	0.0201862	ECA_RS19715	significant
/ECA3919	1.18281	5.07908	0.00523803	0.0186587	n/a	significant
ECA0251	1.17925	6.86354	0.00476995	0.0173668	ECA_RS01315	significant
ECA1688	1.1781	11.5524	0.00459937	0.0168254	ECA_RS08355	significant
ECA3199	1.17201	7.48411	0.00494729	0.0179135	ECA_RS15725	significant
ECA1380	1.17135	7.07122	0.00502032	0.0180645	ECA_RS06870	significant
ECA4395	1.16501	5.02241	0.00601566	0.0209057	ECA_RS21745	significant
ECA1752	1.16387	6.72435	0.00535607	0.0189766	ECA_RS08675	significant
ECA2317	1.16053	6.40365	0.00555405	0.0195281	ECA_RS11380	significant
ECA2974	1.15967	2.34598	0.0135227	0.0401158	ECA_RS14610	significant
ECA3471	1.15884	6.95405	0.00551293	0.0193983	ECA_RS17110	significant
ECA2294	1.15493	2.65519	0.0121158	0.0366973	ECA_RS11265	significant
ECA2751	1.15381	4.41731	0.00716139	0.0240084	ECA_RS13500	significant
ECA2014	1.15238	4.48293	0.00709539	0.0238738	ECA_RS09930	significant
ECA0385	1.14876	8.85979	0.00574603	0.0201264	ECA_RS01980	significant
ECA0064	1.14816	3.60602	0.00840503	0.0272469	ECA_RS00330	significant
/ECA0586	1.14755	5.02639	0.00678413	0.0230451	n/a	significant
ECA1657	1.14409	3.07391	0.0104104	0.0325336	ECA_RS08205	significant
ECA2851	1.14066	5.93083	0.00653291	0.0223729	ECA_RS13990	significant
ECA3245	1.13944	5.95519	0.00667268	0.0227481	ECA_RS15955	significant
ECA2248	1.13855	3.07014	0.0107942	0.0335538	ECA_RS11040	significant
/ECA0358	1.12922	3.10022	0.0112831	0.0346299	n/a	significant
ECA1711	1.12896	12.8685	0.00655051	0.0223999	ECA_RS08470	significant
ECA3378	1.12845	5.90025	0.00715262	0.0240084	ECA_RS16700	significant
ECA4066	1.12787	3.99795	0.00901823	0.0288897	ECA_RS20100	significant
ECA2074	1.12728	3.68256	0.00986828	0.0310521	ECA_RS10225	significant
ECA3451	1.12695	4.96043	0.00785282	0.0257666	ECA_RS17020	significant
ECAr005	1.12606	4.86084	0.00809041	0.0263939	ECA_RS01065	significant
ECA2487	1.1239	7.34458	0.00699819	0.0236274	ECA_RS12200	significant
ECAt050	1.12328	4.20398	0.00889313	0.0285682	ECA_RS16185	significant
ECA0179	1.12319	2.86234	0.0131036	0.0392235	ECA_RS00880	significant
ECA0834	1.12003	7.86141	0.0071254	0.0239573	ECA_RS04135	significant
ECA1521	1.11829	3.90529	0.00989473	0.0310931	ECA_RS07570	significant
/ECA2024	1.1174	6.79079	0.00742998	0.0246579	n/a	significant
ECA0630	1.11662	7.8529	0.00729914	0.0243463	ECA_RS03140	significant
ECAr008	1.11632	4.90622	0.00854684	0.027629	ECA_RS01260	significant
ECA3540	1.11605	6.26563	0.00764738	0.0252342	ECA_RS17485	significant
ECA1712	1.11472	10.9216	0.00725853	0.0242635	ECA_RS08475	significant
ECA0829	1.11421	2.81333	0.0141751	0.0416231	ECA_RS04115	significant
ECA2253	1.11351	8.92334	0.00737675	0.0245342	ECA_RS11065	significant
ECA3366	1.11283	9.58881	0.00738426	0.0245415	ECA_RS16640	significant
ECA2850	1.10954	5.78942	0.00826695	0.0268371	ECA_RS13985	significant
ECA2026	1.10797	6.14833	0.00813056	0.0265062	ECA_RS09985	significant
ECA4123	1.10763	8.55138	0.00771008	0.0253866	ECA_RS20380	significant
ECA0958	1.10727	5.20047	0.00884356	0.0284884	ECA_RS04740	significant
ECA1687	1.10712	9.98769	0.00767385	0.0252853	ECA_RS08350	significant
ECA0121	1.10686	3.84893	0.0108554	0.0337212	ECA_RS00600	significant
ECA3771	1.10649	4.18138	0.00999775	0.0313739	ECA_RS18630	significant
ECA0964	1.10309	5.01181	0.00921191	0.0293471	ECA_RS04765	significant
ECA1323	1.10243	8.91303	0.00797177	0.0260622	ECA_RS06585	significant
ECA1200	1.09682	5.21259	0.00946323	0.030044	ECA_RS05940	significant
ECAr002	1.09549	4.89884	0.00984286	0.0309933	ECA_RS00090	significant
ECA1651	1.09406	5.30581	0.00953318	0.0302037	ECA_RS08175	significant
ECA0367	1.09397	6.37153	0.00886649	0.0285423	ECA_RS01890	significant
ECA0178	1.09304	2.72455	0.0168029	0.047729	ECA_RS00875	significant
ECA3173	1.09198	3.48901	0.0125591	0.0378413	ECA_RS15590	significant
ECA0182	1.09105	6.15958	0.00912753	0.0291588	ECA_RS00895	significant
ECA2683	1.09006	6.46111	0.00907645	0.0290358	ECA_RS13145	significant
ECAr015	1.08927	4.19195	0.0111509	0.0343477	ECA_RS17385	significant
ECA4134	1.08436	9.40764	0.00900853	0.0288786	ECA_RS20435	significant
ECA0233	1.08351	6.88131	0.0093651	0.0297734	ECA_RS01200	significant
ECA1926	1.08126	8.5893	0.00925162	0.0294532	ECA_RS09515	significant
/ECA1930	1.0791	7.55413	0.00951052	0.0301526	n/a	significant
ECA3516	1.07738	7.04381	0.00972412	0.0306822	ECA_RS17335	significant
ECA4475	1.0766	6.78864	0.00984248	0.0309933	ECA_RS22120	significant
ECA2309	1.07588	5.33381	0.0107027	0.0333142	ECA_RS11340	significant
ECAr021	1.07424	4.42504	0.0120999	0.0366733	ECA_RS20980	significant
ECA2740	1.07315	9.17446	0.00974104	0.0307146	ECA_RS13440	significant
ECA0442	1.07228	6.95257	0.0100904	0.0316001	ECA_RS02250	significant
ECA4386	1.07142	5.00598	0.0112703	0.0346138	ECA_RS21700	significant
ECA3634	1.07131	5.74864	0.0107171	0.0333363	ECA_RS17960	significant
ECA3236	1.06945	6.78289	0.0103333	0.0323168	ECA_RS15910	significant
ECA3115	1.06164	8.5713	0.0105781	0.0329486	ECA_RS15305	significant
ECA2545	1.06137	6.33223	0.0110762	0.0342236	ECA_RS12465	significant
ECA2011	1.06094	5.7546	0.0114694	0.0350387	ECA_RS09915	significant
ECA0193	1.05895	7.12765	0.0109953	0.034041	ECA_RS00950	significant
ECA2748	1.05782	5.19978	0.0122825	0.0371291	ECA_RS13480	significant
/ECA0103	1.05632	7.28721	0.0111539	0.0343477	n/a	significant
ECA1562	1.05574	7.84345	0.0110948	0.0342342	ECA_RS07765	significant
ECA0740	1.05564	3.26206	0.0165603	0.0471283	ECA_RS03675	significant
ECA4174	1.05455	7.00073	0.011358	0.0348137	ECA_RS20635	significant
ECA2672	1.05059	5.71026	0.0123755	0.0373369	ECA_RS13090	significant
ECA2795	1.04999	4.97902	0.0130348	0.0390959	ECA_RS13720	significant
ECA3795	1.04818	8.52563	0.0115872	0.0353284	ECA_RS18745	significant
ECA0389	1.0465	7.1737	0.0119399	0.0362424	ECA_RS02000	significant
ECA0889	1.04534	4.88182	0.0137139	0.0405703	ECA_RS04405	significant
ECA1478	1.04474	7.85579	0.011942	0.0362424	ECA_RS07360	significant
ECA0983	1.04381	5.50937	0.0130716	0.0391807	ECA_RS04865	significant
ECA3659	1.04242	4.03955	0.0153941	0.0446062	ECA_RS18085	significant
ECA2424	1.04235	4.47188	0.0146585	0.0428245	ECA_RS11915	significant
ECA0916	1.04219	6.20757	0.0126464	0.0380548	ECA_RS04540	significant
ECA1333	1.04095	5.38061	0.0133421	0.0397335	ECA_RS06630	significant
ECA2063	1.03981	5.1576	0.0138049	0.0407434	ECA_RS10170	significant
ECA1902	1.03944	5.64681	0.0132115	0.0394465	ECA_RS09385	significant
ECA0069	1.03891	8.00202	0.0123925	0.0373639	ECA_RS00355	significant
ECA1245	1.03739	7.21208	0.0126752	0.0380917	ECA_RS06165	significant
ECA2276	1.03618	4.17812	0.0156922	0.0452425	ECA_RS11180	significant
ECA4044	1.03481	8.48541	0.012674	0.0380917	ECA_RS19990	significant
ECA0253	1.03057	7.04084	0.0133089	0.0396602	ECA_RS01325	significant
ECA3786	1.02967	7.11079	0.013367	0.0397561	ECA_RS18700	significant
ECA0898	1.02889	8.03659	0.0132392	0.0395035	ECA_RS04450	significant
ECA3508	1.02773	6.31083	0.0138523	0.040805	ECA_RS17295	significant
ECA3992	1.02325	6.84067	0.0140321	0.0412804	ECA_RS19705	significant
ECA0003	1.02303	8.33303	0.0137198	0.0405703	ECA_RS00015	significant
ECA2881	1.02225	8.86177	0.0137346	0.040588	ECA_RS14155	significant
ECA0825	1.02168	6.48541	0.0143236	0.0419256	ECA_RS04095	significant
ECA1446	1.02087	6.68236	0.0143135	0.0419256	ECA_RS07205	significant
ECA1411	1.02085	6.19726	0.014551	0.0425374	ECA_RS07030	significant
ECA1605	1.02005	4.17817	0.0173466	0.0487629	ECA_RS07950	significant
ECA0242	1.02001	4.26199	0.0169887	0.0481086	ECA_RS01270	significant
ECA0189	1.01094	5.41625	0.0163125	0.0467098	ECA_RS00930	significant
ECA4369	1.00898	5.19649	0.0168202	0.0477353	ECA_RS21620	significant
ECA1542	1.00513	7.19446	0.0156654	0.0452219	ECA_RS07670	significant
ECA1784	1.00254	9.61153	0.0155689	0.0450278	ECA_RS08825	significant
/ECA3271	1.00223	8.63129	0.015682	0.0452415	n/a	significant
ECA2292	1.00114	8.41489	0.0158192	0.0455519	ECA_RS11255	significant
ECA1051	1	6.42999	0.0165122	0.0470772	ECA_RS05220	significant
ECA3554	0.997034	6.51195	0.0167861	0.0477106	ECA_RS17560	significant
ECA3917	0.99681	5.71715	0.0174809	0.0491104	ECA_RS19350	significant
ECA0531	0.996193	8.1433	0.0163753	0.0468317	ECA_RS02660	significant
ECA4341	0.99588	8.17619	0.0164031	0.0468818	ECA_RS21485	significant
/ECA4287	0.991215	6.20258	0.0176063	0.0493726	n/a	significant
ECA4351	0.98709	7.23129	0.0175828	0.0493367	ECA_RS21535	significant
ECA1700	0.985825	11.6442	0.0172789	0.0486319	ECA_RS08415	significant
ECA3033	0.98513	7.66498	0.0176818	0.0495541	ECA_RS14885	significant
ECA3924	-0.986149	7.61677	0.017577	0.0493367	ECA_RS19380	significant
ECA2222	-0.988284	9.27946	0.0170967	0.0482663	ECA_RS10915	significant
ECA1013	-0.990327	8.15481	0.0170033	0.0481205	ECA_RS05030	significant
ECA2020	-0.993208	5.68783	0.0178305	0.0499104	ECA_RS09960	significant
ECA3817	-0.995199	8.04547	0.0164963	0.0470608	ECA_RS18855	significant
ECA0628	-0.997515	8.18005	0.0162289	0.0465283	ECA_RS03130	significant
ECA3820	-1.00116	7.94209	0.0158908	0.0457293	ECA_RS18870	significant
ECA1201	-1.00235	8.79181	0.0156517	0.0452107	ECA_RS05945	significant
ECA3052	-1.00285	7.54464	0.0158014	0.045529	ECA_RS14980	significant
ECA4202	-1.00556	5.63787	0.0164345	0.0469426	ECA_RS20790	significant
ECA2244	-1.00577	7.23145	0.0155873	0.0450528	ECA_RS11020	significant
ECA4261	-1.00604	6.10387	0.0160707	0.046132	ECA_RS21115	significant
ECA2644	-1.01026	8.55204	0.0148907	0.0433654	ECA_RS12955	significant
ECA0725	-1.01047	5.5482	0.0161571	0.0463511	ECA_RS03590	significant
ECA0468	-1.01116	6.19863	0.01549	0.0448559	ECA_RS02375	significant
ECA3575	-1.01192	5.48014	0.015955	0.0458569	ECA_RS17665	significant
ECA1009	-1.01234	7.01844	0.0150023	0.0436352	ECA_RS05010	significant
ECA1127	-1.01722	6.10717	0.0149485	0.0435063	ECA_RS05590	significant
ECA0154	-1.01795	4.82146	0.0162425	0.0465383	ECA_RS00765	significant
ECA1107	-1.01845	4.92644	0.0160465	0.0460912	ECA_RS05485	significant
ECA4091	-1.0189	8.0319	0.0141394	0.0415447	ECA_RS20225	significant
ECA0975	-1.01964	5.52753	0.0152172	0.0441768	ECA_RS04825	significant
ECA1968	-1.02056	4.53508	0.0165608	0.0471283	ECA_RS09710	significant
ECA0203	-1.0207	4.58002	0.0165368	0.0471181	ECA_RS01000	significant
ECA2443	-1.02237	5.84237	0.0147488	0.0430608	ECA_RS12000	significant
ECA2819	-1.02456	3.85054	0.0177431	0.0496958	ECA_RS13840	significant
ECA1747	-1.02465	4.17741	0.0170594	0.0482248	ECA_RS08650	significant
ECA3330	-1.02489	5.9676	0.0143092	0.0419256	ECA_RS16410	significant
ECA1198	-1.02578	7.44812	0.013624	0.0403904	ECA_RS05930	significant
ECA1152	-1.0276	8.00021	0.0133574	0.0397532	ECA_RS05715	significant
ECA3249	-1.02765	3.98626	0.01724	0.048552	ECA_RS15975	significant
ECA3110	-1.0278	6.65528	0.0136867	0.0405502	ECA_RS15280	significant
ECA0272	-1.02837	7.40108	0.0134043	0.0398134	ECA_RS01425	significant
ECA1147	-1.02992	8.4541	0.0130947	0.0392235	ECA_RS05690	significant
ECA1924	-1.03086	4.99346	0.0148387	0.0432412	ECA_RS09505	significant
ECA0110	-1.03146	3.8077	0.0170611	0.0482248	ECA_RS00545	significant
ECA4076	-1.03345	6.74804	0.013152	0.0392943	ECA_RS20150	significant
ECA2445	-1.0339	7.01207	0.0130256	0.0390959	ECA_RS12010	significant
ECA3486	-1.03505	5.04393	0.0143195	0.0419256	ECA_RS17180	significant
ECA3170	-1.03573	3.69583	0.0171616	0.0483608	ECA_RS15575	significant
ECA2110	-1.03606	4.6798	0.0148026	0.0431633	ECA_RS10400	significant
ECA2439	-1.0377	9.63634	0.0123485	0.03728	ECA_RS11980	significant
ECA3098	-1.03946	3.69832	0.0167694	0.0476925	ECA_RS15220	significant
ECA2135	-1.04081	5.68614	0.0131114	0.0392235	ECA_RS10505	significant
ECA3892	-1.04208	4.94226	0.0137923	0.0407322	ECA_RS19230	significant
ECA3693	-1.0428	3.7301	0.0163754	0.0468317	ECA_RS18235	significant
ECA3533	-1.04556	6.54769	0.0122119	0.0369643	ECA_RS17450	significant
ECA1265	-1.04587	3.50283	0.0173447	0.0487629	ECA_RS06260	significant
ECA3428	-1.04601	3.98633	0.015379	0.0445904	ECA_RS16905	significant
ECA2106	-1.04864	4.60274	0.0138378	0.0407883	ECA_RS10380	significant
ECA3256	-1.0489	6.71092	0.0118843	0.0361147	ECA_RS16015	significant
ECA1456	-1.04968	3.53086	0.0168783	0.0478546	ECA_RS07255	significant
ECA2771	-1.04977	7.12948	0.0116907	0.0356159	ECA_RS13600	significant
ECA3314	-1.05162	5.24429	0.0125863	0.0378984	ECA_RS16335	significant
/ECA2694	-1.05218	3.98433	0.0147967	0.0431633	n/a	significant
ECA4425	-1.05481	6.69338	0.01143	0.0349647	ECA_RS21895	significant
ECA0724	-1.05482	7.55169	0.011211	0.0344575	ECA_RS03585	significant
ECA3064	-1.05599	7.19292	0.0111984	0.0344575	ECA_RS15045	significant
ECA4200	-1.05853	3.97622	0.0142256	0.0417447	ECA_RS20780	significant
ECA3664	-1.05966	6.06148	0.0113288	0.0347471	ECA_RS18110	significant
ECA2535	-1.06073	6.13361	0.011212	0.0344575	ECA_RS12415	significant
ECA2034	-1.0615	4.09736	0.013836	0.0407883	ECA_RS10025	significant
ECA4058	-1.06361	5.49108	0.0113896	0.0348874	ECA_RS20060	significant
ECA0783	-1.0682	5.58697	0.0110232	0.0341046	ECA_RS03885	significant
ECA1733	-1.06929	7.03293	0.0102745	0.0321548	ECA_RS08575	significant
ECA3065	-1.06981	3.68851	0.0139	0.0409195	ECA_RS15050	significant
ECA1516	-1.07066	3.77775	0.0133942	0.0398114	ECA_RS07545	significant
ECA3462	-1.07131	5.0146	0.0114044	0.0349095	ECA_RS17065	significant
ECA0880	-1.0732	4.39443	0.012029	0.0364823	ECA_RS04360	significant
ECA0618	-1.07475	7.05748	0.0098948	0.0310931	ECA_RS03085	significant
/ECA1014	-1.07522	11.1855	0.0095456	0.0302223	n/a	significant
ECA4087	-1.07601	6.58169	0.00994339	0.0312245	ECA_RS20205	significant
ECA2585	-1.07653	5.60886	0.0104362	0.0325724	ECA_RS12665	significant
ECA4009	-1.08011	8.48219	0.00933355	0.0296936	ECA_RS19820	significant
ECA1972	-1.08298	8.27185	0.00917004	0.0292339	ECA_RS09730	significant
ECA2446	-1.08867	6.50117	0.00914738	0.029202	ECA_RS12015	significant
ECA4491	-1.08987	4.97136	0.0100755	0.031575	ECA_RS22195	significant
ECA1356	-1.09139	10.1071	0.0085586	0.0276476	ECA_RS06745	significant
ECA1026	-1.09152	5.27127	0.00966075	0.0305031	ECA_RS05090	significant
/ECAs010	-1.09186	11.0734	0.00851281	0.0275383	n/a	significant
ECA1856	-1.09413	6.27008	0.00889121	0.0285682	ECA_RS09170	significant
ECA3859	-1.09472	6.07642	0.00893271	0.0286555	ECA_RS19060	significant
ECA4463	-1.09585	4.70114	0.0100212	0.0314262	ECA_RS22070	significant
/ECA3612	-1.09823	7.82853	0.00829996	0.0269253	n/a	significant
ECA1179	-1.09877	8.93907	0.00817575	0.0265784	ECA_RS05840	significant
ECA3267	-1.10166	7.53588	0.00814361	0.0265197	ECA_RS16070	significant
ECA3814	-1.1019	8.70946	0.00801304	0.0261786	ECA_RS18840	significant
ECA3427	-1.10276	2.64284	0.0153439	0.0445166	ECA_RS16900	significant
ECAt014	-1.10385	4.51026	0.00965997	0.0305031	ECA_RS03495	significant
ECA1372	-1.10572	6.3966	0.00816726	0.0265695	ECA_RS06820	significant
ECA3890	-1.10637	6.08877	0.0082409	0.0267713	ECA_RS19220	significant
ECA4088	-1.10705	5.68701	0.00846193	0.0273929	ECA_RS20210	significant
ECA2524	-1.10727	5.19456	0.00866161	0.0279608	ECA_RS12355	significant
ECA2491	-1.10897	6.62048	0.00792071	0.0259504	ECA_RS12220	significant
ECA0394	-1.10959	5.95556	0.0081462	0.0265197	ECA_RS02020	significant
ECA2836	-1.10978	8.55924	0.00759385	0.0250755	ECA_RS13920	significant
ECA3789	-1.11351	8.92375	0.00737642	0.0245342	ECA_RS18715	significant
ECA2584	-1.11522	4.66373	0.00880729	0.0283914	ECA_RS12660	significant
ECA1438	-1.11566	6.51957	0.00758756	0.0250726	ECA_RS07165	significant
ECA4090	-1.11693	5.34897	0.00808224	0.026386	ECA_RS20220	significant
ECA2279	-1.11698	3.17042	0.0122799	0.0371291	ECA_RS11195	significant
ECA3343	-1.11959	9.27826	0.00705168	0.0237596	ECA_RS16480	significant
ECA0297	-1.11964	6.9046	0.00728798	0.0243443	ECA_RS01545	significant
ECA1258	-1.12134	5.53899	0.007717	0.0253913	ECA_RS06225	significant
ECA2284	-1.1234	7.66786	0.00697883	0.0235849	ECA_RS11220	significant
ECA3901	-1.12367	9.70537	0.00683726	0.0231743	ECA_RS19275	significant
ECA2575	-1.12451	3.36358	0.0109018	0.0338425	ECA_RS12615	significant
ECA1803	-1.1248	5.5945	0.00750195	0.0248431	ECA_RS08920	significant
ECA2351	-1.12576	6.25516	0.00714758	0.0240084	ECA_RS11550	significant
ECA1802	-1.12606	5.93584	0.00725643	0.0242635	ECA_RS08915	significant
ECA2928	-1.12674	3.18816	0.0115086	0.0351352	ECA_RS14380	significant
ECA3345	-1.12816	9.65056	0.006625	0.0226211	ECA_RS16515	significant
ECA0269	-1.12843	3.96007	0.00906971	0.0290344	ECA_RS01410	significant
ECA4272	-1.12849	8.38679	0.00666799	0.0227481	ECA_RS21170	significant
ECA2691	-1.13035	6.25434	0.00692178	0.0234092	ECA_RS13195	significant
ECAt076	-1.13106	3.05168	0.0115759	0.0353172	ECA_RS20985	significant
ECA4267	-1.1312	8.75736	0.00651871	0.0223409	ECA_RS21145	significant
ECA2686	-1.13191	6.17086	0.00687278	0.0232605	ECA_RS13165	significant
ECA2929	-1.13275	4.71478	0.00781448	0.0256754	ECA_RS14385	significant
ECA3754	-1.13275	4.71478	0.00781448	0.0256754	ECA_RS18550	significant
ECA3295	-1.13447	5.54798	0.0070475	0.0237596	ECA_RS16240	significant
ECA0055	-1.13592	8.22371	0.00633655	0.0218138	ECA_RS00285	significant
ECA3932	-1.13621	8.71304	0.00629287	0.0216872	ECA_RS19420	significant
ECA2190	-1.1385	5.89064	0.00671137	0.0228315	ECA_RS10765	significant
ECA0882	-1.13852	6.4542	0.00647998	0.0222743	ECA_RS04370	significant
ECA1025	-1.13928	4.68018	0.00747813	0.0247999	ECA_RS05085	significant
ECA0197	-1.14118	5.49065	0.00670703	0.0228315	ECA_RS00970	significant
ECA0310	-1.14371	11.3041	0.00590365	0.0206003	ECA_RS01610	significant
ECA4445	-1.14383	6.58094	0.0062106	0.0214442	ECA_RS21985	significant
ECA3253	-1.14388	4.3901	0.00740229	0.0245837	ECA_RS16000	significant
ECA3367	-1.14404	8.21977	0.0059805	0.0208212	ECA_RS16645	significant
ECA0674	-1.14439	4.71115	0.00721629	0.0241748	ECA_RS03360	significant
ECA3594	-1.14542	7.46917	0.00599197	0.0208454	ECA_RS17760	significant
ECA1176	-1.14561	7.20722	0.00601837	0.0209057	ECA_RS05825	significant
ECA2355	-1.14871	1.99208	0.0159265	0.0458036	ECA_RS11570	significant
ECA0117	-1.15132	4.53832	0.00700166	0.0236274	ECA_RS00580	significant
ECA3775	-1.15184	4.75461	0.00684977	0.0231997	ECA_RS18650	significant
/ECA0773	-1.15258	6.58164	0.00583539	0.0204084	n/a	significant
ECA2438	-1.15326	3.31293	0.00916655	0.0292339	ECA_RS11975	significant
ECA1029	-1.15425	7.31494	0.00564355	0.0198125	ECA_RS05105	significant
ECA3931	-1.15425	9.24895	0.00550838	0.0193971	ECA_RS19415	significant
ECA2549	-1.15538	6.47388	0.00574393	0.0201264	ECA_RS12485	significant
ECA0188	-1.15668	5.8842	0.00590032	0.0206003	ECA_RS00925	significant
ECA0186	-1.15677	8.39626	0.00544704	0.0192398	ECA_RS00915	significant
ECA1555	-1.15764	3.20923	0.00942047	0.0299288	ECA_RS07730	significant
ECA3265	-1.15806	5.45166	0.00604454	0.0209808	ECA_RS16060	significant
ECA4075	-1.1587	2.145	0.0140405	0.0412804	ECA_RS20145	significant
ECA2186	-1.15878	9.41317	0.00532641	0.018886	ECA_RS10745	significant
ECA0973	-1.15922	4.27389	0.00705629	0.0237596	ECA_RS04815	significant
ECA2737	-1.1594	5.66144	0.00586561	0.0204985	ECA_RS13425	significant
ECA2647	-1.15941	9.24459	0.00530726	0.0188326	ECA_RS12970	significant
ECA1373	-1.16036	9.32673	0.00526815	0.0187226	ECA_RS06825	significant
ECA1018	-1.16065	5.76774	0.0057303	0.0201018	ECA_RS05050	significant
ECA2104	-1.16219	4.53697	0.00649667	0.0223151	ECA_RS10370	significant
ECA4206	-1.16261	6.6634	0.00541495	0.0191411	ECA_RS20810	significant
ECA1004	-1.16297	2.21578	0.0132796	0.0395985	ECA_RS04985	significant
ECA1427	-1.16386	7.64527	0.00523079	0.0186473	ECA_RS07110	significant
ECA4150	-1.16533	8.64031	0.0051074	0.0182923	ECA_RS20515	significant
ECA0334	-1.16669	6.45027	0.00530181	0.0188278	ECA_RS01720	significant
ECA1719	-1.16967	9.8381	0.00491146	0.0177978	ECA_RS08505	significant
ECA1251	-1.16996	7.50609	0.00501808	0.0180645	ECA_RS06190	significant
ECA0600	-1.17128	8.57015	0.00489459	0.0177646	ECA_RS02990	significant
ECA2418	-1.17215	5.32136	0.00548938	0.0193449	ECA_RS11885	significant
ECA3813	-1.17243	7.75275	0.00490619	0.0177926	ECA_RS18835	significant
ECA4151	-1.17324	9.02573	0.00480661	0.0174865	ECA_RS20520	significant
ECA4328	-1.17497	4.24716	0.00634781	0.0218363	ECA_RS21420	significant
ECA1949	-1.17649	2.08583	0.0130272	0.0390959	ECA_RS09615	significant
ECA0255	-1.17749	6.10497	0.00498539	0.0179809	ECA_RS01335	significant
ECA3323	-1.17983	6.0215	0.00495411	0.0179164	ECA_RS16380	significant
ECA0403	-1.1803	5.48793	0.00516717	0.0184633	ECA_RS02070	significant
ECA4165	-1.18126	5.821	0.00495845	0.0179164	ECA_RS20585	significant
ECA0432	-1.18333	5.48078	0.00505478	0.0181461	ECA_RS02200	significant
ECA3500	-1.1858	4.71619	0.0054089	0.0191344	ECA_RS17255	significant
ECA4472	-1.18645	3.19538	0.00785342	0.0257666	ECA_RS22105	significant
ECA1840	-1.1873	5.171	0.00505062	0.0181452	ECA_RS09090	significant
ECA3564	-1.18825	3.9142	0.00609473	0.0211232	ECA_RS17610	significant
ECA4135	-1.18951	7.60011	0.00434283	0.0160229	ECA_RS20440	significant
ECA4019	-1.19504	8.66632	0.00410776	0.0152939	ECA_RS19870	significant
ECA0314	-1.19518	5.88108	0.00447209	0.0164249	ECA_RS01630	significant
ECA2093	-1.19578	2.30298	0.0105395	0.0328505	ECA_RS10315	significant
/ECA0470	-1.19744	6.23427	0.00428383	0.0158217	n/a	significant
ECA4409	-1.20072	2.26345	0.0104167	0.0325336	ECA_RS21815	significant
ECA1465	-1.20193	5.50295	0.00442333	0.0162588	ECA_RS07300	significant
ECA3310	-1.20452	3.34819	0.00650888	0.0223404	ECA_RS16315	significant
ECA0978	-1.20533	7.35036	0.00388526	0.0145832	ECA_RS04840	significant
ECA0007	-1.20693	5.39119	0.00428383	0.0158217	ECA_RS00035	significant
ECA0404	-1.20748	7.04053	0.00385552	0.0144957	ECA_RS02075	significant
ECA0744	-1.20751	9.20519	0.00372852	0.0140865	ECA_RS03695	significant
ECA0427	-1.20893	6.07637	0.00397082	0.0148922	ECA_RS02175	significant
ECA4361	-1.21194	8.07976	0.00364867	0.0138872	ECA_RS21585	significant
ECA1887	-1.21262	4.86684	0.00440153	0.0162045	ECA_RS09320	significant
/ECA4442	-1.21351	6.74362	0.00372303	0.0140824	n/a	significant
ECA0317	-1.21393	4.43849	0.00453467	0.0166151	ECA_RS01640	significant
ECA3081	-1.21732	7.20074	0.00356748	0.0136457	ECA_RS15130	significant
ECA1929	-1.21801	7.43796	0.00352825	0.0135293	ECA_RS09530	significant
ECA0160	-1.21928	6.16672	0.00366037	0.0139203	ECA_RS00790	significant
ECA2325	-1.22024	6.13922	0.00363969	0.0138645	ECA_RS11420	significant
ECA2145	-1.22212	1.48544	0.0171081	0.048269	ECA_RS10545	significant
ECA2483	-1.22232	8.17813	0.00337107	0.0130679	ECA_RS12180	significant
ECA0601	-1.22381	8.17625	0.00333365	0.0129555	ECA_RS02995	significant
ECA1032	-1.22435	7.29593	0.00337635	0.0130773	ECA_RS05120	significant
ECA0343	-1.22513	4.13311	0.00451945	0.0165725	ECA_RS01765	significant
ECA3019	-1.22605	6.9791	0.0033636	0.0130499	ECA_RS14825	significant
ECA2398	-1.22683	6.59757	0.0033904	0.0131079	ECA_RS11785	significant
ECA0869	-1.22707	4.61259	0.00404163	0.0151086	ECA_RS04305	significant
ECA0852	-1.22761	4.65142	0.004021	0.0150437	ECA_RS04225	significant
ECA1033	-1.23017	5.88229	0.0034572	0.0132994	ECA_RS05125	significant
ECA1458	-1.23109	3.55898	0.00519972	0.0185652	ECA_RS07265	significant
ECA1422	-1.23245	5.8006	0.00340339	0.013127	ECA_RS07085	significant
ECA2059	-1.23258	1.41503	0.0170867	0.0482663	ECA_RS10150	significant
ECA3093	-1.2345	4.10917	0.00423949	0.0157083	ECA_RS15195	significant
ECA4458	-1.2353	6.5759	0.0031849	0.0124719	ECA_RS22045	significant
ECA0617	-1.23573	5.93046	0.00330735	0.0128683	ECA_RS03080	significant
ECA4493	-1.23611	2.91409	0.00616733	0.0213108	ECA_RS22205	significant
ECA2689	-1.23769	6.37056	0.00315741	0.0123974	ECA_RS13185	significant
ECA4449	-1.23888	5.9958	0.00324283	0.012688	ECA_RS22005	significant
ECA0222	-1.23897	9.43063	0.00293824	0.0116444	ECA_RS01140	significant
ECA3481	-1.23949	3.13839	0.00562867	0.0197753	ECA_RS17160	significant
ECA0335	-1.24058	6.57626	0.00306089	0.012058	ECA_RS01725	significant
ECA0743	-1.24105	9.72693	0.00288743	0.0114825	ECA_RS03690	significant
ECA0037	-1.24151	4.47223	0.00371404	0.0140824	ECA_RS00195	significant
ECA1076	-1.24291	3.9522	0.00414754	0.0154171	ECA_RS05345	significant
/ECA0529	-1.24399	4.63736	0.003572	0.0136517	n/a	significant
ECA3058	-1.24473	4.3438	0.00385568	0.0144957	ECA_RS15015	significant
ECA1948	-1.24509	3.34517	0.00495972	0.0179164	ECA_RS09610	significant
ECA3644	-1.24593	5.57016	0.00313043	0.0123109	ECA_RS18010	significant
ECA1488	-1.24623	8.00777	0.00282093	0.0112471	ECA_RS07415	significant
ECA4385	-1.24698	4.26421	0.00382132	0.01439	ECA_RS21695	significant
ECA1461	-1.24855	2.69378	0.00614261	0.021265	ECA_RS07280	significant
ECA0329	-1.24954	7.80418	0.0027603	0.0110463	ECA_RS01695	significant
ECA3854	-1.25215	4.14595	0.00372437	0.0140824	ECA_RS19035	significant
ECA3566	-1.25324	9.0824	0.0026413	0.0106548	ECA_RS17620	significant
ECA2641	-1.25336	7.51589	0.00269692	0.0108276	ECA_RS12940	significant
ECA2245	-1.25382	5.67566	0.0029442	0.011654	ECA_RS11025	significant
ECA3833	-1.25439	8.06333	0.00264818	0.010669	ECA_RS18930	significant
ECA3937	-1.25487	5.81443	0.00287929	0.01146	ECA_RS19445	significant
ECA1031	-1.25543	9.87359	0.00258502	0.0104787	ECA_RS05115	significant
ECA4424	-1.25632	5.33285	0.00297086	0.0117334	ECA_RS21890	significant
ECA2088	-1.25775	3.65645	0.00423872	0.0157083	ECA_RS10295	significant
ECA0423	-1.26017	2.97257	0.00516363	0.0184633	ECA_RS02155	significant
ECA0380	-1.26037	6.51449	0.00264177	0.0106548	ECA_RS01955	significant
ECA0459	-1.26041	7.30502	0.00256868	0.0104307	ECA_RS02330	significant
ECA4055	-1.26192	3.60727	0.00416058	0.0154531	ECA_RS20045	significant
ECA2639	-1.26544	5.45204	0.00276099	0.0110463	ECA_RS12930	significant
ECA1804	-1.26566	3.50923	0.00414288	0.0154122	ECA_RS08925	significant
ECA0033	-1.26639	6.02181	0.00259199	0.0104977	ECA_RS00175	significant
ECA0481	-1.26688	2.373	0.00660864	0.022582	ECA_RS02435	significant
ECA3269	-1.26692	6.3586	0.00253206	0.0103093	ECA_RS16080	significant
ECA4096	-1.26803	2.67386	0.00545691	0.0192599	ECA_RS20250	significant
ECA1717	-1.26805	6.44623	0.00249928	0.0101848	ECA_RS08495	significant
ECA2948	-1.26907	3.46343	0.00408962	0.0152509	ECA_RS14480	significant
ECA0645	-1.27112	7.60156	0.00234893	0.00967464	ECA_RS03215	significant
ECA1460	-1.27159	2.60697	0.00547555	0.0193109	ECA_RS07275	significant
ECA0173	-1.27281	6.25485	0.00243373	0.00996093	ECA_RS00850	significant
ECA3221	-1.27411	7.24138	0.002316	0.0095732	ECA_RS15835	significant
/ECAs016	-1.27512	2.07854	0.00731528	0.0243825	n/a	significant
ECA1439	-1.27588	6.63536	0.00233352	0.00963698	ECA_RS07170	significant
ECA0988	-1.27603	6.18292	0.00238417	0.00978485	ECA_RS04890	significant
ECA0345	-1.27675	6.77525	0.0023047	0.00953506	ECA_RS01775	significant
ECA0516	-1.27956	3.55641	0.00371946	0.0140824	ECA_RS02600	significant
ECA3069	-1.28063	6.99724	0.0022188	0.00925435	ECA_RS15070	significant
ECA2663	-1.28121	1.97625	0.00878089	0.028326	ECA_RS13045	significant
ECA1812	-1.28347	5.4499	0.00240843	0.00986687	ECA_RS08960	significant
ECA3641	-1.28467	7.21552	0.0021359	0.00895717	ECA_RS17995	significant
ECA2396	-1.28518	9.19697	0.00206143	0.00871619	ECA_RS11775	significant
ECA0985	-1.28585	7.94223	0.00208138	0.00878445	ECA_RS04875	significant
/ECAs012	-1.28589	8.69085	0.0020592	0.00871619	n/a	significant
ECA3188	-1.28992	4.30552	0.00278489	0.0111323	ECA_RS15670	significant
ECA1789	-1.29061	10.6352	0.0019623	0.00839712	ECA_RS08850	significant
ECA0846	-1.29065	7.9269	0.00200546	0.00854116	ECA_RS04195	significant
ECA4074	-1.29148	3.04833	0.00407966	0.0152261	ECA_RS20140	significant
ECA3816	-1.29407	7.08382	0.00199318	0.00851346	ECA_RS18850	significant
ECA1398	-1.29507	3.71639	0.00295399	0.0116767	ECA_RS06960	significant
ECA3548	-1.29565	5.39227	0.00219074	0.00915236	ECA_RS17525	significant
ECA3620	-1.29594	5.63441	0.00213286	0.00895256	ECA_RS17890	significant
ECA0299	-1.29653	6.4934	0.00200184	0.00853465	ECA_RS01555	significant
ECA4412	-1.29769	1.04718	0.0168258	0.0477353	ECA_RS21830	significant
ECA4181	-1.29825	5.92489	0.00205531	0.0087143	ECA_RS20670	significant
ECA1303	-1.30035	5.54652	0.00210634	0.0088493	ECA_RS06455	significant
ECA3431	-1.30113	4.44028	0.00249014	0.0101565	ECA_RS16920	significant
ECA2778	-1.30124	1.15197	0.0150409	0.0437201	ECA_RS13630	significant
ECA2264	-1.30542	8.38571	0.00177315	0.00770927	ECA_RS11120	significant
ECA0298	-1.30568	8.10805	0.00177683	0.00771802	ECA_RS01550	significant
ECA2571	-1.30692	3.29066	0.00328416	0.0128063	ECA_RS12595	significant
ECA0333	-1.30851	8.47691	0.00172838	0.00753594	ECA_RS01715	significant
ECA3584	-1.3086	6.30414	0.00184002	0.00796251	ECA_RS17710	significant
ECA1625	-1.30987	2.36069	0.00506777	0.0181785	ECA_RS08055	significant
ECA0296	-1.31093	6.10078	0.0018381	0.00796166	ECA_RS01540	significant
ECA0336	-1.31185	5.29267	0.00198846	0.00850118	ECA_RS01730	significant
ECA2573	-1.31506	1.65828	0.0091246	0.0291588	ECA_RS12605	significant
ECA4215	-1.31696	5.44855	0.0018617	0.0080262	ECA_RS20855	significant
ECA2109	-1.3179	5.33863	0.00185853	0.00802004	ECA_RS10395	significant
ECA0012	-1.31845	3.86043	0.00243571	0.00996093	ECA_RS00060	significant
ECA0420	-1.32234	4.28931	0.00219236	0.00915236	ECA_RS02140	significant
ECA4379	-1.32353	5.00154	0.00185192	0.00800647	ECA_RS21665	significant
ECA1159	-1.32403	5.40984	0.00176036	0.0076609	ECA_RS05750	significant
ECA3067	-1.32417	4.95263	0.00189494	0.00816186	ECA_RS15060	significant
ECA3162	-1.32451	5.18743	0.00181884	0.00788562	ECA_RS15530	significant
ECA1074	-1.32513	1.83061	0.00754702	0.0249566	ECA_RS05335	significant
ECA2057	-1.32691	1.9517	0.00683182	0.0231729	ECA_RS10140	significant
ECA0320	-1.32741	7.83963	0.00150293	0.00671152	ECA_RS01655	significant
ECA1890	-1.32786	4.95885	0.0017913	0.00777353	ECA_RS09335	significant
ECA1805	-1.32828	6.23046	0.00158313	0.00701537	ECA_RS08930	significant
ECA3282	-1.32889	8.77532	0.0014648	0.00659876	ECA_RS16140	significant
ECA3526	-1.33091	7.37403	0.00147776	0.00663395	ECA_RS17415	significant
ECA4498	-1.33484	2.66903	0.00351716	0.013498	ECA_RS22230	significant
ECA4519	-1.33596	5.64293	0.00156228	0.00692962	ECA_RS22335	significant
ECA0974	-1.33638	5.9192	0.00152444	0.00680099	ECA_RS04820	significant
ECA3066	-1.3373	3.90403	0.00210428	0.00884872	ECA_RS15055	significant
ECA4111	-1.33764	1.77546	0.00732412	0.0243943	ECA_RS20320	significant
ECA4423	-1.33854	4.9339	0.00171642	0.00751219	ECA_RS21885	significant
ECA1737	-1.33857	6.99443	0.00140702	0.00635711	ECA_RS08595	significant
ECA2699	-1.34088	3.16042	0.00279022	0.011144	ECA_RS13235	significant
ECA1075	-1.34174	2.60191	0.00345964	0.0132994	ECA_RS05340	significant
ECA0480	-1.34244	4.75765	0.00169772	0.00744448	ECA_RS02430	significant
ECA3467	-1.34322	9.1623	0.00130091	0.00595936	ECA_RS17090	significant
ECA1738	-1.34346	7.30572	0.00133932	0.00608696	ECA_RS08600	significant
ECA3187	-1.34644	4.16964	0.00185404	0.00800814	ECA_RS15665	significant
ECA0396	-1.35217	5.03237	0.00148185	0.00663667	ECA_RS22365	significant
ECA2420	-1.35308	9.71149	0.00119664	0.00555342	ECA_RS11895	significant
ECA4467	-1.35329	4.75293	0.00156118	0.00692962	ECA_RS22085	significant
ECA2640	-1.35337	5.94241	0.0013337	0.00606741	ECA_RS12935	significant
ECA4114	-1.35422	3.02507	0.00266641	0.0107238	ECA_RS20335	significant
ECA3217	-1.35438	7.22588	0.0012296	0.00564957	ECA_RS15815	significant
/ECA4443	-1.35654	7.30658	0.00120537	0.00557884	n/a	significant
ECA4204	-1.35797	6.63145	0.00122268	0.00562897	ECA_RS20800	significant
/ECA2773	-1.35847	2.37328	0.00367639	0.0139697	n/a	significant
ECA0013	-1.36291	6.67766	0.00117231	0.00544598	ECA_RS00065	significant
ECA4214	-1.36529	6.39677	0.00116672	0.00543646	ECA_RS20850	significant
ECA0271	-1.36595	6.25896	0.00116997	0.00544598	ECA_RS01420	significant
ECA3688	-1.3671	3.82479	0.00170568	0.00747229	ECA_RS18210	significant
ECA0306	-1.36779	9.20538	0.00106522	0.00502954	ECA_RS01590	significant
ECA3338	-1.37069	5.46917	0.00121994	0.00562196	ECA_RS16450	significant
ECA0220	-1.37264	8.87305	0.00102694	0.00487876	ECA_RS01130	significant
ECA0700	-1.37322	6.28185	0.00110168	0.00517518	ECA_RS03485	significant
ECA0729	-1.37428	7.8339	0.00102946	0.00488569	ECA_RS03605	significant
ECA1704	-1.37572	9.11324	0.00099906	0.00477582	ECA_RS08435	significant
ECA2593	-1.37605	5.01469	0.00122758	0.0056459	ECA_RS12705	significant
ECA1814	-1.37866	5.02361	0.00120223	0.00557375	ECA_RS08970	significant
ECA4392	-1.38068	2.97295	0.00225818	0.00938466	ECA_RS21730	significant
ECA3804	-1.38346	4.15182	0.00140077	0.00633503	ECA_RS18790	significant
ECA0167	-1.38482	6.44147	0.000993159	0.00475611	ECA_RS00820	significant
ECA2971	-1.38521	3.21689	0.00192274	0.00825079	ECA_RS14595	significant
ECA2323	-1.38625	5.17259	0.00111866	0.00523363	ECA_RS11410	significant
ECA3826	-1.38933	7.95339	0.000907579	0.00438853	ECA_RS18895	significant
ECA1010	-1.39127	5.00077	0.00108747	0.00511886	ECA_RS05015	significant
ECA1990	-1.39222	8.76466	0.000875138	0.00424949	ECA_RS09820	significant
ECA1169	-1.39231	9.12852	0.00087125	0.00423506	ECA_RS05795	significant
ECA3574	-1.39352	5.29377	0.00104511	0.00494978	ECA_RS17660	significant
ECA4201	-1.39471	4.77434	0.00111176	0.00520666	ECA_RS20785	significant
ECA0089	-1.39551	5.58145	0.000993906	0.00475611	ECA_RS00445	significant
ECA1718	-1.40388	8.4712	0.000797423	0.00392584	ECA_RS08500	significant
ECA1041	-1.40474	7.54645	0.000806543	0.00396228	ECA_RS05165	significant
ECA3936	-1.40531	6.88213	0.000821227	0.00401305	ECA_RS19440	significant
ECA4344	-1.40578	5.66611	0.000909605	0.00439372	ECA_RS21500	significant
ECA2056	-1.40993	1.49735	0.00616685	0.0213108	ECA_RS10135	significant
ECA2523	-1.41319	6.25408	0.000795691	0.00392375	ECA_RS12350	significant
ECA4207	-1.41413	5.91681	0.000813336	0.00398293	ECA_RS20815	significant
ECA3002	-1.4148	7.98385	0.000734108	0.00366102	ECA_RS14745	significant
ECA2027	-1.41508	7.16185	0.000749023	0.00371931	ECA_RS09990	significant
ECA4452	-1.4182	5.30283	0.000855719	0.00416396	ECA_RS22015	significant
ECA3810	-1.42021	9.17078	0.000690077	0.00347525	ECA_RS18820	significant
ECA4374	-1.4221	3.59191	0.00130273	0.00596178	ECA_RS21640	significant
ECA3972	-1.42262	9.34914	0.000675203	0.00342276	ECA_RS19615	significant
ECA0116	-1.42376	3.73139	0.00120575	0.00557884	ECA_RS00575	significant
ECA1043	-1.42563	6.84499	0.000694616	0.00349429	ECA_RS05175	significant
ECA3643	-1.42678	4.29457	0.000979484	0.00470173	ECA_RS18005	significant
ECA1548	-1.42871	3.32027	0.00134897	0.00611877	ECA_RS07700	significant
ECA3229	-1.43284	6.57558	0.000662761	0.00337332	ECA_RS15875	significant
ECA3313	-1.43292	6.71169	0.000657613	0.00336582	ECA_RS16330	significant
ECA0391	-1.43548	7.66281	0.000621618	0.00321832	ECA_RS02010	significant
ECA0772	-1.43554	6.39281	0.000654834	0.00335639	ECA_RS03825	significant
ECA2714	-1.43586	6.38323	0.000653455	0.00335305	ECA_RS13310	significant
ECA1515	-1.43675	3.5732	0.00117195	0.00544598	ECA_RS07540	significant
ECA0318	-1.43808	6.78748	0.000627431	0.0032414	ECA_RS01645	significant
ECA4388	-1.44087	5.36577	0.000704132	0.0035383	ECA_RS21710	significant
ECA1108	-1.44187	7.66805	0.000588884	0.00308345	ECA_RS05490	significant
ECAt075	-1.44248	6.86032	0.000602533	0.00313711	ECA_RS20970	significant
ECA0699	-1.44346	4.77568	0.000750957	0.00372091	ECA_RS03480	significant
/ECAs023	-1.44367	7.20284	0.000588339	0.00308345	n/a	significant
ECA4193	-1.4447	6.67481	0.000596722	0.00311742	ECA_RS20725	significant
ECA3095	-1.45122	7.54144	0.000545838	0.00287766	ECA_RS15205	significant
ECA1336	-1.45167	7.50444	0.000544321	0.00287294	ECA_RS06645	significant
ECA3621	-1.45195	6.72334	0.000559864	0.00294487	ECA_RS17895	significant
ECA2806	-1.45312	1.95205	0.00316723	0.0124238	ECA_RS13775	significant
ECA3815	-1.45608	7.40566	0.000525885	0.0027884	ECA_RS18845	significant
ECA0361	-1.45844	2.92327	0.00131898	0.00601231	ECA_RS01860	significant
ECA3308	-1.45876	5.87435	0.00056878	0.00298836	ECA_RS16305	significant
ECA3950	-1.46205	4.09497	0.000762157	0.00377235	ECA_RS19500	significant
ECA3020	-1.46257	7.39847	0.000497668	0.00266018	ECA_RS14830	significant
ECA1549	-1.46288	3.41372	0.00101004	0.00481834	ECA_RS07705	significant
ECA0555	-1.46335	0.657775	0.0137103	0.0405703	ECA_RS02765	significant
ECA1401	-1.46508	5.03275	0.000613606	0.00318757	ECA_RS06975	significant
ECA1096	-1.46522	4.80016	0.000627481	0.0032414	ECA_RS05435	significant
ECA0715	-1.46591	9.7381	0.000465834	0.00249871	ECA_RS03545	significant
ECA2322	-1.46695	4.87648	0.00061595	0.00319615	ECA_RS11405	significant
ECA1663	-1.4672	2.51511	0.00152921	0.00681568	ECA_RS08235	significant
ECA1364	-1.46803	9.74077	0.000457398	0.00245918	ECA_RS06785	significant
/ECA1891	-1.47061	1.65869	0.00371998	0.0140824	n/a	significant
ECA0268	-1.47186	4.04531	0.000710464	0.00356624	ECA_RS01405	significant
ECA1418	-1.47193	5.61288	0.000524683	0.00278523	ECA_RS07065	significant
ECA4420	-1.47248	6.22882	0.000490153	0.00262611	ECA_RS21870	significant
ECA2144	-1.47307	1.93542	0.00283525	0.0112945	ECA_RS10540	significant
ECA4180	-1.47395	4.51856	0.000640435	0.00329356	ECA_RS20665	significant
ECA0100	-1.47479	2.98139	0.00113862	0.00532164	ECA_RS00500	significant
ECA1256	-1.47521	3.94256	0.000721051	0.00360439	ECA_RS06215	significant
ECA2147	-1.48078	1.46301	0.00426936	0.0158062	ECA_RS10555	significant
ECA1053	-1.48161	7.54327	0.000420676	0.00229112	ECA_RS05230	significant
ECA2942	-1.48481	1.66886	0.00338351	0.0130941	ECA_RS14450	significant
ECA1307	-1.48606	4.78517	0.000528498	0.00279904	ECA_RS06475	significant
ECA2358	-1.4871	3.67741	0.000748481	0.00371931	ECA_RS11585	significant
/ECA1100	-1.49016	6.91445	0.000400044	0.00219169	n/a	significant
ECA0026	-1.49097	7.18788	0.000392675	0.00216051	ECA_RS00140	significant
ECA3715	-1.49242	0.678034	0.011697	0.0356159	ECA_RS18345	significant
ECA2824	-1.49267	2.46953	0.00131282	0.0059961	ECA_RS13860	significant
ECA2035	-1.49287	2.04066	0.00227871	0.00946148	ECA_RS10030	significant
/ECA0953	-1.49353	15.3789	0.000363242	0.00202127	n/a	significant
ECA1266	-1.49366	3.5948	0.000750055	0.00372043	ECA_RS06265	significant
ECA3094	-1.49383	6.08258	0.00041481	0.00226452	ECA_RS15200	significant
ECA2395	-1.49712	6.23573	0.000395029	0.00216937	ECA_RS11770	significant
ECA0289	-1.49971	6.62218	0.000373896	0.00206808	ECA_RS01505	significant
ECA3392	-1.50015	2.96922	0.000948309	0.00456634	ECA_RS16765	significant
ECA0797	-1.5006	1.52014	0.00358536	0.0136801	ECA_RS03960	significant
ECA0482	-1.50128	5.79402	0.000397363	0.00217959	ECA_RS02440	significant
ECA2968	-1.50139	3.55985	0.000713997	0.00358007	ECA_RS14580	significant
ECA2134	-1.50237	5.58046	0.000404773	0.00221234	ECA_RS10500	significant
ECA3583	-1.50325	5.37683	0.0004173	0.00227542	ECA_RS17705	significant
ECA2698	-1.50466	3.22758	0.000785656	0.00388033	ECA_RS13230	significant
ECA4030	-1.50481	6.80963	0.000354105	0.0019752	ECA_RS19925	significant
ECA2394	-1.50708	5.48405	0.000391177	0.00215591	ECA_RS11765	significant
ECA0802	-1.5112	3.25813	0.000738059	0.00367675	ECA_RS03985	significant
ECA0159	-1.51267	6.33459	0.000340257	0.00190718	ECA_RS00785	significant
ECA3055	-1.51325	5.70083	0.00036699	0.00203722	ECA_RS14995	significant
ECA0054	-1.51584	3.66995	0.000597641	0.00311868	ECA_RS00280	significant
ECA4008	-1.5167	8.20811	0.000304837	0.00172966	ECA_RS19815	significant
ECA3442	-1.51886	3.49872	0.000635541	0.0032757	ECA_RS16975	significant
ECA3432	-1.51927	5.5012	0.00035236	0.00196987	ECA_RS16925	significant
ECA0145	-1.51944	6.10149	0.000330963	0.00186414	ECA_RS00720	significant
ECA2479	-1.52223	6.77286	0.000304708	0.00172966	ECA_RS12160	significant
ECA1309	-1.52228	7.99268	0.000291544	0.00167484	ECA_RS06485	significant
ECA1813	-1.52313	5.9177	0.000328578	0.00185297	ECA_RS08965	significant
ECAt074	-1.52447	5.46387	0.000336689	0.00188947	ECA_RS20965	significant
ECA4508	-1.52524	8.65542	0.000280571	0.00161582	ECA_RS22280	significant
ECA1375	-1.52549	8.74459	0.00027959	0.00161219	ECA_RS06835	significant
ECA0795	-1.52614	1.15251	0.0046988	0.0171484	ECA_RS03950	significant
ECA2982	-1.52663	3.56807	0.000583467	0.00306204	ECA_RS14650	significant
ECA2320	-1.52731	5.79121	0.00031727	0.00179359	ECA_RS11395	significant
ECA4220	-1.53096	1.77598	0.00229273	0.00950258	ECA_RS20880	significant
ECA1795	-1.5316	6.23201	0.000292543	0.00167569	ECA_RS08880	significant
ECA1897	-1.53249	1.26366	0.00397741	0.0149048	ECA_RS09365	significant
ECA4387	-1.5337	6.2612	0.000287798	0.00165538	ECA_RS21705	significant
ECA3611	-1.53599	7.24503	0.000264197	0.00153108	ECA_RS17845	significant
ECA0101	-1.53645	5.35984	0.00031387	0.00177654	ECA_RS00505	significant
ECA1038	-1.53676	7.58083	0.000259342	0.00151053	ECA_RS05150	significant
ECA0886	-1.53847	1.91871	0.00189914	0.00817232	ECA_RS04390	significant
ECA2033	-1.53923	3.60816	0.000520555	0.0027665	ECA_RS10020	significant
ECA0469	-1.53927	10.291	0.000244152	0.00143841	ECA_RS02380	significant
ECA1865	-1.54159	7.05213	0.000253437	0.00148514	ECA_RS09215	significant
ECA1981	-1.54557	5.81143	0.000270691	0.00156478	ECA_RS09775	significant
ECA3485	-1.5459	5.19432	0.000292538	0.00167569	ECA_RS17175	significant
ECA0239	-1.54618	6.04434	0.000262471	0.00152478	ECA_RS01230	significant
ECA3017	-1.54961	8.49386	0.00022647	0.00134801	ECA_RS14815	significant
ECA1374	-1.55091	9.20023	0.000221751	0.00132505	ECA_RS06830	significant
ECA2823	-1.55218	1.6791	0.00222217	0.00926003	ECA_RS13855	significant
ECA4362	-1.55428	8.73266	0.000216373	0.00129795	ECA_RS21590	significant
ECA0623	-1.55635	7.02334	0.000222545	0.00132636	ECA_RS03105	significant
ECA0074	-1.55669	1.79467	0.00191359	0.00821916	ECA_RS00380	significant
ECA1434	-1.55671	5.68045	0.00025129	0.00147481	ECA_RS07145	significant
ECA2384	-1.56119	6.21578	0.000228388	0.00135768	ECA_RS11715	significant
ECA4511	-1.5616	9.6415	0.000200641	0.00121784	ECA_RS22295	significant
ECA1435	-1.56512	5.02422	0.000262779	0.00152478	ECA_RS07150	significant
ECA0375	-1.56614	7.67272	0.000198931	0.00121064	ECA_RS01930	significant
ECA0931	-1.57007	6.83847	0.000198656	0.00121057	ECA_RS04615	significant
ECA3219	-1.57079	7.145	0.000194482	0.00118827	ECA_RS15825	significant
ECA0457	-1.57182	6.04831	0.000209168	0.00126295	ECA_RS02320	significant
ECA1104	-1.57203	6.49362	0.000199289	0.00121123	ECA_RS05470	significant
ECA2782	-1.5722	4.71627	0.000255705	0.00149447	ECA_RS13650	significant
ECA4072	-1.57351	4.8279	0.000250621	0.00147464	ECA_RS20130	significant
ECA2404	-1.57502	7.42785	0.000185129	0.00113564	ECA_RS11815	significant
ECA4251	-1.57817	7.9868	0.000176955	0.00109677	ECA_RS21065	significant
ECA3443	-1.5783	3.64725	0.000363781	0.00202183	ECA_RS16980	significant
ECA0917	-1.58132	2.98171	0.000508064	0.00270635	ECA_RS04545	significant
ECA1778	-1.58411	8.66039	0.000165467	0.00103568	ECA_RS08795	significant
ECA0698	-1.58677	10.8065	0.000158711	0.000997454	ECA_RS03475	significant
ECA1359	-1.5911	9.8091	0.000153346	0.000978404	ECA_RS06760	significant
ECA3218	-1.59112	6.47683	0.000168033	0.0010489	ECA_RS15820	significant
ECA2493	-1.59278	6.99478	0.000160549	0.00100627	ECA_RS12230	significant
ECA1736	-1.59327	7.17072	0.000158539	0.000997454	ECA_RS08590	significant
ECA3889	-1.59357	7.19635	0.000157943	0.00099534	ECA_RS19215	significant
ECA1424	-1.59452	7.30819	0.000155861	0.000991033	ECA_RS07095	significant
ECA3224	-1.59516	7.15255	0.00015597	0.000991033	ECA_RS15850	significant
ECA2021	-1.59534	6.94899	0.000157233	0.000994944	ECA_RS09965	significant
ECA1027	-1.6003	7.3662	0.000147532	0.000947865	ECA_RS05095	significant
ECA3140	-1.60061	0.315271	0.0123028	0.0371663	ECA_RS15425	significant
ECA3320	-1.60157	2.69483	0.000514401	0.00273695	ECA_RS16365	significant
ECA2081	-1.60235	0.595702	0.00792952	0.0259609	ECA_RS10260	significant
ECA1742	-1.60298	6.64002	0.000149286	0.000955143	ECA_RS08625	significant
ECA0474	-1.60359	7.28986	0.000143591	0.000923826	ECA_RS02400	significant
/ECA2514	-1.60488	1.15269	0.00305571	0.0120478	n/a	significant
ECA2738	-1.60603	5.84329	0.000157175	0.000994944	ECA_RS13430	significant
ECA2785	-1.60681	7.12593	0.000140423	0.000909789	ECA_RS13665	significant
ECA3362	-1.60731	9.41985	0.000132589	0.000867565	ECA_RS16600	significant
/ECAs006	-1.60931	8.69738	0.000131334	0.000861796	n/a	significant
ECA3259	-1.61491	6.53833	0.000134799	0.000877051	ECA_RS16030	significant
ECA0987	-1.62027	5.48441	0.000148306	0.000951508	ECA_RS04885	significant
ECA1503	-1.62034	7.53128	0.000122029	0.000806475	ECA_RS07490	significant
ECA1457	-1.62425	4.87479	0.000157873	0.00099534	ECA_RS07260	significant
ECA1816	-1.62433	8.0506	0.00011582	0.000767638	ECA_RS08980	significant
ECA1975	-1.62694	5.31807	0.00014125	0.000913086	ECA_RS09745	significant
ECA4391	-1.62887	3.71501	0.000233962	0.00138545	ECA_RS21725	significant
ECA3748	-1.62893	2.65467	0.000428886	0.00233033	ECA_RS18520	significant
ECA0473	-1.63214	7.92898	0.000108074	0.00072044	ECA_RS02395	significant
ECA0152	-1.63289	5.05953	0.000142602	0.00091875	ECA_RS00755	significant
ECA0048	-1.6346	7.02827	0.000109278	0.000727416	ECA_RS00250	significant
ECA4073	-1.6355	4.3115	0.000168672	0.00105147	ECA_RS20135	significant
ECA2419	-1.63581	9.97949	0.000101386	0.000681768	ECA_RS11890	significant
ECA2494	-1.63697	7.1921	0.000106078	0.000710212	ECA_RS12235	significant
ECA1360	-1.64082	8.36186	9.86925e-05	0.000665597	ECA_RS06765	significant
ECA0861	-1.64108	5.26565	0.000125706	0.00082783	ECA_RS04265	significant
ECA2148	-1.64173	1.29041	0.00206753	0.00873398	ECA_RS10560	significant
ECA2324	-1.64277	7.03346	0.000101284	0.000681768	ECA_RS11415	significant
ECA4205	-1.64517	5.67697	0.00011365	0.000755431	ECA_RS20805	significant
ECA3882	-1.64718	10.1273	9.10855e-05	0.000618818	ECA_RS19180	significant
ECA3103	-1.64862	4.66931	0.000139446	0.000904729	ECA_RS15245	significant
ECA0431	-1.64867	6.1511	0.000103555	0.000694327	ECA_RS02195	significant
ECA1057	-1.64882	5.2715	0.000117161	0.000775413	ECA_RS05245	significant
ECA0658	-1.65345	7.26309	9.07125e-05	0.000618104	ECA_RS03275	significant
ECA2837	-1.6542	7.07077	9.08921e-05	0.000618415	ECA_RS13925	significant
/ECA3982	-1.65493	3.37768	0.000222505	0.00132636	n/a	significant
ECA1197	-1.65667	4.26721	0.000141327	0.000913086	ECA_RS05925	significant
ECA1093	-1.66065	7.44094	8.4189e-05	0.000585466	ECA_RS05420	significant
ECA3984	-1.66223	6.36733	8.97236e-05	0.000615	ECA_RS19665	significant
ECA3971	-1.66336	8.96855	7.9091e-05	0.000556169	ECA_RS19610	significant
ECA4330	-1.66338	3.68045	0.000177115	0.00109677	ECA_RS21430	significant
ECA0426	-1.66426	7.12933	8.24965e-05	0.000576185	ECA_RS02170	significant
ECA0816	-1.66464	3.81891	0.000166755	0.00104233	ECA_RS04050	significant
ECA3546	-1.66825	7.24143	7.90538e-05	0.000556169	ECA_RS17515	significant
ECA4036	-1.66888	10.1338	7.42557e-05	0.000526178	ECA_RS19950	significant
ECA3201	-1.66942	2.98196	0.000253694	0.00148514	ECA_RS15735	significant
ECA3059	-1.67297	5.91606	8.48008e-05	0.000586938	ECA_RS15020	significant
ECA0158	-1.67498	5.69702	8.64036e-05	0.000595784	ECA_RS00780	significant
ECA4262	-1.67507	7.34802	7.37959e-05	0.000524531	ECA_RS21120	significant
ECA3018	-1.67684	8.72009	6.98942e-05	0.0004994	ECA_RS14820	significant
ECA0402	-1.67798	8.1534	6.99355e-05	0.0004994	ECA_RS02065	significant
ECA2715	-1.67814	6.50496	7.52331e-05	0.000531471	ECA_RS13315	significant
ECA2969	-1.6839	3.02605	0.000219853	0.00131541	ECA_RS14585	significant
ECA0157	-1.68424	5.22169	8.48661e-05	0.000586938	ECA_RS00775	significant
ECA1128	-1.6875	5.37045	8.11828e-05	0.00056828	ECA_RS05595	significant
ECA1263	-1.68782	8.16277	6.36933e-05	0.000460528	ECA_RS06250	significant
ECA1044	-1.68887	4.68949	9.54978e-05	0.00064594	ECA_RS05180	significant
ECA1889	-1.68942	3.51337	0.000156865	0.000994944	ECA_RS09330	significant
ECA2495	-1.69318	6.25162	6.80461e-05	0.000488936	ECA_RS12240	significant
ECA3179	-1.69375	7.09694	6.25721e-05	0.000454559	ECA_RS15620	significant
ECA1920	-1.69417	7.0953	6.23285e-05	0.000453504	ECA_RS09480	significant
ECA0994	-1.69645	7.36514	6.02261e-05	0.000439593	ECA_RS04920	significant
ECA1178	-1.69829	5.64924	6.95094e-05	0.000497899	ECA_RS05835	significant
ECA4197	-1.70184	6.72901	5.92037e-05	0.000432816	ECA_RS20745	significant
ECA4018	-1.70298	7.99453	5.53624e-05	0.000409273	ECA_RS19865	significant
ECA0307	-1.70323	8.75561	5.43263e-05	0.000402259	ECA_RS01595	significant
ECA4408	-1.70396	4.61546	8.55451e-05	0.000590748	ECA_RS21810	significant
ECA1570	-1.70492	5.71984	6.48819e-05	0.000467656	ECA_RS07800	significant
ECA2350	-1.7059	4.06726	9.77459e-05	0.000660179	ECA_RS11545	significant
ECA1973	-1.7061	5.44171	6.75689e-05	0.000486264	ECA_RS09735	significant
ECA4046	-1.70691	4.54428	8.42726e-05	0.000585466	ECA_RS20000	significant
ECA3068	-1.70816	6.76403	5.56198e-05	0.000409277	ECA_RS15065	significant
ECA3845	-1.70888	3.27207	0.000149603	0.000955845	ECA_RS18990	significant
ECA1533	-1.71161	4.42074	8.40496e-05	0.000585466	ECA_RS07630	significant
ECA4305	-1.71363	1.91063	0.000599361	0.00312413	ECA_RS21310	significant
ECA4167	-1.71435	6.98886	5.17185e-05	0.000385424	ECA_RS20595	significant
ECA1437	-1.71579	5.88119	5.8314e-05	0.000426988	ECA_RS07160	significant
ECA1495	-1.71632	6.79129	5.13619e-05	0.000383386	ECA_RS07455	significant
ECA1431	-1.72582	6.28011	5.00148e-05	0.000373935	ECA_RS07130	significant
ECA1222	-1.72757	5.74229	5.24245e-05	0.000390055	ECA_RS06050	significant
ECA4276	-1.72821	1.72881	0.000680771	0.00343588	ECA_RS21190	significant
ECA3102	-1.73403	4.87184	5.82157e-05	0.000426946	ECA_RS15240	significant
ECA4421	-1.7366	4.55534	6.41718e-05	0.000463262	ECA_RS21875	significant
ECA1725	-1.73775	8.97716	3.88005e-05	0.000296336	ECA_RS08535	significant
ECA0948	-1.7387	7.16626	4.0537e-05	0.000307747	ECA_RS04700	significant
ECA2688	-1.73902	3.7985	8.81454e-05	0.000605167	ECA_RS13180	significant
ECA4145	-1.7401	2.51586	0.000201741	0.0012213	ECA_RS20490	significant
ECA1826	-1.74202	5.4536	4.81968e-05	0.000361515	ECA_RS09025	significant
ECA3738	-1.74783	-0.0660489	0.0131493	0.0392943	ECA_RS18470	significant
ECA1900	-1.74875	6.78645	3.76058e-05	0.000288165	ECA_RS09375	significant
ECA4142	-1.75257	3.72755	8.04882e-05	0.000565133	ECA_RS20475	significant
ECA0996	-1.75287	5.30958	4.40878e-05	0.00033286	ECA_RS04930	significant
ECA1974	-1.75315	6.11573	3.92943e-05	0.000299116	ECA_RS09740	significant
ECA1395	-1.7534	7.35652	3.48276e-05	0.000269563	ECA_RS06945	significant
ECA0464	-1.75381	6.26064	3.81853e-05	0.000292121	ECA_RS02355	significant
ECA1556	-1.7564	2.26501	0.000295178	0.00168522	ECA_RS07735	significant
ECA2845	-1.75662	4.83185	4.80014e-05	0.000360636	ECA_RS13965	significant
ECA1177	-1.75804	6.21423	3.67576e-05	0.000282135	ECA_RS05830	significant
ECA3585	-1.75934	6.64981	3.42632e-05	0.000266246	ECA_RS17715	significant
ECA3969	-1.76062	9.8912	3.07208e-05	0.000243497	ECA_RS19600	significant
ECA2356	-1.76232	2.11736	0.000333918	0.00187621	ECA_RS11575	significant
ECA1866	-1.76257	11.6378	2.98947e-05	0.000237357	ECA_RS09220	significant
ECA4303	-1.76916	2.6084	0.000148715	0.00095281	ECA_RS21300	significant
ECA3610	-1.7738	7.26158	2.8661e-05	0.000228341	ECA_RS17840	significant
ECA2053	-1.78057	4.76496	4.05615e-05	0.000307747	ECA_RS10120	significant
ECA3642	-1.7839	5.2619	3.43788e-05	0.000266537	ECA_RS18000	significant
ECA2728	-1.78399	4.77791	3.91973e-05	0.000298872	ECA_RS13380	significant
ECA3141	-1.78409	1.03265	0.0013415	0.00609086	ECA_RS15430	significant
ECA3035	-1.78757	7.17888	2.51361e-05	0.000202607	ECA_RS14895	significant
ECA2554	-1.79028	7.54649	2.40523e-05	0.000195685	ECA_RS12510	significant
ECA2031	-1.79039	4.96135	3.39503e-05	0.000264549	ECA_RS10010	significant
ECA4025	-1.79226	8.08169	2.31512e-05	0.000190029	ECA_RS19900	significant
ECA0085	-1.79447	6.99616	2.37259e-05	0.000194056	ECA_RS00425	significant
ECA1423	-1.79872	7.22882	2.24541e-05	0.000184966	ECA_RS07090	significant
ECA0792	-1.79958	1.23726	0.000881508	0.00427591	ECA_RS03935	significant
ECA4024	-1.80101	8.18691	2.11625e-05	0.00017558	ECA_RS19895	significant
ECA0447	-1.8054	4.76858	3.20695e-05	0.000250815	ECA_RS02275	significant
ECA4192	-1.80624	7.37441	2.06889e-05	0.00017196	ECA_RS20720	significant
ECA4494	-1.8113	4.03069	4.12003e-05	0.000311569	ECA_RS22210	significant
ECA0260	-1.8128	5.34891	2.47599e-05	0.000200519	ECA_RS01365	significant
ECA4422	-1.81611	4.48845	3.10318e-05	0.0002447	ECA_RS21880	significant
ECA3359	-1.81639	7.5645	1.85417e-05	0.000155514	ECA_RS16585	significant
ECA1048	-1.81723	4.95004	2.62942e-05	0.000211315	ECA_RS05200	significant
ECA0647	-1.81864	8.19279	1.77441e-05	0.000149915	ECA_RS03225	significant
ECA0609	-1.81896	9.4221	1.72907e-05	0.000146352	ECA_RS03035	significant
ECA2831	-1.82023	9.14871	1.71318e-05	0.000145274	ECA_RS13895	significant
ECA0153	-1.82408	5.1943	2.34703e-05	0.000192307	ECA_RS00760	significant
ECA0111	-1.825	2.90299	7.46296e-05	0.000528016	ECA_RS00550	significant
/ECA0155	-1.82642	1.19585	0.000803446	0.00395127	n/a	significant
ECA1531	-1.828	1.62873	0.000403707	0.00220913	ECA_RS07620	significant
ECA0712	-1.82875	8.97322	1.57672e-05	0.000134693	ECA_RS03530	significant
ECA2427	-1.82972	8.79862	1.56601e-05	0.000134026	ECA_RS11930	significant
ECA3663	-1.83069	6.36824	1.78942e-05	0.000150699	ECA_RS18105	significant
ECA3752	-1.83309	3.35325	4.9275e-05	0.000369003	ECA_RS18540	significant
ECA4312	-1.84002	8.24389	1.42905e-05	0.000123717	ECA_RS21340	significant
ECA3021	-1.84255	7.38456	1.43762e-05	0.00012419	ECA_RS14835	significant
ECA3990	-1.84635	5.11406	1.92545e-05	0.0001612	ECA_RS19695	significant
ECA1961	-1.84963	7.6498	1.32273e-05	0.000116003	ECA_RS09675	significant
ECA1734	-1.85298	6.33764	1.42946e-05	0.000123717	ECA_RS08580	significant
ECA0714	-1.85448	6.40593	1.40662e-05	0.000122429	ECA_RS03540	significant
ECA1122	-1.85478	7.57004	1.25971e-05	0.000111322	ECA_RS05565	significant
ECA3026	-1.85479	8.21513	1.2314e-05	0.000109239	ECA_RS14860	significant
ECA3911	-1.85696	9.30568	1.17903e-05	0.000104997	ECA_RS19325	significant
ECA2729	-1.86129	6.08325	1.35522e-05	0.000118402	ECA_RS13385	significant
ECA1308	-1.86162	6.27969	1.313e-05	0.000115369	ECA_RS06480	significant
ECA1697	-1.86223	8.54043	1.13236e-05	0.000101626	ECA_RS08400	significant
ECA2570	-1.86549	2.02591	0.000177305	0.00109677	ECA_RS12590	significant
ECA3602	-1.87214	7.57902	1.0554e-05	9.53108e-05	ECA_RS17800	significant
ECA3281	-1.87233	5.04767	1.50317e-05	0.000129368	ECA_RS16135	significant
ECA1824	-1.87315	4.13879	2.06294e-05	0.00017196	ECA_RS09015	significant
ECA2597	-1.87456	12.4891	9.68219e-06	8.82687e-05	ECA_RS12725	significant
ECA2220	-1.87703	6.73588	1.05579e-05	9.53108e-05	ECA_RS10905	significant
ECA2257	-1.88448	4.99325	1.34174e-05	0.000117447	ECA_RS11085	significant
ECA1102	-1.885	7.91678	9.13135e-06	8.4269e-05	ECA_RS05460	significant
ECA3185	-1.88669	5.64852	1.14973e-05	0.000102785	ECA_RS15650	significant
ECA1723	-1.88876	8.81872	8.57902e-06	8.02739e-05	ECA_RS08525	significant
ECA1428	-1.89026	6.54365	9.62168e-06	8.80651e-05	ECA_RS07115	significant
ECA3037	-1.8918	6.66453	9.13386e-06	8.4269e-05	ECA_RS14905	significant
ECA1049	-1.89274	6.02086	1.0143e-05	9.21055e-05	ECA_RS05205	significant
ECA0986	-1.89586	8.10949	8.11423e-06	7.68603e-05	ECA_RS04880	significant
ECA3461	-1.89746	6.35985	9.12327e-06	8.4269e-05	ECA_RS17060	significant
ECA0685	-1.89869	11.3432	7.56842e-06	7.28875e-05	ECA_RS03410	significant
ECA0774	-1.91127	6.89808	7.34463e-06	7.11781e-05	ECA_RS03835	significant
ECA4023	-1.91156	8.03417	6.91531e-06	6.7729e-05	ECA_RS19890	significant
ECA3595	-1.91206	8.32189	6.81972e-06	6.72209e-05	ECA_RS17765	significant
ECA4496	-1.92104	4.63303	1.07668e-05	9.70066e-05	ECA_RS22220	significant
ECA4257	-1.92131	7.62547	6.34908e-06	6.32675e-05	ECA_RS21095	significant
ECA2783	-1.92218	5.13088	8.97278e-06	8.3619e-05	ECA_RS13655	significant
ECA1983	-1.92553	4.88332	9.66087e-06	8.82487e-05	ECA_RS09785	significant
ECA1139	-1.93458	8.72109	5.3421e-06	5.42799e-05	ECA_RS05650	significant
ECA1213	-1.93497	6.22338	6.36202e-06	6.32675e-05	ECA_RS06005	significant
ECA2589	-1.93555	5.76789	6.87943e-06	6.75209e-05	ECA_RS12685	significant
ECA4283	-1.93756	1.56525	0.000214792	0.00129183	ECA_RS21225	significant
ECA3220	-1.93807	6.06582	6.35006e-06	6.32675e-05	ECA_RS15830	significant
ECA0102	-1.93853	7.21091	5.42271e-06	5.49779e-05	ECA_RS00510	significant
ECA3255	-1.93924	6.57109	5.79654e-06	5.85108e-05	ECA_RS16010	significant
ECA2555	-1.94444	5.69409	6.34266e-06	6.32675e-05	ECA_RS12515	significant
ECA2705	-1.94497	3.86673	1.30377e-05	0.000114776	ECA_RS13265	significant
ECA2522	-1.94616	6.26664	5.64455e-06	5.71016e-05	ECA_RS12345	significant
ECA2587	-1.94648	4.83127	7.91652e-06	7.54523e-05	ECA_RS12675	significant
ECA3967	-1.94677	7.28019	4.95516e-06	5.07959e-05	ECA_RS19590	significant
ECA4373	-1.9491	1.76757	0.000142352	0.000918417	ECA_RS21635	significant
ECA1123	-1.94927	7.08852	4.88457e-06	5.01838e-05	ECA_RS05570	significant
ECA4203	-1.95374	4.41993	8.36352e-06	7.87365e-05	ECA_RS20795	significant
ECA0356	-1.95598	5.04499	6.52604e-06	6.46022e-05	ECA_RS01835	significant
ECA3679	-1.95607	4.61093	7.78305e-06	7.4488e-05	ECA_RS18165	significant
ECA4112	-1.95641	2.29854	6.18448e-05	0.000450695	ECA_RS20325	significant
ECA3109	-1.95776	7.31151	4.40796e-06	4.60044e-05	ECA_RS15275	significant
ECA4022	-1.95961	8.17452	4.16524e-06	4.37683e-05	ECA_RS19885	significant
ECA3406	-1.96238	-0.0657478	0.00591186	0.0206133	ECA_RS16810	significant
ECA1705	-1.96716	9.75477	3.73054e-06	3.92899e-05	ECA_RS08440	significant
ECA1215	-1.96732	4.93689	6.29849e-06	6.32675e-05	ECA_RS06015	significant
ECA2586	-1.96902	4.77139	6.48986e-06	6.43822e-05	ECA_RS12670	significant
ECA3226	-1.97084	5.8292	4.60971e-06	4.77856e-05	ECA_RS15860	significant
ECA4070	-1.97731	5.42465	4.88006e-06	5.01838e-05	ECA_RS20120	significant
ECA4026	-1.98911	7.00351	3.22996e-06	3.45703e-05	ECA_RS19905	significant
ECA0020	-1.99446	7.09359	3.0323e-06	3.2606e-05	ECA_RS00120	significant
ECA1888	-1.99622	2.91626	1.68695e-05	0.000143453	ECA_RS09325	significant
ECA0713	-2.00205	5.52586	3.58251e-06	3.79039e-05	ECA_RS03535	significant
ECA2105	-2.00386	2.69589	1.9557e-05	0.000163436	ECA_RS10375	significant
ECA1794	-2.00523	6.91069	2.74047e-06	3.0028e-05	ECA_RS08875	significant
ECA1247	-2.00703	8.35963	2.50188e-06	2.77432e-05	ECA_RS06175	significant
ECA4329	-2.00775	2.98692	1.4279e-05	0.000123717	ECA_RS21425	significant
ECA2321	-2.01251	4.75375	4.19852e-06	4.39178e-05	ECA_RS11400	significant
ECA1615	-2.01261	0.391341	0.00172688	0.00753594	ECA_RS07995	significant
ECA0972	-2.01772	4.22763	4.80292e-06	4.96768e-05	ECA_RS04810	significant
ECA0429	-2.02928	5.72261	2.62366e-06	2.88853e-05	ECA_RS02185	significant
ECA3054	-2.0325	5.35504	2.77165e-06	3.02261e-05	ECA_RS14990	significant
ECA4068	-2.03316	9.40608	1.847e-06	2.09858e-05	ECA_RS20110	significant
ECA3545	-2.03433	6.24839	2.23217e-06	2.49928e-05	ECA_RS17510	significant
ECA4194	-2.03524	4.70534	3.36808e-06	3.59651e-05	ECA_RS20730	significant
ECA2054	-2.03547	4.6742	3.38628e-06	3.6076e-05	ECA_RS10125	significant
ECA0745	-2.03588	9.60632	1.78855e-06	2.04222e-05	ECA_RS03700	significant
ECA0438	-2.03957	3.33479	7.6602e-06	7.36177e-05	ECA_RS02230	significant
ECA0113	-2.04144	2.70093	1.40469e-05	0.000122429	ECA_RS00560	significant
ECA0168	-2.04374	5.94662	2.12619e-06	2.40395e-05	ECA_RS00825	significant
ECA1419	-2.04651	8.06368	1.64994e-06	1.89332e-05	ECA_RS07070	significant
ECA1433	-2.0481	5.54194	2.18748e-06	2.46119e-05	ECA_RS22395	significant
ECA1708	-2.05077	7.22847	1.64245e-06	1.88943e-05	ECA_RS08455	significant
ECA3713	-2.05223	5.43223e-05	0.00360343	0.0137377	ECA_RS18335	significant
ECA1876	-2.0572	4.47328	2.9178e-06	3.1456e-05	ECA_RS09265	significant
ECA2401	-2.05878	6.44391	1.66819e-06	1.90951e-05	ECA_RS11800	significant
ECA3436	-2.06148	5.04235	2.20361e-06	2.47329e-05	ECA_RS16945	significant
ECA0483	-2.06212	4.42472	2.81673e-06	3.05731e-05	ECA_RS02445	significant
ECA1589	-2.06486	7.74934	1.36911e-06	1.61527e-05	ECA_RS07875	significant
ECA0341	-2.06502	3.68405	4.56322e-06	4.74102e-05	ECA_RS01755	significant
ECA1409	-2.06653	6.85585	1.42349e-06	1.66242e-05	ECA_RS07020	significant
ECA1796	-2.07098	6.6861	1.42319e-06	1.66242e-05	ECA_RS08885	significant
ECA1918	-2.07854	7.44585	1.19779e-06	1.42407e-05	ECA_RS09470	significant
ECA0221	-2.07904	8.98272	1.1277e-06	1.35119e-05	ECA_RS01135	significant
ECA2745	-2.08279	7.93911	1.1159e-06	1.34404e-05	ECA_RS13465	significant
ECA4029	-2.08709	6.99624	1.12452e-06	1.35089e-05	ECA_RS19920	significant
ECA1951	-2.08896	3.32533	4.85048e-06	5.00565e-05	ECA_RS09625	significant
ECA1919	-2.09432	8.46488	9.6511e-07	1.18092e-05	ECA_RS09475	significant
ECA3099	-2.10164	3.93807	2.66612e-06	2.92829e-05	ECA_RS15225	significant
ECA0452	-2.10766	7.40136	8.72032e-07	1.08137e-05	ECA_RS02300	significant
ECA2695	-2.10852	2.75447	7.33596e-06	7.11781e-05	ECA_RS13215	significant
ECA3573	-2.11181	5.35446	1.19755e-06	1.42407e-05	ECA_RS17655	significant
ECA2058	-2.1154	0.341673	0.00120867	0.00558118	ECA_RS10145	significant
/ECA0517	-2.11904	5.99953	9.37591e-07	1.1503e-05	n/a	significant
ECA3101	-2.12557	4.79051	1.27068e-06	1.50299e-05	ECA_RS15235	significant
ECA3970	-2.1333	9.33884	6.13968e-07	7.93343e-06	ECA_RS19605	significant
ECA1436	-2.13373	6.40329	7.51293e-07	9.52119e-06	ECA_RS07155	significant
ECA4453	-2.13407	5.52132	9.16267e-07	1.13014e-05	ECA_RS22020	significant
ECA2191	-2.13553	3.52017	2.5702e-06	2.83644e-05	ECA_RS10770	significant
ECA1462	-2.14651	2.59875	8.03587e-06	7.64319e-05	ECA_RS07285	significant
ECA1463	-2.14993	4.04138	1.55023e-06	1.79229e-05	ECA_RS07290	significant
ECA4164	-2.15165	5.03867	8.96066e-07	1.10819e-05	ECA_RS20580	significant
ECA4468	-2.15235	4.60089	1.02708e-06	1.25341e-05	ECA_RS22090	significant
ECA3039	-2.15266	9.41354	4.93548e-07	6.59924e-06	ECA_RS14915	significant
ECA2588	-2.15391	5.05618	8.71338e-07	1.08137e-05	ECA_RS12680	significant
ECA3684	-2.15515	6.03684	6.26649e-07	8.02981e-06	ECA_RS18190	significant
ECA1783	-2.15742	6.59548	5.59766e-07	7.31501e-06	ECA_RS08820	significant
ECA0088	-2.15789	6.95115	5.15729e-07	6.81678e-06	ECA_RS00440	significant
ECA1962	-2.16145	7.57004	4.74386e-07	6.36146e-06	ECA_RS09680	significant
ECA3857	-2.16354	7.77023	4.58481e-07	6.16611e-06	ECA_RS19050	significant
ECA1833	-2.16674	4.79294	8.20862e-07	1.02342e-05	ECA_RS09055	significant
ECA0428	-2.16768	4.76838	8.18027e-07	1.02264e-05	ECA_RS02180	significant
ECA3232	-2.16863	5.57163	6.20206e-07	7.97506e-06	ECA_RS15890	significant
ECA1763	-2.17438	8.19158	3.98438e-07	5.45399e-06	ECA_RS08730	significant
ECA0340	-2.17575	4.61282	7.98923e-07	1.00695e-05	ECA_RS01750	significant
ECA0319	-2.17988	8.64776	3.68938e-07	5.09554e-06	ECA_RS01650	significant
ECA2067	-2.18355	6.24285	4.48916e-07	6.05511e-06	ECA_RS10190	significant
ECA0293	-2.18516	6.58922	4.1044e-07	5.5781e-06	ECA_RS01525	significant
ECA2262	-2.19054	8.39082	3.29487e-07	4.61982e-06	ECA_RS11110	significant
ECA3749	-2.19154	2.38775	7.47398e-06	7.21286e-05	ECA_RS18525	significant
ECA3100	-2.1917	4.1469	9.31778e-07	1.14621e-05	ECA_RS15230	significant
ECA1361	-2.19375	11.4466	3.04549e-07	4.32272e-06	ECA_RS06770	significant
ECA0328	-2.19531	8.26215	3.13492e-07	4.43601e-06	ECA_RS01690	significant
ECA4017	-2.19554	7.58327	3.22626e-07	4.53743e-06	ECA_RS19860	significant
ECA1848	-2.19989	5.69973	4.11133e-07	5.5781e-06	ECA_RS09130	significant
ECA3747	-2.20569	2.52817	5.34151e-06	5.42799e-05	ECA_RS18515	significant
ECA3358	-2.20987	8.07285	2.67561e-07	3.82123e-06	ECA_RS16580	significant
ECA4144	-2.22107	2.23227	8.18789e-06	7.72407e-05	ECA_RS20485	significant
ECA0311	-2.22424	7.04829	2.41742e-07	3.5031e-06	ECA_RS01615	significant
ECA0288	-2.22756	8.14647	2.17883e-07	3.19078e-06	ECA_RS01500	significant
ECA4390	-2.22858	4.24522	6.0308e-07	7.83664e-06	ECA_RS21720	significant
ECA3231	-2.22914	5.19363	3.45894e-07	4.80605e-06	ECA_RS15885	significant
ECA1499	-2.23223	5.11508	3.63345e-07	5.03336e-06	ECA_RS07475	significant
ECA2775	-2.23791	1.74917	1.82412e-05	0.000153273	ECA_RS13615	significant
ECA0820	-2.23855	5.82082	2.62969e-07	3.76731e-06	ECA_RS04070	significant
ECA2650	-2.24108	6.48516	2.24099e-07	3.27142e-06	ECA_RS12985	significant
ECA1212	-2.24164	6.28361	2.32323e-07	3.38077e-06	ECA_RS06000	significant
ECA0112	-2.24179	3.36367	1.07329e-06	1.29949e-05	ECA_RS00555	significant
ECA2548	-2.25432	5.34615	2.52505e-07	3.64001e-06	ECA_RS12480	significant
ECA2345	-2.25499	5.93355	2.13988e-07	3.14372e-06	ECA_RS11520	significant
ECA3726	-2.25829	1.00178	9.01297e-05	0.000616393	ECA_RS18400	significant
ECA3873	-2.25878	7.87924	1.53905e-07	2.34311e-06	ECA_RS19135	significant
ECA0146	-2.25965	9.06617	1.46358e-07	2.25049e-06	ECA_RS00725	significant
ECA3216	-2.26381	6.02234	1.91571e-07	2.85993e-06	ECA_RS15810	significant
ECA2556	-2.26434	6.961	1.53816e-07	2.34311e-06	ECA_RS12520	significant
/ECA1223	-2.27204	4.39956	3.44962e-07	4.80605e-06	n/a	significant
ECA1825	-2.27367	4.76982	2.60101e-07	3.73784e-06	ECA_RS09020	significant
ECA3874	-2.2738	6.65856	1.49706e-07	2.29432e-06	ECA_RS19140	significant
ECA2385	-2.2769	9.13224	1.196e-07	1.92907e-06	ECA_RS11720	significant
ECA1250	-2.27889	9.41075	1.16223e-07	1.88117e-06	ECA_RS06185	significant
ECA3881	-2.28723	7.40429	1.13829e-07	1.85545e-06	ECA_RS19175	significant
ECA0458	-2.28775	6.57942	1.30449e-07	2.06082e-06	ECA_RS02325	significant
ECA1363	-2.2915	9.74816	9.97661e-08	1.6378e-06	ECA_RS06780	significant
ECA1230	-2.29272	6.24185	1.30443e-07	2.06082e-06	ECA_RS06090	significant
ECA2386	-2.29538	9.3821	9.58941e-08	1.57986e-06	ECA_RS11725	significant
ECA0238	-2.2998	8.48627	9.31343e-08	1.54543e-06	ECA_RS01225	significant
ECA0430	-2.29996	5.6464	1.41017e-07	2.18293e-06	ECA_RS02190	significant
ECA3437	-2.30263	3.32262	6.11821e-07	7.92789e-06	ECA_RS16950	significant
ECA3445	-2.30303	5.54397	1.39191e-07	2.16191e-06	ECA_RS16990	significant
ECA0231	-2.30913	1.85974	8.44e-06	7.92948e-05	ECA_RS01190	significant
ECA3186	-2.3104	5.33756	1.34715e-07	2.11425e-06	ECA_RS15655	significant
ECA1214	-2.31264	5.76177	1.14839e-07	1.86533e-06	ECA_RS06010	significant
ECA1362	-2.31276	10.4144	7.71474e-08	1.31808e-06	ECA_RS06775	significant
ECA4007	-2.32333	9.16818	6.93329e-08	1.19787e-06	ECA_RS19810	significant
ECA3036	-2.32335	6.84424	8.17471e-08	1.38092e-06	ECA_RS14900	significant
ECA3765	-2.32375	4.59199	1.62355e-07	2.46363e-06	ECA_RS18600	significant
ECA3875	-2.32776	6.57514	8.20231e-08	1.38092e-06	ECA_RS19145	significant
ECA3725	-2.32882	0.209316	0.000660415	0.00337002	ECA_RS18395	significant
ECA0662	-2.33439	3.43995	3.96248e-07	5.44015e-06	ECA_RS03295	significant
ECA1792	-2.34491	9.14728	5.373e-08	9.7967e-07	ECA_RS08865	significant
ECA4495	-2.34502	3.37635	3.79244e-07	5.22224e-06	ECA_RS22215	significant
ECA3104	-2.35349	4.36739	1.45525e-07	2.24518e-06	ECA_RS15250	significant
ECA3393	-2.35398	1.47647	1.47819e-05	0.000127456	ECA_RS16770	significant
ECA2117	-2.3571	5.17625	8.78341e-08	1.47338e-06	ECA_RS10435	significant
ECA0971	-2.36116	7.944	4.61905e-08	8.48911e-07	ECA_RS04805	significant
ECA3665	-2.3621	6.02554	6.18781e-08	1.1021e-06	ECA_RS18115	significant
ECA2526	-2.36478	10.4873	4.15936e-08	7.73675e-07	ECA_RS12365	significant
ECA4010	-2.36487	7.95026	4.41811e-08	8.1523e-07	ECA_RS19825	significant
ECA2827	-2.3666	7.76689	4.37172e-08	8.0991e-07	ECA_RS13875	significant
ECA3105	-2.37294	5.30798	6.64111e-08	1.16929e-06	ECA_RS15255	significant
ECA4518	-2.37848	7.6098	3.83169e-08	7.15611e-07	ECA_RS22330	significant
ECA1707	-2.38126	9.69306	3.4476e-08	6.54476e-07	ECA_RS08450	significant
ECA3876	-2.38497	7.75149	3.51478e-08	6.61782e-07	ECA_RS19150	significant
ECA3399	-2.38886	0.553881	0.000180546	0.00111196	ECA_RS16780	significant
ECAt056	-2.39403	2.44834	1.1866e-06	1.41807e-05	ECA_RS16490	significant
ECA0156	-2.3976	4.81765	6.44081e-08	1.13837e-06	ECA_RS00770	significant
ECA1464	-2.40077	4.60809	6.85302e-08	1.19294e-06	ECA_RS07295	significant
ECA1987	-2.40078	4.77011	6.32107e-08	1.1215e-06	ECA_RS09805	significant
ECA2687	-2.40142	2.62559	8.10434e-07	1.0159e-05	ECA_RS13175	significant
ECA0342	-2.40829	3.91339	1.13584e-07	1.85545e-06	ECA_RS01760	significant
ECA1724	-2.41184	8.45819	2.46152e-08	4.85257e-07	ECA_RS08530	significant
ECA1706	-2.41397	8.8583	2.36798e-08	4.72865e-07	ECA_RS08445	significant
ECA0439	-2.41498	3.70475	1.29869e-07	2.06082e-06	ECA_RS02235	significant
ECA2032	-2.4153	4.31193	7.80377e-08	1.32837e-06	ECA_RS10015	significant
ECA2344	-2.41569	10.4483	2.25638e-08	4.54528e-07	ECA_RS11515	significant
ECA1426	-2.41597	8.09587	2.37816e-08	4.72865e-07	ECA_RS07105	significant
ECA4407	-2.41696	4.98752	4.80922e-08	8.80355e-07	ECA_RS21805	significant
ECA0868	-2.41872	2.53972	8.07288e-07	1.01472e-05	ECA_RS04300	significant
ECA0216	-2.42264	9.48352	2.10165e-08	4.28979e-07	ECA_RS01110	significant
ECA0995	-2.42382	6.84307	2.52872e-08	4.94279e-07	ECA_RS04925	significant
ECA0478	-2.42563	2.76938	5.09214e-07	6.75002e-06	ECA_RS02420	significant
ECA3025	-2.4262	6.50131	2.57489e-08	5.01179e-07	ECA_RS14855	significant
ECA0265	-2.42746	7.91339	2.08985e-08	4.28466e-07	ECA_RS01390	significant
ECA1255	-2.42782	7.55452	2.12774e-08	4.32391e-07	ECA_RS06210	significant
ECA1735	-2.43301	7.09893	2.07547e-08	4.2761e-07	ECA_RS08585	significant
/ECA2133	-2.4359	1.04943	2.70266e-05	0.000216824	n/a	significant
ECA3022	-2.43874	7.44841	1.87928e-08	3.92268e-07	ECA_RS14840	significant
ECA1425	-2.44422	6.52983	2.07641e-08	4.2761e-07	ECA_RS07100	significant
ECA1519	-2.4463	5.57229	2.62537e-08	5.08859e-07	ECA_RS07560	significant
ECA0884	-2.45063	4.21487	5.62593e-08	1.01774e-06	ECA_RS04380	significant
ECA1211	-2.45809	8.12553	1.42524e-08	3.04382e-07	ECA_RS05995	significant
ECA3879	-2.4731	7.56672	1.22699e-08	2.64491e-07	ECA_RS19165	significant
ECA3858	-2.47862	6.62587	1.36119e-08	2.92054e-07	ECA_RS19055	significant
ECA0224	-2.47878	11.1105	1.0401e-08	2.28527e-07	ECA_RS01150	significant
ECA2399	-2.48013	7.0581	1.1769e-08	2.54885e-07	ECA_RS11790	significant
ECA3107	-2.48846	5.80826	1.51413e-08	3.21874e-07	ECA_RS15265	significant
ECA0866	-2.4999	3.61326	5.77862e-08	1.04128e-06	ECA_RS04290	significant
ECA2547	-2.50082	8.58108	8.28232e-09	1.87318e-07	ECA_RS12475	significant
ECA3159	-2.50292	8.35842	8.14156e-09	1.85926e-07	ECA_RS15515	significant
ECA1142	-2.51447	9.17643	6.87246e-09	1.60115e-07	ECA_RS05665	significant
ECA3024	-2.51539	7.78266	7.1964e-09	1.66819e-07	ECA_RS14850	significant
ECA4275	-2.53093	5.37031	1.0867e-08	2.36459e-07	ECA_RS21185	significant
ECA4217	-2.53359	8.19332	5.61449e-09	1.34195e-07	ECA_RS20865	significant
ECA1039	-2.53388	8.88582	5.44547e-09	1.30833e-07	ECA_RS05155	significant
ECA2651	-2.53615	6.89182	6.45158e-09	1.52621e-07	ECA_RS12990	significant
ECA1875	-2.53647	5.89689	8.28374e-09	1.87318e-07	ECA_RS09260	significant
ECA2970	-2.53708	2.80225	1.69138e-07	2.54979e-06	ECA_RS14590	significant
ECA3309	-2.538	2.9217	1.36042e-07	2.12014e-06	ECA_RS16310	significant
ECA3279	-2.54996	6.15709	6.41018e-09	1.52424e-07	ECA_RS16125	significant
ECA3909	-2.55464	3.57068	3.37814e-08	6.4394e-07	ECA_RS19315	significant
ECA0894	-2.56659	8.18047	3.72499e-09	9.23839e-08	ECA_RS04430	significant
ECA1878	-2.56741	3.95165	1.95078e-08	4.05358e-07	ECA_RS09275	significant
ECA2357	-2.56829	2.07394	6.53668e-07	8.35283e-06	ECA_RS11580	significant
ECA1153	-2.57066	5.95827	5.16304e-09	1.24697e-07	ECA_RS05720	significant
ECA0621	-2.59595	10.1517	2.43868e-09	6.21525e-08	ECA_RS03100	significant
ECA0646	-2.60029	7.92321	2.4766e-09	6.27724e-08	ECA_RS03220	significant
ECA0147	-2.60407	8.87354	2.26197e-09	5.82931e-08	ECA_RS00730	significant
ECA3504	-2.60811	5.05819	4.961e-09	1.20448e-07	ECA_RS17275	significant
ECA3681	-2.61054	7.23815	2.29778e-09	5.8887e-08	ECA_RS18175	significant
/ECA2434	-2.62516	5.42994	3.45475e-09	8.61447e-08	n/a	significant
ECA2774	-2.64483	1.40589	2.38066e-06	2.64819e-05	ECA_RS13610	significant
ECA1236	-2.64793	8.69205	1.30526e-09	3.46043e-08	ECA_RS06120	significant
ECA1877	-2.64994	3.87275	8.41903e-09	1.88529e-07	ECA_RS09270	significant
ECA2387	-2.65391	9.84266	1.17389e-09	3.14834e-08	ECA_RS11730	significant
ECA4028	-2.66317	7.9975	1.11148e-09	2.99839e-08	ECA_RS19915	significant
ECA0477	-2.67365	4.19087	4.67482e-09	1.141e-07	ECA_RS02415	significant
ECA0906	-2.67475	6.64956	1.22639e-09	3.27014e-08	ECA_RS04490	significant
/ECA0392	-2.68412	9.57541	8.01266e-10	2.20014e-08	n/a	significant
ECA4411	-2.68787	1.88675	4.0931e-07	5.5781e-06	ECA_RS21825	significant
ECA4310	-2.69083	7.78463	7.9143e-10	2.18615e-08	ECA_RS21330	significant
ECA0867	-2.69403	2.62614	5.48095e-08	9.95418e-07	ECA_RS04295	significant
ECA0625	-2.71176	10.2083	5.55128e-10	1.552e-08	ECA_RS03115	significant
ECA1871	-2.71419	6.16103	8.35666e-10	2.28102e-08	ECA_RS09240	significant
ECA1040	-2.72245	7.4132	5.43627e-10	1.52912e-08	ECA_RS05160	significant
ECA3433	-2.73844	3.93315	2.93109e-09	7.3886e-08	ECA_RS16930	significant
ECA3180	-2.74216	6.92015	4.91779e-10	1.40036e-08	ECA_RS15625	significant
ECA1314	-2.7642	11.272	2.77802e-10	8.11075e-09	ECA_RS06510	significant
ECA2659	-2.76704	11.1904	2.67832e-10	7.97101e-09	ECA_RS13025	significant
ECA1432	-2.76914	5.63645	5.04948e-10	1.42903e-08	ECA_RS07135	significant
ECA0287	-2.76964	7.70652	2.87585e-10	8.31014e-09	ECA_RS01495	significant
ECA1507	-2.77009	8.27533	2.75373e-10	8.09105e-09	ECA_RS07505	significant
ECA2405	-2.77283	7.81455	2.73599e-10	8.09047e-09	ECA_RS11820	significant
ECA4011	-2.77428	9.76251	2.47938e-10	7.42687e-09	ECA_RS19830	significant
ECA1710	-2.78335	6.94186	2.88234e-10	8.31014e-09	ECA_RS08465	significant
ECA3266	-2.78774	10.3675	2.05872e-10	6.28933e-09	ECA_RS16065	significant
ECA3482	-2.80568	2.72211	1.53735e-08	3.25311e-07	ECA_RS17165	significant
ECA3023	-2.80752	9.61551	1.6076e-10	5.04479e-09	ECA_RS14845	significant
ECA2160	-2.83287	7.29174	1.40927e-10	4.51457e-09	ECA_RS10615	significant
ECA4113	-2.84175	2.30679	3.14856e-08	6.02669e-07	ECA_RS20330	significant
ECA3444	-2.84565	6.24175	1.52673e-10	4.82382e-09	ECA_RS16985	significant
ECA4095	-2.84812	1.57767	3.20136e-07	4.51617e-06	ECA_RS20245	significant
/ECA3483	-2.85961	4.55526	3.73569e-10	1.07036e-08	n/a	significant
ECA4016	-2.86137	7.91722	8.48014e-11	2.81431e-09	ECA_RS19855	significant
ECA4158	-2.87585	5.53826	1.45527e-10	4.62978e-09	ECA_RS20550	significant
ECA3108	-2.8831	5.8648	1.09634e-10	3.56156e-09	ECA_RS15270	significant
ECA0602	-2.89077	11.9602	5.18601e-11	1.78007e-09	ECA_RS03000	significant
ECA1225	-2.90966	6.99882	5.47694e-11	1.84507e-09	ECA_RS06065	significant
ECA1231	-2.90987	6.95616	5.47962e-11	1.84507e-09	ECA_RS06095	significant
ECA4195	-2.91207	6.85912	5.55028e-11	1.85532e-09	ECA_RS20735	significant
ECA0229	-2.92192	4.28677	2.29294e-10	6.91329e-09	ECA_RS01175	significant
ECA1249	-2.92413	8.52363	3.53821e-11	1.24594e-09	ECA_RS06180	significant
ECA3356	-2.94932	9.16029	2.45614e-11	8.9214e-10	ECA_RS16570	significant
ECA4143	-2.95308	2.68779	4.07595e-09	1.00547e-07	ECA_RS20480	significant
/ECA2658	-2.9903	7.93702	1.50338e-11	5.5928e-10	n/a	significant
ECA1952	-3.00598	4.82225	4.87152e-11	1.68965e-09	ECA_RS09630	significant
ECA0883	-3.01443	4.75709	4.69069e-11	1.63926e-09	ECA_RS04375	significant
ECA0631	-3.033	8.48697	8.10861e-12	3.19701e-10	ECA_RS03145	significant
ECA1151	-3.03995	9.56345	7.07306e-12	2.91322e-10	ECA_RS05710	significant
ECA3724	-3.04148	1.34441	1.98316e-07	2.94159e-06	ECA_RS18390	significant
ECA1709	-3.0423	7.55059	7.67313e-12	3.06751e-10	ECA_RS08460	significant
ECA1264	-3.04524	6.49505	1.04133e-11	3.96997e-10	ECA_RS06255	significant
ECA4035	-3.04853	10.2163	6.20156e-12	2.62457e-10	ECA_RS19945	significant
ECA0230	-3.05164	3.6506	1.24936e-10	4.03027e-09	ECA_RS01185	significant
ECA3541	-3.0555	6.39264	9.28367e-12	3.59879e-10	ECA_RS17490	significant
ECA0223	-3.0677	9.80027	4.80258e-12	2.07049e-10	ECA_RS01145	significant
ECA1368	-3.06933	6.65891	7.26726e-12	2.96672e-10	ECA_RS06800	significant
ECA0970	-3.07252	6.07311	8.55269e-12	3.34352e-10	ECA_RS04800	significant
ECA1226	-3.07348	4.51536	2.84796e-11	1.01842e-09	ECA_RS06070	significant
ECA3298	-3.07627	5.16873	1.37661e-11	5.19193e-10	ECA_RS16255	significant
ECA0355	-3.07875	7.00011	5.83455e-12	2.49211e-10	ECA_RS01830	significant
ECA3439	-3.07877	2.08993	8.85479e-09	1.97329e-07	ECA_RS16960	significant
ECA2218	-3.08861	8.78436	3.72101e-12	1.61934e-10	ECA_RS10895	significant
ECA1224	-3.0912	5.85962	7.71365e-12	3.06751e-10	ECA_RS06060	significant
ECA3723	-3.09252	0.832714	1.2558e-06	1.4892e-05	ECA_RS18385	significant
ECA2448	-3.09916	5.8563	6.94921e-12	2.88799e-10	ECA_RS12025	significant
ECA1140	-3.10077	7.86626	3.33696e-12	1.46604e-10	ECA_RS05655	significant
ECA1793	-3.10909	8.64463	2.82285e-12	1.27665e-10	ECA_RS08870	significant
ECA2866	-3.1095	4.14325	2.92434e-11	1.03769e-09	ECA_RS14065	significant
ECA1870	-3.15809	4.94777	6.36923e-12	2.67102e-10	ECA_RS09235	significant
ECA1898	-3.16467	1.85219	1.07184e-08	2.34331e-07	ECA_RS09370	significant
ECA3434	-3.16684	2.36464	1.47013e-09	3.85325e-08	ECA_RS16935	significant
ECA1227	-3.17067	6.3863	2.06146e-12	9.70356e-11	ECA_RS06075	significant
ECA3357	-3.17449	9.35163	1.1034e-12	5.53258e-11	ECA_RS16575	significant
ECA1229	-3.17597	6.12078	2.09458e-12	9.75991e-11	ECA_RS06085	significant
ECA0871	-3.19216	7.87081	9.37203e-13	4.85766e-11	ECA_RS04315	significant
ECA0608	-3.20388	7.20972	9.83126e-13	5.03907e-11	ECA_RS03030	significant
ECA3680	-3.2041	6.77392	1.12988e-12	5.60445e-11	ECA_RS18170	significant
ECA4196	-3.2088	5.89595	1.57271e-12	7.63672e-11	ECA_RS20740	significant
ECA1141	-3.21277	8.22921	6.82014e-13	3.57515e-11	ECA_RS05660	significant
ECA3040	-3.22605	8.64795	5.51209e-13	2.92267e-11	ECA_RS14920	significant
ECA1406	-3.24431	8.2024	4.38417e-13	2.35165e-11	ECA_RS07005	significant
ECA4006	-3.25181	10.3	3.63074e-13	2.06773e-11	ECA_RS19805	significant
ECA2406	-3.25665	9.56664	3.44737e-13	1.98784e-11	ECA_RS11825	significant
ECA0357	-3.26585	7.72467	3.75952e-13	2.0691e-11	ECA_RS01840	significant
ECA0885	-3.26942	4.40295	2.90811e-12	1.30244e-10	ECA_RS04385	significant
ECA2217	-3.29516	8.0838	2.15496e-13	1.29102e-11	ECA_RS10890	significant
ECA1233	-3.29647	6.30533	3.76771e-13	2.0691e-11	ECA_RS06105	significant
ECA0228	-3.3019	4.89268	1.06824e-12	5.41515e-11	ECA_RS01170	significant
ECA3682	-3.3163	6.62739	2.4609e-13	1.4554e-11	ECA_RS18180	significant
ECA3435	-3.31706	3.95707	3.28404e-12	1.45666e-10	ECA_RS16940	significant
ECAt063	-3.32927	-1.49327	0.0134121	0.0398134	ECA_RS17375	significant
ECA0339	-3.33448	4.34559	1.39524e-12	6.84706e-11	ECA_RS01745	significant
ECA3106	-3.33826	5.85165	2.79414e-13	1.63157e-11	ECA_RS15260	significant
ECA4027	-3.35181	6.54637	1.61587e-13	9.8079e-12	ECA_RS19910	significant
ECA4015	-3.38348	7.35278	7.72167e-14	4.81352e-12	ECA_RS19850	significant
ECA3288	-3.38475	11.962	5.33312e-14	3.46502e-12	ECA_RS16170	significant
ECA2204	-3.39041	8.73873	5.27884e-14	3.46502e-12	ECA_RS10825	significant
ECA3296	-3.40831	6.78652	6.50182e-14	4.10861e-12	ECA_RS16245	significant
ECA4512	-3.41203	10.1331	3.6761e-14	2.4938e-12	ECA_RS22300	significant
ECA4079	-3.43618	6.11327	6.29516e-14	4.03327e-12	ECA_RS20165	significant
ECA3438	-3.44233	2.78507	2.68092e-11	9.66177e-10	ECA_RS16955	significant
ECA3683	-3.47568	6.87461	2.44036e-14	1.75896e-12	ECA_RS18185	significant
ECA1421	-3.48651	6.32299	2.65444e-14	1.88384e-12	ECA_RS07080	significant
ECA0448	-3.49304	6.1815	2.75993e-14	1.92902e-12	ECA_RS02280	significant
ECA0229A	-3.50634	2.94843	7.67219e-12	3.06751e-10	ECA_RS01180	significant
ECA4470	-3.51271	7.2171	1.28146e-14	9.38312e-13	ECA_RS22095	significant
ECA0651	-3.52124	7.47005	1.05309e-14	7.83535e-13	ECA_RS03245	significant
ECA1953	-3.52203	4.9975	5.33188e-14	3.46502e-12	ECA_RS09635	significant
ECA0620	-3.52853	9.3465	6.89884e-15	5.30406e-13	ECA_RS03095	significant
ECA1232	-3.60726	7.64015	2.94056e-15	2.46632e-13	ECA_RS06100	significant
ECA0606	-3.6079	8.80741	2.20264e-15	1.88163e-13	ECA_RS03020	significant
ECA2205	-3.61043	8.67378	2.13922e-15	1.86193e-13	ECA_RS10830	significant
ECA3440	-3.61247	3.09523	1.59426e-12	7.66073e-11	ECA_RS16965	significant
ECA1228	-3.63281	7.62769	2.02797e-15	1.79904e-13	ECA_RS06080	significant
ECA1365	-3.64962	9.48071	1.15001e-15	1.08265e-13	ECA_RS06790	significant
ECA4517	-3.64994	6.91569	1.97068e-15	1.7825e-13	ECA_RS22325	significant
ECA0607	-3.67594	7.42989	1.14817e-15	1.08265e-13	ECA_RS03025	significant
ECA0445	-3.67721	4.77575	9.15971e-15	6.92684e-13	ECA_RS02265	significant
ECA1094	-3.7105	9.04629	4.73498e-16	5.07965e-14	ECA_RS05425	significant
ECA3880	-3.7258	7.88208	4.84932e-16	5.08407e-14	ECA_RS19170	significant
ECA4516	-3.74033	8.02711	3.85543e-16	4.33783e-14	ECA_RS22320	significant
ECA0721	-3.74346	5.73485	1.09354e-15	1.07329e-13	ECA_RS03570	significant
ECA1847	-3.74643	6.17736	7.6846e-16	7.87757e-14	ECA_RS09125	significant
/ECA1367	-3.74812	7.3306	4.21514e-16	4.62963e-14	n/a	significant
ECA4014	-3.76371	7.98095	2.73355e-16	3.31839e-14	ECA_RS19845	significant
ECA1095	-3.767	7.29311	3.21425e-16	3.70683e-14	ECA_RS05430	significant
ECA0338	-3.78374	5.31191	1.08878e-15	1.07329e-13	ECA_RS01740	significant
ECA1420	-3.8046	6.42624	2.88754e-16	3.41544e-14	ECA_RS07075	significant
ECA1782	-3.82859	8.03962	1.02794e-16	1.28159e-14	ECA_RS08815	significant
ECA3441	-3.85075	2.17878	9.7553e-12	3.7501e-10	ECA_RS16970	significant
ECA4013	-3.88048	7.06849	6.72615e-17	8.61881e-15	ECA_RS19840	significant
ECA4005	-3.88847	8.38519	3.39904e-17	4.6117e-15	ECA_RS19800	significant
ECA0094	-3.89099	11.8332	2.9104e-17	4.06838e-15	ECA_RS00470	significant
ECA1235	-3.90769	7.27527	4.0116e-17	5.28729e-15	ECA_RS06115	significant
ECA1234	-3.91628	8.1417	2.71787e-17	3.91797e-15	ECA_RS06110	significant
ECA4514	-3.95534	10.3349	1.11398e-17	1.65767e-15	ECA_RS22310	significant
ECA4513	-3.99584	9.53871	6.14445e-18	1.0123e-15	ECA_RS22305	significant
ECA1500	-4.01975	7.15776	8.21211e-18	1.26275e-15	ECA_RS07480	significant
ECA4515	-4.03054	8.21619	4.74909e-18	8.11391e-16	ECA_RS22315	significant
ECA4012	-4.05708	8.37529	3.11606e-18	5.74976e-16	ECA_RS19835	significant
ECA0446	-4.06693	3.74367	1.2134e-15	1.11948e-13	ECA_RS02270	significant
ECA3152	-4.09062	8.51718	1.52302e-18	3.05464e-16	ECA_RS15485	significant
ECA3542	-4.10614	8.66163	1.18372e-18	2.60024e-16	ECA_RS17495	significant
ECA0603	-4.16679	12.2427	4.14682e-19	1.00681e-16	ECA_RS03005	significant
ECA3299	-4.2004	6.87373	6.64617e-19	1.53294e-16	ECA_RS16260	significant
ECA3297	-4.20266	5.11626	4.67668e-18	8.11391e-16	ECA_RS16250	significant
ECA3543	-4.25846	7.96939	1.58403e-19	4.29832e-17	ECA_RS17500	significant
ECA0722	-4.30308	6.51956	1.79252e-19	4.59384e-17	ECA_RS03575	significant
ECA4462	-4.49746	7.03083	6.79481e-21	2.23889e-18	ECA_RS22065	significant
ECA2407	-4.62748	7.90213	5.39114e-22	1.91303e-19	ECA_RS11830	significant
ECA0605	-4.70518	8.30202	1.35904e-22	5.22437e-20	ECA_RS03015	significant
/ECA1408	-4.80344	9.64458	1.78394e-23	8.22933e-21	n/a	significant
ECA1407	-4.80582	8.25315	2.91868e-23	1.22399e-20	ECA_RS07010	significant
ECA2303	-4.83875	11.5422	9.52503e-24	4.88211e-21	ECA_RS11310	significant
ECA0604	-4.96263	9.09683	1.80165e-24	1.38517e-21	ECA_RS03010	significant
ECA4461	-4.97662	9.24378	1.41447e-24	1.30499e-21	ECA_RS22060	significant
ECA3544	-5.0527	8.16584	6.2472e-25	7.20459e-22	ECA_RS17505	significant
ECA1366	-5.23185	9.49346	2.16878e-26	3.33486e-23	ECA_RS06795	significant
ECA4277	-7.82628	-0.490623	1.08934e-06	1.31547e-05	ECA_RS21195	significant
/ECA0041	0.781908	6.53256	0.0598147	0.130338	n/a	non-significant
/ECA0079	-0.024649	-1.03606	1	1	n/a	non-significant
/ECA0236	-0.226609	6.27321	0.58482	0.724429	n/a	non-significant
/ECA0249	-0.00705848	1.87082	1	1	n/a	non-significant
/ECA0315	-0.261647	7.53523	0.525538	0.670995	n/a	non-significant
/ECA0321	-0.272001	5.38903	0.516285	0.663589	n/a	non-significant
/ECA0399A	-0.505055	-0.687398	0.616742	0.746924	n/a	non-significant
/ECA0407	-0.250371	3.68787	0.566529	0.709007	n/a	non-significant
/ECA0411	0.691745	5.77829	0.0970879	0.19042	n/a	non-significant
/ECA0415	0.972184	1.10163	0.069311	0.146692	n/a	non-significant
/ECA0417	0.878485	5.2254	0.0364572	0.0885608	n/a	non-significant
/ECA0453	-0.33838	2.81864	0.453799	0.605897	n/a	non-significant
/ECA0526	0.338022	6.11037	0.41536	0.566824	n/a	non-significant
/ECA0527	0.547105	2.70701	0.224311	0.360978	n/a	non-significant
/ECA0535	-0.130403	1.89724	0.792585	0.875735	n/a	non-significant
/ECA0539	-1.06598	0.150607	0.107074	0.205971	n/a	non-significant
/ECA0545	0.330581	2.86954	0.466941	0.618432	n/a	non-significant
/ECA0545A	0.261298	1.34915	0.632818	0.760602	n/a	non-significant
/ECA0571	-0.0249574	2.05915	0.972954	1	n/a	non-significant
/ECA0585	0.287079	1.6634	0.601982	0.737176	n/a	non-significant
/ECA0594	0.905372	1.14573	0.0883371	0.177328	n/a	non-significant
/ECA0663	0.261229	-0.91092	0.851299	0.918798	n/a	non-significant
/ECA0664	-0.162012	0.964367	0.842331	0.913284	n/a	non-significant
/ECA0668	0.866771	3.86301	0.0448845	0.104572	n/a	non-significant
/ECA0669	0.568564	1.49137	0.260881	0.40465	n/a	non-significant
/ECA0675	0.400935	0.673349	0.478643	0.629054	n/a	non-significant
/ECA0701	-0.790234	5.05558	0.0602435	0.130901	n/a	non-significant
/ECA0703	0.748282	2.60504	0.100072	0.194945	n/a	non-significant
/ECA0704	0.298004	3.58543	0.497596	0.647506	n/a	non-significant
/ECA0705	0.0364004	4.52391	0.936376	0.976159	n/a	non-significant
/ECA0707	0.960595	-1.03727	0.312308	0.461608	n/a	non-significant
/ECA0707A	5.82067	-2.03779	0.0226768	0.0604322	n/a	non-significant
/ECA0709	0.182942	3.55903	0.674004	0.791745	n/a	non-significant
/ECA0719	-0.898458	3.76774	0.0381183	0.0914879	n/a	non-significant
/ECA0726	0.702695	6.16997	0.0910487	0.181822	n/a	non-significant
/ECA0764	-0.970431	4.28312	0.0229697	0.0610677	n/a	non-significant
/ECA0767	0.426435	5.49703	0.305704	0.454908	n/a	non-significant
/ECA0768	0.296783	3.43994	0.498384	0.648332	n/a	non-significant
/ECA0808	0.742498	8.13229	0.0724003	0.151123	n/a	non-significant
/ECA0810	-0.122363	7.80034	0.766549	0.855782	n/a	non-significant
/ECA0833	0.815398	3.29901	0.0620482	0.134002	n/a	non-significant
/ECA0952	0.514917	3.57658	0.23801	0.377688	n/a	non-significant
/ECA0961	0.934357	4.24559	0.0293959	0.0739386	n/a	non-significant
/ECA1055	0.0405842	4.14093	0.924492	0.968805	n/a	non-significant
/ECA1064	0.981663	3.7651	0.0235619	0.0623228	n/a	non-significant
/ECA1080	0.895246	4.0186	0.0369883	0.0896621	n/a	non-significant
/ECA1099	-0.134451	5.75179	0.747759	0.843996	n/a	non-significant
/ECA1172	0.125931	3.72555	0.775315	0.861814	n/a	non-significant
/ECA1183	-0.024948	1.71401	0.966428	0.996002	n/a	non-significant
/ECA1248	0.418382	-0.589309	0.635154	0.762417	n/a	non-significant
/ECA1343	1.02411	0.944634	0.0559049	0.123807	n/a	non-significant
/ECA1392	-0.690423	7.1987	0.0952617	0.187956	n/a	non-significant
/ECA1477	1.02237	1.58875	0.0399038	0.0950808	n/a	non-significant
/ECA1522	0.706346	2.77798	0.119103	0.224713	n/a	non-significant
/ECA1541	0.932036	4.96524	0.0271903	0.0696441	n/a	non-significant
/ECA1554	-0.436864	-0.209285	0.605807	0.739113	n/a	non-significant
/ECA1571	0.577449	2.5845	0.204854	0.337236	n/a	non-significant
/ECA1582	1.0364	3.55579	0.0181814	0.0507386	n/a	non-significant
/ECA1583	-0.133719	11.0175	0.744542	0.841672	n/a	non-significant
/ECA1584	0.933015	3.02847	0.036274	0.0881622	n/a	non-significant
/ECA1610	-0.560248	-0.540408	0.536893	0.682095	n/a	non-significant
/ECA1623	0.152873	0.913435	0.784696	0.868475	n/a	non-significant
/ECA1630	0.683694	2.89423	0.127628	0.23807	n/a	non-significant
/ECA1641	1.93169	-1.24948	0.0637647	0.137003	n/a	non-significant
/ECA1642	1.80753	-1.3273	0.0923262	0.183565	n/a	non-significant
/ECA1667	0.773123	-0.796186	0.37526	0.526322	n/a	non-significant
/ECA1669A	0.962627	-0.85298	0.271197	0.417428	n/a	non-significant
/ECA1673	0.709321	5.53976	0.089656	0.179507	n/a	non-significant
/ECA1765	0.748079	2.07934	0.119601	0.225376	n/a	non-significant
/ECA1776	-0.041289	5.78194	0.922829	0.968217	n/a	non-significant
/ECA1806	0.0304981	4.90949	0.947031	0.98194	n/a	non-significant
/ECA1828	0.624245	4.64274	0.140191	0.255209	n/a	non-significant
/ECA1868	0.475436	3.62412	0.274466	0.420914	n/a	non-significant
/ECA1899	0.0893689	2.3559	0.866298	0.930222	n/a	non-significant
/ECA1945	-1.05967	2.77979	0.0190221	0.0524816	n/a	non-significant
/ECA1994	0.0734277	11.5796	0.857973	0.924346	n/a	non-significant
/ECA2022A	0.11847	4.42582	0.781716	0.867258	n/a	non-significant
/ECA2069	0.593941	4.10941	0.165741	0.287645	n/a	non-significant
/ECA2092	0.135101	3.54559	0.757624	0.849608	n/a	non-significant
/ECA2121	0.385397	-0.852211	0.716116	0.823249	n/a	non-significant
/ECA2123	0.292837	-1.03647	0.841171	0.912587	n/a	non-significant
/ECA2125	-0.584303	2.12856	0.213387	0.347951	n/a	non-significant
/ECA2129	-0.223779	3.92955	0.604616	0.738807	n/a	non-significant
/ECA2138	-0.560248	-0.540408	0.536893	0.682095	n/a	non-significant
/ECA2139	0.546819	1.23076	0.30253	0.451642	n/a	non-significant
/ECA2151	-0.047868	3.49335	0.925738	0.969401	n/a	non-significant
/ECA2174	0.534086	4.63413	0.206886	0.339873	n/a	non-significant
/ECA2177	1.02463	1.52369	0.0411988	0.0974326	n/a	non-significant
/ECA2195	-0.240315	3.68783	0.582524	0.723138	n/a	non-significant
/ECA2198	-0.359914	0.0598345	0.65627	0.777846	n/a	non-significant
/ECA2200	0.483519	10.1431	0.239764	0.379698	n/a	non-significant
/ECA2229	-0.40287	1.87216	0.399343	0.551218	n/a	non-significant
/ECA2285	-0.633171	6.5604	0.126712	0.236745	n/a	non-significant
/ECA2332	0.308449	5.12615	0.463023	0.615585	n/a	non-significant
/ECA2421	-0.674685	11.3237	0.10155	0.197243	n/a	non-significant
/ECA2456	1.05147	2.92268	0.0194629	0.0533784	n/a	non-significant
/ECA2467	0.682267	2.82386	0.130701	0.242625	n/a	non-significant
/ECA2513	0.646637	-0.589666	0.427714	0.578945	n/a	non-significant
/ECA2517	-0.50907	3.37375	0.244894	0.386046	n/a	non-significant
/ECA2599	0	-3.49553	1	1	n/a	non-significant
/ECA2614A	0	-3.49553	1	1	n/a	non-significant
/ECA2633	0	-3.49553	1	1	n/a	non-significant
/ECA2700	-0.182256	1.90598	0.708571	0.818527	n/a	non-significant
/ECA2706	0.685893	3.79867	0.111075	0.211905	n/a	non-significant
/ECA2753	0.707673	4.37966	0.0958428	0.188583	n/a	non-significant
/ECA2755	1.29166	0.710704	0.0219798	0.058881	n/a	non-significant
/ECA2821	0.666585	4.69773	0.114498	0.216822	n/a	non-significant
/ECA2844	0.764829	5.9643	0.06645	0.141586	n/a	non-significant
/ECA2846	0.0459281	2.4585	0.937188	0.976784	n/a	non-significant
/ECA2858	0.770163	0.568641	0.177952	0.303928	n/a	non-significant
/ECA2859	0.0811717	-0.541464	1	1	n/a	non-significant
/ECA2887	0.711226	2.47919	0.122205	0.229253	n/a	non-significant
/ECA2909	0.953553	-1.4964	0.439101	0.590345	n/a	non-significant
/ECA2920	0.156256	3.41674	0.726086	0.829068	n/a	non-significant
/ECA2926	0.866812	2.02511	0.0730228	0.151873	n/a	non-significant
/ECA2959	-0.0605218	1.87972	0.909326	0.958355	n/a	non-significant
/ECA2983	-0.763344	3.20437	0.085662	0.173391	n/a	non-significant
/ECA2988	-0.466872	7.04101	0.258465	0.402804	n/a	non-significant
/ECA2991	-0.695605	3.37754	0.111712	0.212746	n/a	non-significant
/ECA3029	0.278939	0.825638	0.614433	0.745582	n/a	non-significant
/ECA3031	-0.359914	0.0598345	0.65627	0.777846	n/a	non-significant
/ECA3042	-0.436651	6.64844	0.291272	0.43996	n/a	non-significant
/ECA3089	-0.0131105	3.44116	0.989002	1	n/a	non-significant
/ECA3124	1.03424	2.28227	0.0281028	0.0712689	n/a	non-significant
/ECA3131	0.482433	4.2406	0.256446	0.400197	n/a	non-significant
/ECA3381A	1.16476	-1.68908	0.388527	0.539805	n/a	non-significant
/ECA3387	0.619544	2.17473	0.193189	0.32254	n/a	non-significant
/ECA3388	-1.23868	-0.0336627	0.0730844	0.151932	n/a	non-significant
/ECA3395	0.118081	2.44656	0.811678	0.889586	n/a	non-significant
/ECA3396	-0.192085	-1.10297	1	1	n/a	non-significant
/ECA3397	-0.192085	-1.10297	1	1	n/a	non-significant
/ECA3398	0.89467	-2.68843	1	1	n/a	non-significant
/ECA3405	-1.20301	-0.738923	0.164491	0.286123	n/a	non-significant
/ECA3412	0.222803	3.23152	0.623072	0.752811	n/a	non-significant
/ECA3413	0.0957516	2.27892	0.859609	0.925193	n/a	non-significant
/ECA3414	0.294191	-0.541816	0.757981	0.849608	n/a	non-significant
/ECA3453	0.822358	2.9108	0.0667637	0.142058	n/a	non-significant
/ECA3454	0.70387	3.4704	0.109052	0.208997	n/a	non-significant
/ECA3455	0.0311993	2.78976	0.949318	0.983648	n/a	non-significant
/ECA3633	0.798026	2.96501	0.0739732	0.153293	n/a	non-significant
/ECA3676	-0.67196	3.65179	0.120728	0.227095	n/a	non-significant
/ECA3677	-0.528058	6.07085	0.203634	0.335861	n/a	non-significant
/ECA3678	-0.525668	2.07616	0.264768	0.40972	n/a	non-significant
/ECA3708	0.751344	6.04244	0.0711837	0.149736	n/a	non-significant
/ECA3755	1.07457	2.55052	0.0204875	0.0555381	n/a	non-significant
/ECA3782	0.576946	2.20289	0.224561	0.361066	n/a	non-significant
/ECA3895	0.0209304	5.06663	0.963364	0.993961	n/a	non-significant
/ECA3948	0.0126171	3.58391	0.980005	1	n/a	non-significant
/ECA3949	0.275633	4.57077	0.514583	0.66214	n/a	non-significant
/ECA3963	0.599872	1.42147	0.240239	0.38031	n/a	non-significant
/ECA3980	-0.628388	6.89246	0.12904	0.240291	n/a	non-significant
/ECA3996	0.588519	8.12494	0.153654	0.272513	n/a	non-significant
/ECA4101	0.520932	6.03171	0.209917	0.34363	n/a	non-significant
/ECA4156	0.177042	4.32552	0.681224	0.796574	n/a	non-significant
/ECA4184	0.397424	6.4209	0.337296	0.48669	n/a	non-significant
/ECA4284	-0.481202	-0.102244	0.542567	0.68751	n/a	non-significant
/ECA4285	-1.64872	-0.134993	0.0210963	0.0568775	n/a	non-significant
/ECA4286	0.371355	1.13274	0.470826	0.622505	n/a	non-significant
/ECA4293	0.957805	4.95181	0.0233512	0.0619074	n/a	non-significant
/ECA4295	-1.08737	1.951	0.0226708	0.0604322	n/a	non-significant
/ECA4306	0.411599	6.23405	0.320924	0.470306	n/a	non-significant
/ECA4367	0.573863	5.57822	0.168298	0.291098	n/a	non-significant
/ECA4370	0.502272	4.41081	0.235544	0.375065	n/a	non-significant
/ECA4451	-0.931361	4.49263	0.0285298	0.0720745	n/a	non-significant
/ECA4465	0.611867	2.63151	0.17722	0.303233	n/a	non-significant
/ECA4484	0.0948086	0.204699	0.918367	0.965017	n/a	non-significant
/ECAs001	0.404693	3.66273	0.351378	0.502354	n/a	non-significant
/ECAs002	0.860902	4.40941	0.0430346	0.101027	n/a	non-significant
/ECAs004	-0.00517008	10.9779	0.990006	1	n/a	non-significant
/ECAs007	-0.272677	5.70469	0.512805	0.660589	n/a	non-significant
/ECAs008	0.461429	17.0691	0.26153	0.405253	n/a	non-significant
/ECAs009	0.142467	6.90341	0.730528	0.83126	n/a	non-significant
/ECAs011	-0.54698	11.6994	0.183665	0.311716	n/a	non-significant
/ECAs014	-0.250273	8.20187	0.543044	0.68751	n/a	non-significant
/ECAs017	-0.19113	4.71716	0.653143	0.775934	n/a	non-significant
/ECAs018	-0.275253	5.49858	0.509791	0.658009	n/a	non-significant
/ECAs019	0.0289306	3.25925	0.96278	0.993803	n/a	non-significant
/ECAs020	0.0434736	6.22539	0.917842	0.964975	n/a	non-significant
/ECAs021	-0.206189	2.22631	0.669069	0.787379	n/a	non-significant
/ECAs022	0.125978	2.86594	0.777747	0.864309	n/a	non-significant
/ECAs024	0.813787	4.06538	0.0570279	0.12575	n/a	non-significant
ECA0002	1.06808	2.64531	0.0202045	0.0549872	ECA_RS00010	non-significant
ECA0004	0.628331	5.83612	0.131367	0.24347	ECA_RS00020	non-significant
ECA0006	-0.515425	6.1232	0.214457	0.349202	ECA_RS00030	non-significant
ECA0008	-0.723776	4.70465	0.0868203	0.174845	ECA_RS00040	non-significant
ECA0009	0.942759	4.89834	0.0258262	0.0670058	ECA_RS00045	non-significant
ECA0010	-0.702299	5.02897	0.0945479	0.186628	ECA_RS00050	non-significant
ECA0011	-0.013954	4.54071	0.97379	1	ECA_RS00055	non-significant
ECA0014	-0.156624	5.42251	0.708869	0.818527	ECA_RS00070	non-significant
ECA0015	-0.0069931	4.42038	0.994311	1	ECA_RS00075	non-significant
ECA0016	-0.703413	5.58756	0.0921438	0.183373	ECA_RS00100	non-significant
ECA0017	-0.122268	5.07199	0.773214	0.860392	ECA_RS00105	non-significant
ECA0018	-0.15806	5.47093	0.706096	0.817201	ECA_RS00110	non-significant
ECA0019	-0.940009	7.81346	0.0234436	0.0620812	ECA_RS00115	non-significant
ECA0021	-0.596186	7.87484	0.148579	0.26638	ECA_RS00125	non-significant
ECA0022	0.780184	5.19649	0.0629601	0.135654	ECA_RS00130	non-significant
ECA0024	0.677821	5.18904	0.105722	0.204153	ECA_RS00135	non-significant
ECA0027	-0.936881	4.95226	0.0265726	0.0683655	ECA_RS00145	non-significant
ECA0028	-0.124983	4.78693	0.768375	0.857198	ECA_RS00150	non-significant
ECA0030	-0.381461	8.7419	0.353795	0.504968	ECA_RS00160	non-significant
ECA0031	-0.320684	4.69687	0.444578	0.595851	ECA_RS00165	non-significant
ECA0032	-0.939877	4.21902	0.0275874	0.0703876	ECA_RS00170	non-significant
ECA0034	-0.816711	6.79935	0.0491532	0.112416	ECA_RS00180	non-significant
ECA0035	0.194813	5.64958	0.640789	0.765792	ECA_RS00185	non-significant
ECA0036	-0.907615	5.20689	0.0310743	0.0778206	ECA_RS00190	non-significant
ECA0038	-0.779272	7.17175	0.0600338	0.130633	ECA_RS00200	non-significant
ECA0039	-0.0564016	6.83451	0.892214	0.9479	ECA_RS00205	non-significant
ECA0040	0.525315	7.52356	0.20311	0.335222	ECA_RS00210	non-significant
ECA0043	0.302195	4.24133	0.477389	0.62848	ECA_RS00220	non-significant
ECA0044	0.0431443	5.12176	0.922532	0.968217	ECA_RS00225	non-significant
ECA0046	0.882641	8.05081	0.033105	0.0818839	ECA_RS00240	non-significant
ECA0047	0.803728	4.58337	0.0575764	0.126717	ECA_RS00245	non-significant
ECA0050	0.263811	11.7399	0.520427	0.667425	ECA_RS00260	non-significant
ECA0051	0.772048	7.54118	0.0621611	0.134158	ECA_RS00265	non-significant
ECA0052	-0.406127	2.97363	0.366051	0.517111	ECA_RS00270	non-significant
ECA0053	0.303686	5.40783	0.466091	0.618015	ECA_RS00275	non-significant
ECA0056	0.0223061	3.90313	0.967725	0.996454	ECA_RS00290	non-significant
ECA0057	0.546144	1.16108	0.286103	0.434618	ECA_RS00295	non-significant
ECA0058	0.462141	2.3166	0.325973	0.476161	ECA_RS00300	non-significant
ECA0059	-0.328416	7.07431	0.426307	0.577549	ECA_RS00305	non-significant
ECA0060	-0.743632	8.26948	0.0719085	0.150487	ECA_RS00310	non-significant
ECA0061	-0.00291808	6.706	0.995537	1	ECA_RS00315	non-significant
ECA0062	0.793924	7.45552	0.0552409	0.12269	ECA_RS00320	non-significant
ECA0065	0.157706	2.41679	0.746029	0.842456	ECA_RS00335	non-significant
ECA0066	0.531417	3.24725	0.230614	0.368487	ECA_RS00340	non-significant
ECA0067	0.771018	4.4232	0.069355	0.146692	ECA_RS00345	non-significant
ECA0068	0.125255	3.58612	0.773476	0.860392	ECA_RS00350	non-significant
ECA0070	0.0417642	4.11533	0.923178	0.968308	ECA_RS00360	non-significant
ECA0071	-1.0017	3.41218	0.0228637	0.0608248	ECA_RS00365	non-significant
ECA0072	-0.146195	3.00089	0.754199	0.848152	ECA_RS00370	non-significant
ECA0073	-1.04642	1.03095	0.0592037	0.12919	ECA_RS00375	non-significant
ECA0075	0.0481412	2.99213	0.940834	0.979478	ECA_RS00385	non-significant
ECA0077	0.547434	5.55407	0.189041	0.318033	ECA_RS00390	non-significant
ECA0078	-0.172924	7.52759	0.6749	0.792595	ECA_RS00395	non-significant
ECA0081	0.533845	4.28693	0.208198	0.341664	ECA_RS00405	non-significant
ECA0082	0.282536	5.13446	0.501381	0.651295	ECA_RS00410	non-significant
ECA0083	-0.395026	3.91121	0.357323	0.507974	ECA_RS00415	non-significant
ECA0084	-0.630936	5.51694	0.130826	0.242684	ECA_RS00420	non-significant
ECA0086	0.196687	7.7111	0.633069	0.760705	ECA_RS00430	non-significant
ECA0087	0.156464	8.65569	0.703558	0.815456	ECA_RS00435	non-significant
ECA0090	0.865209	6.27031	0.0377774	0.0908479	ECA_RS00450	non-significant
ECA0092	-0.490243	10.2668	0.233296	0.371999	ECA_RS00460	non-significant
ECA0093	-0.548926	5.79334	0.187326	0.316186	ECA_RS00465	non-significant
ECA0095	-0.938159	6.20271	0.0245173	0.0639696	ECA_RS00475	non-significant
ECA0096	-0.792403	5.35872	0.0586896	0.128554	ECA_RS00480	non-significant
ECA0097	-0.840161	4.10402	0.0507308	0.114961	ECA_RS00485	non-significant
ECA0098	-0.937711	5.03967	0.0264898	0.0682871	ECA_RS00490	non-significant
ECA0099	-0.710116	3.0656	0.111213	0.211993	ECA_RS00495	non-significant
ECA0104	0.590772	9.18182	0.151588	0.269886	ECA_RS00515	non-significant
ECA0106	0.614339	5.82044	0.140174	0.255209	ECA_RS00525	non-significant
ECA0107	0.675206	5.41456	0.105979	0.204381	ECA_RS00530	non-significant
ECA0108	0.319834	4.37506	0.452346	0.604482	ECA_RS00535	non-significant
ECA0109	0.3973	5.2602	0.342233	0.492274	ECA_RS00540	non-significant
ECA0114	-0.80019	3.00734	0.0732132	0.152066	ECA_RS00565	non-significant
ECA0115	-0.558183	4.25996	0.191005	0.320519	ECA_RS00570	non-significant
ECA0118	-0.0385516	4.82656	0.931084	0.972477	ECA_RS00585	non-significant
ECA0119	0.557459	4.49371	0.189124	0.318057	ECA_RS00590	non-significant
ECA0120	0.0669785	6.81707	0.871985	0.934588	ECA_RS00595	non-significant
ECA0123	0.405208	5.05064	0.334688	0.485355	ECA_RS00610	non-significant
ECA0124	0.000282739	4.92864	1	1	ECA_RS00615	non-significant
ECA0125	0.506948	4.25896	0.23264	0.37144	ECA_RS00620	non-significant
ECA0126	0.464789	3.59274	0.286598	0.43518	ECA_RS00625	non-significant
ECA0127	0.0813562	4.69766	0.850128	0.918423	ECA_RS00630	non-significant
ECA0128	0.340983	2.10319	0.487959	0.637845	ECA_RS00635	non-significant
ECA0130	0.0574098	6.02877	0.891478	0.947705	ECA_RS00645	non-significant
ECA0132	0.127363	4.11313	0.771719	0.859473	ECA_RS00655	non-significant
ECA0133	-0.181008	3.31254	0.684776	0.799715	ECA_RS00660	non-significant
ECA0134	-0.90087	3.79572	0.0375428	0.0907202	ECA_RS00665	non-significant
ECA0135	-1.01765	2.90054	0.0235542	0.0623228	ECA_RS00670	non-significant
ECA0136	-0.671912	3.25526	0.130013	0.241738	ECA_RS00675	non-significant
ECA0137	-0.675202	4.47445	0.112501	0.213632	ECA_RS00680	non-significant
ECA0138	-0.877769	3.23914	0.0479654	0.110186	ECA_RS00685	non-significant
ECA0139	-0.0425692	3.87097	0.925864	0.969401	ECA_RS00690	non-significant
ECA0141	-0.328443	5.71105	0.430281	0.581737	ECA_RS00700	non-significant
ECA0142	0.86015	7.50387	0.0379867	0.0912194	ECA_RS00705	non-significant
ECA0143	0.920142	7.85517	0.0264762	0.0682871	ECA_RS00710	non-significant
ECA0144	0.464496	8.33577	0.259409	0.40332	ECA_RS00715	non-significant
ECA0148	0.158416	5.62339	0.704862	0.816352	ECA_RS00735	non-significant
ECA0149	-0.523463	6.25782	0.207029	0.339988	ECA_RS00740	non-significant
ECA0150	-0.630188	4.85691	0.13517	0.24872	ECA_RS00745	non-significant
ECA0151	-0.59817	6.93799	0.148284	0.265954	ECA_RS00750	non-significant
ECA0161	-0.134195	5.80139	0.748071	0.844142	ECA_RS00795	non-significant
ECA0162	0.957633	6.7118	0.0214188	0.057545	ECA_RS00800	non-significant
ECA0163	-0.883491	5.64319	0.0346965	0.0852263	ECA_RS00805	non-significant
ECA0164	-0.616364	6.86051	0.136523	0.25031	ECA_RS00810	non-significant
ECA0165	-0.0470849	8.30224	0.909145	0.958355	ECA_RS00815	non-significant
ECA0169	0.0390106	5.52529	0.92778	0.969827	ECA_RS00830	non-significant
ECA0171	-0.0179277	6.35043	0.966879	0.996028	ECA_RS00840	non-significant
ECA0172	-0.422774	6.98606	0.306135	0.455108	ECA_RS00845	non-significant
ECA0174	-0.144861	7.06758	0.725926	0.829068	ECA_RS00855	non-significant
ECA0175	0.676274	6.19774	0.103709	0.200815	ECA_RS00860	non-significant
ECA0177	1.07187	1.33419	0.0377926	0.0908479	ECA_RS00870	non-significant
ECA0183	0.811724	9.46927	0.0494382	0.112844	ECA_RS00900	non-significant
ECA0184	-0.24355	8.50041	0.553723	0.697141	ECA_RS00905	non-significant
ECA0185	-0.0220752	8.15618	0.957589	0.98933	ECA_RS00910	non-significant
ECA0187	-0.207054	7.99584	0.614987	0.745582	ECA_RS00920	non-significant
ECA0194	0.141846	7.44179	0.730985	0.831575	ECA_RS00955	non-significant
ECA0195	-0.199932	4.38947	0.640637	0.765792	ECA_RS00960	non-significant
ECA0196	-0.463984	6.06868	0.263814	0.408518	ECA_RS00965	non-significant
ECA0198	-0.35709	7.88579	0.385974	0.537266	ECA_RS00975	non-significant
ECA0199	-0.453371	8.04812	0.271175	0.417428	ECA_RS00980	non-significant
ECA0200	-0.751567	8.38446	0.0689136	0.146093	ECA_RS00985	non-significant
ECA0201	-0.973722	7.30233	0.0191182	0.0526207	ECA_RS00990	non-significant
ECA0202	-0.832053	4.06238	0.0530553	0.118981	ECA_RS00995	non-significant
ECA0204	-0.526265	5.55653	0.206298	0.33915	ECA_RS01005	non-significant
ECA0205	-0.517777	8.10008	0.20908	0.342502	ECA_RS01010	non-significant
ECA0206	-0.761367	6.56125	0.0667239	0.142038	ECA_RS01015	non-significant
ECA0207	-0.746437	7.18534	0.0715114	0.150201	ECA_RS01020	non-significant
ECA0208	0.330594	8.38216	0.421717	0.572976	ECA_RS01025	non-significant
ECA0209	0.975665	7.09802	0.018958	0.0523986	ECA_RS01030	non-significant
ECA0210	0.12808	4.95515	0.762488	0.853529	ECA_RS01035	non-significant
ECA0211	-0.0107956	4.98329	0.984491	1	ECA_RS01040	non-significant
ECA0212	-0.526484	4.39993	0.215732	0.350906	ECA_RS01045	non-significant
ECA0213	0.236955	4.51332	0.577759	0.719547	ECA_RS01075	non-significant
ECA0214	0.247198	2.92979	0.586928	0.725287	ECA_RS01080	non-significant
ECA0215	0.122759	4.92602	0.773298	0.860392	ECA_RS01085	non-significant
ECA0217	0.421373	8.25547	0.306165	0.455108	ECA_RS01115	non-significant
ECA0218	0.637095	8.10725	0.122684	0.229965	ECA_RS01120	non-significant
ECA0219	-0.767238	8.01303	0.063532	0.136631	ECA_RS01125	non-significant
ECA0227	0.837113	5.55291	0.0458382	0.106097	ECA_RS01165	non-significant
ECA0232	-0.634372	4.71288	0.133204	0.245923	ECA_RS01195	non-significant
ECA0234	-0.224364	3.92535	0.603589	0.73836	ECA_RS01205	non-significant
ECA0235	-0.0388651	5.90712	0.927232	0.96968	ECA_RS01210	non-significant
ECA0237	-0.179119	6.75109	0.665047	0.785021	ECA_RS01220	non-significant
ECA0240	-0.859903	6.98684	0.0383268	0.0918133	ECA_RS01235	non-significant
ECA0241	0.0698143	7.25969	0.866112	0.930222	ECA_RS01240	non-significant
ECA0243	-0.215559	2.26013	0.653989	0.776045	ECA_RS01275	non-significant
ECA0244	0.417735	4.51817	0.324408	0.474776	ECA_RS01280	non-significant
ECA0245	0.217303	2.90452	0.635963	0.763164	ECA_RS01285	non-significant
ECA0246	0.458002	6.27855	0.269352	0.415281	ECA_RS01290	non-significant
ECA0247	-0.687891	7.59236	0.0961209	0.188844	ECA_RS01295	non-significant
ECA0248	0.750462	3.95476	0.0805361	0.164678	ECA_RS01300	non-significant
ECA0250	0.587403	4.0432	0.1721	0.296673	ECA_RS01310	non-significant
ECA0252	0.5694	4.94506	0.175732	0.301245	ECA_RS01320	non-significant
ECA0254	0.881024	7.55099	0.0335979	0.0827479	ECA_RS01330	non-significant
ECA0256	-0.977005	7.10635	0.0187919	0.0521454	ECA_RS01340	non-significant
ECA0257	0.13496	3.08515	0.780027	0.866008	ECA_RS01345	non-significant
ECA0258	-0.736681	4.80326	0.0808019	0.165148	ECA_RS01350	non-significant
ECA0259	0.0881976	4.50411	0.8397	0.91142	ECA_RS01355	non-significant
ECA0261	0.0626651	4.19596	0.887641	0.944783	ECA_RS01370	non-significant
ECA0262	0.795858	4.68859	0.0600981	0.130677	ECA_RS01375	non-significant
ECA0266	0.577511	7.65731	0.16183	0.282881	ECA_RS01395	non-significant
ECA0267	-0.191239	6.25516	0.644963	0.768789	ECA_RS01400	non-significant
ECA0270	-0.936993	4.73708	0.0267118	0.0686472	ECA_RS01415	non-significant
ECA0273	-0.773672	7.37694	0.0617237	0.133461	ECA_RS01430	non-significant
ECA0276	0.674076	5.3393	0.107508	0.20664	ECA_RS01440	non-significant
ECA0277	2.99647	-1.69	0.0348666	0.0854335	ECA_RS01445	non-significant
ECA0278	0.34623	1.42225	0.508934	0.657255	ECA_RS01450	non-significant
ECA0279	-0.956196	3.812	0.0267903	0.0688106	ECA_RS01455	non-significant
ECA0280	-0.554879	6.79079	0.179992	0.306838	ECA_RS01460	non-significant
[truncated: 2,615 more rows]
