# Supplementary material for: Global Gene Expression Analysis of Cross-Protected Phenotype of Pectobacterium atrosepticum
Source: PLoS One. 2017 Jan 12;12(1):e0169536. doi: 10.1371/journal.pone.0169536 (PMC5230779; doi:10.1371/journal.pone.0169536)
Supplement: S2 Table — (XLS) [file pone.0169536.s002.xls]

## Sheet: GO_upregulated
Table S2. GO analysis of P. atrosepticum genes up-regulated in adapted cells compared to growing ones (p-value ≤ 0.05).
GO IDs	GO term	GO type	involved genes, %	p-value	p-value ≤ 0.05
GO:0006351	transcription, DNA-templated	BP	0.048736	7.37705
GO:0006935	chemotaxis	BP	9.51e-18	6.72131
GO:0006355	regulation of transcription, DNA-templated	BP	0.03059	3.60656
GO:0002098	tRNA wobble uridine modification	BP	1.91e-14	2.95082
GO:0006526	arginine biosynthetic process	BP	1.31e-08	2.45902
GO:0000160	phosphorelay signal transduction system	BP	0.002869	1.96721
GO:0009086	methionine biosynthetic process	BP	8.25e-07	1.96721
GO:0006542	glutamine biosynthetic process	BP	1.81e-05	0.983607
GO:0009399	nitrogen fixation	BP	0.032194	0.983607
GO:0055114	oxidation-reduction process	BP	0.034277	0.819672
GO:0006730	one-carbon metabolic process	BP	0.015632	0.655738
GO:0006810	transport	BP	0.004109	0.655738
GO:0019281	L-methionine biosynthetic process from homoserine via O-succinyl-L-homoserine and cystathionine	BP	0.000921	0.655738
GO:0019284	L-methionine biosynthetic process from S-adenosylmethionine	BP	0.033688	0.655738
GO:0019509	L-methionine biosynthetic process from methylthioadenosine	BP	0.033688	0.655738
GO:0035435	phosphate ion transmembrane transport	BP	0.005287	0.655738
GO:0055085	transmembrane transport	BP	0.011356	0.655738
GO:0006556	S-adenosylmethionine biosynthetic process	BP	0.006224	0.491803
GO:0044571	[2Fe-2S] cluster assembly	BP	0.006224	0.491803
GO:0005975	carbohydrate metabolic process	BP	0.006812	0.327869
GO:0006412	translation	BP	0.029348	0.327869
GO:0070981	L-asparagine biosynthetic process	BP	0.039523	0.327869
GO:0005737	cytoplasm	CP	0.040243	11.9672
GO:0005886	plasma membrane	CP	0.000634	3.77049
GO:0009424	bacterial-type flagellum hook	CP	0.041276	0.491803
GO:0003677	DNA binding	MF	0.036272	10.8197
GO:0004871	signal transducer activity	MF	1.01e-12	4.7541
GO:0016491	oxidoreductase activity	MF	0.000199	4.7541
GO:0050660	flavin adenine dinucleotide binding	MF	6.29e-07	3.11475
GO:0004888	transmembrane signaling receptor activity	MF	1.21e-06	2.13115
GO:0003871	5-methyltetrahydropteroyltriglutamate-homocysteine S-methyltransferase activity	MF	7.53e-07	1.47541
GO:0004356	glutamate-ammonia ligase activity	MF	1.81e-05	0.983607
GO:0051537	2 iron, 2 sulfur cluster binding	MF	0.039937	0.983607
GO:0008899	homoserine O-succinyltransferase activity	MF	0.000921	0.655738
GO:0000156	phosphorelay response regulator activity	MF	0.025853	0.491803
GO:0004478	methionine adenosyltransferase activity	MF	0.006224	0.491803
GO:0031071	cysteine desulfurase activity	MF	0.041276	0.491803
GO:0003735	structural constituent of ribosome	MF	0.041072	0.327869
GO:0003991	acetylglutamate kinase activity	MF	0.039523	0.327869
GO:0003992	N2-acetyl-L-ornithine:2-oxoglutarate 5-aminotransferase activity	MF	0.039523	0.327869
GO:0004042	acetyl-CoA:L-glutamate N-acetyltransferase activity	MF	0.039523	0.327869
GO:0004071	aspartate-ammonia ligase activity	MF	0.039523	0.327869
GO:0004414	homoserine O-acetyltransferase activity	MF	0.039523	0.327869
GO:0004585	ornithine carbamoyltransferase activity	MF	0.039523	0.327869
GO:0008777	acetylornithine deacetylase activity	MF	0.039523	0.327869
GO:0008830	dTDP-4-dehydrorhamnose 3,5-epimerase activity	MF	0.039523	0.327869
GO:0008879	glucose-1-phosphate thymidylyltransferase activity	MF	0.039523	0.327869
GO:0008983	protein-glutamate O-methyltransferase activity	MF	0.039523	0.327869
GO:0008984	protein-glutamate methylesterase activity	MF	0.039523	0.327869
GO:0009016	succinyldiaminopimelate transaminase activity	MF	0.039523	0.327869
GO:0042301	phosphate ion binding	MF	0.039523	0.327869
