# Supplementary material for: Global Gene Expression Analysis of Cross-Protected Phenotype of Pectobacterium atrosepticum
Source: PLoS One. 2017 Jan 12;12(1):e0169536. doi: 10.1371/journal.pone.0169536 (PMC5230779; doi:10.1371/journal.pone.0169536)
Supplement: S3 Table — (XLS) [file pone.0169536.s003.xls]

## Sheet: GO_downregulated
Table S3. GO analysis of P. atrosepticum genes down-regulated in adapted cells compared to growing ones (p-value ≤ 0.05).
GO IDs	GO term	GO type	involved genes, %	p-value	p-value ≤ 0.05
GO:0006412	translation	BP	3.9499	4.84e-07
GO:0005975	carbohydrate metabolic process	BP	2.79383	0.021005
GO:0006351	transcription, DNA-templated	BP	2.11946	2.16e-06
GO:0009401	phosphoenolpyruvate-dependent sugar phosphotransferase system	BP	1.7341	0.048342
GO:0051301	cell division	BP	1.54143	0.016975
GO:0007049	cell cycle	BP	1.44509	0.017797
GO:0006099	tricarboxylic acid cycle	BP	1.15607	0.02203
GO:0002098	tRNA wobble uridine modification	BP	1.05973	2.06e-06
GO:0007059	chromosome segregation	BP	0.963391	0.007983
GO:0006355	regulation of transcription, DNA-templated	BP	0.867052	0.005177
GO:0015628	protein secretion by the type II secretion system	BP	0.867052	0.004256
GO:0042777	plasma membrane ATP synthesis coupled proton transport	BP	0.674374	0.008113
GO:0000105	histidine biosynthetic process	BP	0.578035	0.046535
GO:0030261	chromosome condensation	BP	0.481696	0.039434
GO:0070814	hydrogen sulfide biosynthetic process	BP	0.481696	0.039434
GO:0005886	plasma membrane	CC	10.6936	0.000578
GO:0005840	ribosome	CC	2.98651	3.44e-06
GO:0015627	type II protein secretion system complex	CC	0.867052	0.004256
GO:0015934	large ribosomal subunit	CC	0.578035	0.022354
GO:0045261	proton-transporting ATP synthase complex, catalytic core F(1)	CC	0.481696	0.025356
GO:0005524	ATP binding	MF	11.7534	0.002347
GO:0003677	DNA binding	MF	4.33526	1e-05
GO:0003735	structural constituent of ribosome	MF	3.9499	9.67e-08
GO:0000287	magnesium ion binding	MF	3.27553	0.039939
GO:0016887	ATPase activity	MF	2.79383	0.04787
GO:0019843	rRNA binding	MF	2.31214	7.83e-05
GO:0050660	flavin adenine dinucleotide binding	MF	1.7341	0.001071
GO:0009055	electron carrier activity	MF	1.54143	0.032243
GO:0003700	sequence-specific DNA binding transcription factor activity	MF	1.34875	1.44e-06
GO:0008565	protein transporter activity	MF	1.34875	0.013597
GO:0015419	sulfate transmembrane-transporting ATPase activity	MF	0.674374	0.008113
GO:0046933	proton-transporting ATP synthase activity, rotational mechanism	MF	0.674374	0.008113
GO:0043565	sequence-specific DNA binding	MF	0.578035	0.040527
GO:0051538	3 iron, 4 sulfur cluster binding	MF	0.385356	0.045756
GO:0004871	signal transducer activity	MF	0.096339	0.031458
