# Supplementary material for: Global Gene Expression Analysis of Cross-Protected Phenotype of Pectobacterium atrosepticum
Source: PLoS One. 2017 Jan 12;12(1):e0169536. doi: 10.1371/journal.pone.0169536 (PMC5230779; doi:10.1371/journal.pone.0169536)
Supplement: S4 Table — (XLS) [file pone.0169536.s004.xls]

## Sheet: Classification_upregulated
Table S4. Modules and pathways of P. atrosepticum genes up-regulated in adapted cells compared to growing ones					** the pathway was assembled by manual classification using various databases		old locus tags are marked with /
KEGG ID	gene name	descriptions	logFC	New locus	database	pathway	Module	GO
ECA2294	ECA2294	Putative glycosyl transferase	1.15493	ECA_RS11265	KEGG	*Carbohydrate metabolism	01 - Carbohydrate metabolism	GO:0016021; GO:0016740
ECA1941	acnA ECA1941	Aconitate hydratase (Aconitase) (EC 4.2.1.3)	1.23926	ECA_RS09580	KEGG	eca00020 - Citrate cycle - eca00630 - Glyoxylate and dicarboxylate metabolism - Carbohydrate metabolism	01 - Carbohydrate metabolism	GO:0051539; GO:0003994
ECA0189	ECA0189	D-galactonate dehydratase family member ECA0189	1.01094	ECA_RS00930	KEGG	eca00040 - Pentose and glucuronate interconversions - Carbohydrate metabolism	01 - Carbohydrate metabolism	GO:0003824; GO:0009063; GO:0000287
ECA4125	kduI kduI2 ECA4125	4-deoxy-L-threo-5-hexosulose-uronate ketol-isomerase (EC 5.3.1.17) (5-keto-4-deoxyuronate isomerase) (DKI isomerase)	1.328	ECA_RS20390	KEGG	eca00040 - Pentose and glucuronate interconversions - Carbohydrate metabolism	01 - Carbohydrate metabolism	GO:0008697; GO:0045490; GO:0008270
ECA2248	ECA2248	Uncharacterized protein	1.13855	ECA_RS11040	KEGG	eca00051 - Fructose and mannose metabolism - Carbohydrate metabolism	01 - Carbohydrate metabolism	GO:0005737; GO:0050531; GO:0051479
ECA1325	nagA ECA1325	N-acetylglucosamine-6-phosphate deacetylase (EC 3.5.1.25) (GlcNAc 6-P deacetylase)	1.68751	ECA_RS06595	KEGG	eca00520 - Amino sugar and nucleotide sugar metabolism - Carbohydrate metabolism	01 - Carbohydrate metabolism	GO:0006044; GO:0008448; GO:0005975
ECA1326	nagB ECA1326	Glucosamine-6-phosphate deaminase (EC 3.5.99.6) (GlcN6P deaminase) (GNPDA) (Glucosamine-6-phosphate isomerase)	2.26707	ECA_RS06600	KEGG	eca00520 - Amino sugar and nucleotide sugar metabolism - Carbohydrate metabolism	01 - Carbohydrate metabolism	GO:0006044; GO:0019262; GO:0005975; GO:0004342; GO:0016787
ECA3240	suhB ECA3240	Inositol-1-monophosphatase (EC 3.1.3.25)	1.77715	ECA_RS15930	KEGG	eca00562 - Inositol phosphate metabolism - Carbohydrate metabolism	01 - Carbohydrate metabolism	GO:0008934; GO:0052832; GO:0052833; GO:0046855; GO:0046854
ECA4198	ECA4198	Putative exported phosphatase (EC 3.1.3.8)	2.36115	ECA_RS20750	KEGG	eca00562 - Inositol phosphate metabolism - Carbohydrate metabolism	01 - Carbohydrate metabolism	GO:0016158; GO:0003993
ECA3342	gloB ECA3342	Hydroxyacylglutathione hydrolase (EC 3.1.2.6) (Glyoxalase II) (Glx II) (Lactamase)	1.27099	ECA_RS16475	KEGG	eca00620 - Pyruvate metabolism - Carbohydrate metabolism	01 - Carbohydrate metabolism	GO:0004416; GO:0046872; GO:0019243
ECA0029	glnA ECA0029	Glutamine synthetase (EC 6.3.1.2)	1.23935	ECA_RS00155	KEGG	eca00630 - Glyoxylate and dicarboxylate metabolism - Carbohydrate metabolism	01 - Carbohydrate metabolism	GO:0005524; GO:0005737; GO:0004356; GO:0006542; GO:0009399
ECA2721	hprA ECA2721	Glycerate dehydrogenase (EC 1.1.1.29)	1.42644	ECA_RS13345	KEGG	eca00630 - Glyoxylate and dicarboxylate metabolism - Carbohydrate metabolism	01 - Carbohydrate metabolism	GO:0051287; GO:0008465
ECA0740	budA ECA0740	Alpha-acetolactate decarboxylase (EC 4.1.1.5)	1.05564	ECA_RS03675	KEGG	eca00660 - Butanoate metabolism - Carbohydrate metabolism	01 - Carbohydrate metabolism	GO:0045151; GO:0047605
ECA1941	acnA ECA1941	Aconitate hydratase (Aconitase) (EC 4.2.1.3)	1.23926	ECA_RS09580	KEGG	eca01200 Carbon metabolism - Global and overview maps - Metabolism	02 - Carbon metabolism	GO:0051539; GO:0003994
ECA2721	hprA ECA2721	Glycerate dehydrogenase (EC 1.1.1.29)	1.42644	ECA_RS13345	KEGG	eca01200 Carbon metabolism - Global and overview maps - Metabolism	02 - Carbon metabolism	GO:0051287; GO:0008465
ECA1216	katA ECA1216	Putative catalase (Partial) (EC 1.11.1.6) (Fragment)	3.75823	ECA_RS06020	KEGG	eca01200 Carbon metabolism - Global and overview maps - Metabolism	02 - Carbon metabolism	GO:0004096
ECA4244	metF ECA4244	Methylenetetrahydrofolate reductase (EC 1.5.1.20)	3.14233	ECA_RS21030	KEGG	eca01200 Carbon metabolism - Global and overview maps - Metabolism	02 - Carbon metabolism	GO:0005829; GO:0009086; GO:0004489; GO:0035999
ECA0180	metR ECA0180	Transcriptional activator protein	1.2601	ECA_RS00885	Uniprot	**S-adenosyl-L-methionine biosynthesis	03 - Amino acid metabolism	GO:0003677; GO:0003700; GO:0006351
ECA1498	nlpA ECA1498	Lipoprotein (D-methionine transport system substrate-binding protein KEGG)	1.20955	ECA_RS07470	Uniprot	**S-adenosyl-L-methionine biosynthesis	03 - Amino acid metabolism	N/A
ECA2063	metN1 ECA2063	Methionine import ATP-binding protein MetN 1 (EC 3.6.3.-)	1.03981	ECA_RS10170	Uniprot	**S-adenosyl-L-methionine biosynthesis	03 - Amino acid metabolism	GO:0005524; GO:0043190; GO:0015424; GO:0015821
ECA3341	ECA3341	Uncharacterized protein (methyltransferase)	1.31399	ECA_RS16470	Pfam:PF08241	**S-adenosyl-L-methionine biosynthesis	03 - Amino acid metabolism	GO:0008168
ECA4244	metF ECA4244	Methylenetetrahydrofolate reductase (EC 1.5.1.20)	3.14233	ECA_RS21030	Uniprot	**S-adenosyl-L-methionine biosynthesis	03 - Amino acid metabolism	GO:0005829; GO:0009086; GO:0004489; GO:0035999
ECA4475	pstA ECA4475	Phosphate transport system permease protein	1.0766	ECA_RS22120	Uniprot	**S-adenosyl-L-methionine biosynthesis	03 - Amino acid metabolism	GO:0005315; GO:0005887; GO:0035435
ECA2074	ECA2074	Putative peptidase	1.12728	ECA_RS10225	Pfam:PF07687	*Glutamate metabolism	03 - Amino acid metabolism	GO:0016787
ECA3871	carA ECA3871	Carbamoyl-phosphate synthase small chain (EC 6.3.5.5) (Carbamoyl-phosphate synthetase glutamine chain)	2.14268	ECA_RS19125	KEGG	eca00220 Arginine biosynthesis - eca00250 - Alanine, aspartate and glutamate metabolism - Amino acid metabolism	03 - Amino acid metabolism	GO:0044205; GO:0006207; GO:0005524; GO:0006526; GO:0004088; GO:0006541
ECA0029	glnA ECA0029	Glutamine synthetase (EC 6.3.1.2)	1.23935	ECA_RS00155	KEGG	eca00220 Arginine biosynthesis - eca00250 - Alanine, aspartate and glutamate metabolism - eca01230 - Biosynthesis of amino acids - Amino acid metabolism	03 - Amino acid metabolism	GO:0005524; GO:0005737; GO:0004356; GO:0006542; GO:0009399
ECA3033	ECA3033	Probable aminotransferase (EC 2.6.1.-)	0.98513	ECA_RS14885	KEGG	eca00220 Arginine biosynthesis - eca00290 - Valine, leucine and isoleucine biosynthesis - eca00250 - Alanine, aspartate and glutamate metabolism - Amino acid metabolism	03 - Amino acid metabolism	GO:0009058; GO:0030170; GO:0008483
ECA4065	argD dapC ECA4065	Acetylornithine/succinyldiaminopimelate aminotransferase (ACOAT) (DapATase) (Succinyldiaminopimelate transferase) (EC 2.6.1.11) (EC 2.6.1.17)	1.72681	ECA_RS20095	KEGG	eca00220 Arginine biosynthesis - eca00300 - Lysine biosynthesis - eca01230 - Biosynthesis of amino acids - Amino acid metabolism	03 - Amino acid metabolism	GO:0003992; GO:0006526; GO:0005737; GO:0009089; GO:0030170; GO:0009016
ECA0191	argE ECA0191	Acetylornithine deacetylase (AO) (Acetylornithinase) (EC 3.5.1.16) (N-acetylornithinase) (NAO)	1.21036	ECA_RS00940	KEGG	eca00220 Arginine biosynthesis - eca01230 - Biosynthesis of amino acids - Amino acid metabolism	03 - Amino acid metabolism	GO:0008777; GO:0006526; GO:0050897; GO:0005737; GO:0008237; GO:0008270
ECA0192	argC ECA0192	N-acetyl-gamma-glutamyl-phosphate reductase (AGPR) (EC 1.2.1.38) (N-acetyl-glutamate semialdehyde dehydrogenase) (NAGSA dehydrogenase)	1.55533	ECA_RS00945	KEGG	eca00220 Arginine biosynthesis - eca01230 - Biosynthesis of amino acids - Amino acid metabolism	03 - Amino acid metabolism	GO:0003942; GO:0051287; GO:0006526; GO:0005737
ECA0193	argB ECA0193	Acetylglutamate kinase (EC 2.7.2.8) (N-acetyl-L-glutamate 5-phosphotransferase) (NAG kinase) (AGK)	1.05895	ECA_RS00950	KEGG	eca00220 Arginine biosynthesis - eca01230 - Biosynthesis of amino acids - Amino acid metabolism	03 - Amino acid metabolism	GO:0005524; GO:0003991; GO:0006526; GO:0005737
ECA0384	argI ECA0384	Ornithine carbamoyltransferase (OTCase) (EC 2.1.3.3)	1.32707	ECA_RS01975	KEGG	eca00220 Arginine biosynthesis - eca01230 - Biosynthesis of amino acids - Amino acid metabolism	03 - Amino acid metabolism	GO:0016597; GO:0006526; GO:0005737; GO:0004585
ECA0999	argA ECA0999	Amino-acid acetyltransferase (EC 2.3.1.1) (N-acetylglutamate synthase) (AGS) (NAGS)	1.90047	ECA_RS04945	KEGG	eca00220 Arginine biosynthesis - eca01230 - Biosynthesis of amino acids - Amino acid metabolism	03 - Amino acid metabolism	GO:0004042; GO:0006526; GO:0005737
ECA1293	ECA1293	Putative aspartate/glutamate racemase (EC 5.1.1.13)	1.91082	ECA_RS06405	KEGG	eca00250 - Alanine, aspartate and glutamate metabolism - Amino acid metabolism	03 - Amino acid metabolism	GO:0047689; GO:0006520
ECA1323	asnB ECA1323	Asparagine synthetase B [glutamine-hydrolyzing] (EC 6.3.5.4)	1.10243	ECA_RS06585	KEGG	eca00250 - Alanine, aspartate and glutamate metabolism - Amino acid metabolism	03 - Amino acid metabolism	GO:0006529; GO:0004066
ECA0003	asnA ECA0003	Aspartate--ammonia ligase (EC 6.3.1.1) (Asparagine synthetase A)	1.02303	ECA_RS00015	KEGG	eca00250 - Alanine, aspartate and glutamate metabolism eca01230 - Biosynthesis of amino acids - Amino acid metabolism	03 - Amino acid metabolism	GO:0005524; GO:0070981; GO:0004812; GO:0004071; GO:0005737; GO:0006418
ECA0105	expI ECA0105	Acyl-homoserine-lactone synthase (EC 2.3.1.184) (Autoinducer synthesis protein)	1.24912	ECA_RS00520	KEGG	eca00270 - Cysteine and methionine metabolism - Amino acid metabolism	03 - Amino acid metabolism	GO:0061579; GO:0009372
ECA3476	mtnK ECA3476	Methylthioribose kinase (MTR kinase) (EC 2.7.1.100)	1.58668	ECA_RS17135	KEGG	eca00270 - Cysteine and methionine metabolism - Amino acid metabolism	03 - Amino acid metabolism	GO:0005524; GO:0019284; GO:0019509; GO:0046522
ECA3477	mtnA ECA3477	Methylthioribose-1-phosphate isomerase (M1Pi) (MTR-1-P isomerase) (EC 5.3.1.23) (S-methyl-5-thioribose-1-phosphate isomerase)	1.30616	ECA_RS17140	KEGG	eca00270 - Cysteine and methionine metabolism - Amino acid metabolism	03 - Amino acid metabolism	GO:0019284; GO:0019509; GO:0046523; GO:0003743
ECA0389	ECA0389	Homoserine O-acetyltransferase (EC 2.3.1.-) (EC 2.3.1.31)	1.0465	ECA_RS02000	Uniprot	eca00270 - Cysteine and methionine metabolism - Amino acid metabolism - **S-adenosyl-L-methionine biosynthesis	03 - Amino acid metabolism	GO:0005737; GO:0004414; GO:0016787; GO:0009086
ECA2986	mtnD1 ECA2986	Acireductone dioxygenase 1 (1, 2-dihydroxy-3-keto-5-methylthiopentene dioxygenase 1) (DHK-MTPene dioxygenase 1) (Acireductone dioxygenase (Fe(2+)-requiring) 1) (ARD' 1) (Fe-ARD 1) (EC 1.13.11.54) (Acireductone dioxygenase (Ni(2+)-requiring) 1) (ARD 1) (Ni	1.90193	ECA_RS14665	Uniprot	eca00270 - Cysteine and methionine metabolism - Amino acid metabolism - **S-adenosyl-L-methionine biosynthesis	03 - Amino acid metabolism	GO:0019284; GO:0019509; GO:0010308; GO:0010309; GO:0005506; GO:0016151
ECA3992	metA ECA3992	Homoserine O-succinyltransferase (EC 2.3.1.46) (Homoserine O-transsuccinylase) (HTS)	1.02325	ECA_RS19705	Uniprot	eca00270 - Cysteine and methionine metabolism - Amino acid metabolism - **S-adenosyl-L-methionine biosynthesis	03 - Amino acid metabolism	GO:0019281; GO:0005737; GO:0008899
ECA0181	metE ECA0181	5-methyltetrahydropteroyltriglutamate--homocysteine methyltransferase (EC 2.1.1.14) (Cobalamin-independent methionine synthase) (Methionine synthase, vitamin-B12 independent isozyme)	5.73312	ECA_RS00890	KEGG	eca00270 - Cysteine and methionine metabolism - eca01230 - Biosynthesis of amino acids - Amino acid metabolism - **S-adenosyl-L-methionine biosynthesis	03 - Amino acid metabolism	GO:0003871; GO:0009086; GO:0008270
ECA1113	ECA1113	Putative methionine synthase	2.62308	ECA_RS05520	Uniprot	eca00270 - Cysteine and methionine metabolism - eca01230 - Biosynthesis of amino acids - Amino acid metabolism - **S-adenosyl-L-methionine biosynthesis	03 - Amino acid metabolism	GO:0003871; GO:0009086; GO:0008270
ECA3126	metE ECA3126	5-methyltetrahydropteroyltriglutamate-homocystein e methyltransferase	2.00275	ECA_RS15360	Uniprot	eca00270 - Cysteine and methionine metabolism - eca01230 - Biosynthesis of amino acids - Amino acid metabolism - **S-adenosyl-L-methionine biosynthesis	03 - Amino acid metabolism	GO:0003871; GO:0009086; GO:0008270
ECA3920	metK ECA3920	S-adenosylmethionine synthase (AdoMet synthase) (EC 2.5.1.6) (MAT) (Methionine adenosyltransferase)	2.27099	ECA_RS19360	Uniprot	eca00270 - Cysteine and methionine metabolism - eca01230 - Biosynthesis of amino acids - Amino acid metabolism - **S-adenosyl-L-methionine biosynthesis	03 - Amino acid metabolism	GO:0005524; GO:0006556; GO:0005737; GO:0000287; GO:0004478; GO:0006730
ECA4386	avtA ECA4386	Valine--pyruvate aminotransferase (EC 2.6.1.66)	1.07142	ECA_RS21700	KEGG	eca00290 - Valine, leucine and isoleucine biosynthesis - Amino acid metabolism	03 - Amino acid metabolism	GO:0009058; GO:0030170; GO:0009042
ECA1542	prr ECA1542	Gamma-aminobutyraldehyde dehydrogenase (EC 1.2.1.19) (1-pyrroline dehydrogenase) (4-aminobutanal dehydrogenase) (ABALDH)	1.00513	ECA_RS07670	KEGG	eca00330 - Arginine and proline metabolism - eca00410 - beta-Alanine metabolism - Amino acid metabolism	03 - Amino acid metabolism	GO:0033737; GO:0051287; GO:0019145; GO:0009447
ECA1216	ECA1216	Putative catalase	3.75822	ECA_RS06020	KEGG	eca00380 - Tryptophan metabolism - Amino acid metabolism - eca00630 - Glyoxylate and dicarboxylate metabolism - Carbohydrate metabolism	03 - Amino acid metabolism	GO:0004096
ECA3352	aroF ECA3352	Phospho-2-dehydro-3-deoxyheptonate aldolase (EC 2.5.1.54) (3-deoxy-D-arabino-heptulosonate 7-phosphate synthase) (DAHP synthase) (Phospho-2-keto-3-deoxyheptonate aldolase)	3.27336	ECA_RS16550	KEGG	eca00400 - Phenylalanine, tyrosine and tryptophan biosynthesiseca01230 - Biosynthesis of amino acids - Global and overview maps	03 - Amino acid metabolism	GO:0003849; GO:0009073; GO:0009423
ECA0488	fom2 ECA0488	Phosphonopyruvate decarboxylase	1.35154	ECA_RS02465	KEGG	eca00440 - Phosphonate and phosphinate metabolism - Metabolism of other amino acids	03 - Amino acid metabolism	GO:0000287; GO:0032923; GO:0033980; GO:0030976
ECA0956	ECA0956	Putative acetyltransferase	1.22008	ECA_RS04730	KEGG	eca00440 - Phosphonate and phosphinate metabolism - Metabolism of other amino acids	03 - Amino acid metabolism	GO:0008080
ECA3115	ECA3115	Putative aminotransferase	1.06164	ECA_RS15305	KEGG	eca01007 - Amino acid related enzymes - Aminotransferase (transaminase)	03 - Amino acid metabolism	GO:0009058; GO:0030170; GO:0008483
ECA1941	acnA ECA1941	Aconitate hydratase (Aconitase) (EC 4.2.1.3)	1.23926	ECA_RS09580	KEGG	eca01230 - Biosynthesis of amino acids - Global and overview maps	03 - Amino acid metabolism	GO:0051539; GO:0003994
ECA0629	dgkA ECA0629	Diacylglycerol kinase (EC 2.7.1.107)	1.38026	ECA_RS03135	KEGG	eca00561 - Glycerolipid metabolism - eca00564 - Glycerophospholipid metabolism - Lipid metabolism	04 - Lipid metabolism	GO:0004143; GO:0016021; GO:0008654
ECA1560	cdh ECA1560	CDP-diacylglycerol pyrophosphatase (EC 3.6.1.26)	1.62732	ECA_RS07755	KEGG	eca00564 - Glycerophospholipid metabolism - Lipid metabolism	04 - Lipid metabolism	GO:0008715; GO:0016020; GO:0008654
ECA4141	glpD ECA4141	Glycerol-3-phosphate dehydrogenase (EC 1.1.5.3)	1.79621	ECA_RS20470	KEGG	eca00564 - Glycerophospholipid metabolism - Lipid metabolism	04 - Lipid metabolism	GO:0009331; GO:0006072; GO:0052591
ECA2974	ECA2974	MutT-like protein	1.15967	ECA_RS14610	PROSITE:PS51462	*Nucleotide metabolism	05 - Nucleotide metabolism	GO:0016787
ECA1199	nrdA ECA1199	Ribonucleoside-diphosphate reductase (EC 1.17.4.1)	1.26774	ECA_RS05935	KEGG	eca00230 - Purine metabolism - eca00240 - Pyrimidine metabolism - Nucleotide metabolism	05 - Nucleotide metabolism	GO:0005524; GO:0006260; GO:0004748
ECA2795	cyaB ECA2795	Adenylate cyclase (EC 4.6.1.1)	1.04999	ECA_RS13720	KEGG	eca00230 - Purine metabolism - Nucleotide metabolism	05 - Nucleotide metabolism	GO:0004016
ECA3209	guaB ECA3209	Inosine-5'-monophosphate dehydrogenase (EC 1.1.1.205)	1.78753	ECA_RS15775	KEGG	eca00230 - Purine metabolism - Nucleotide metabolism	05 - Nucleotide metabolism	GO:0006177; GO:0003938; GO:0046872
ECA1411	udk ECA1411	Uridine kinase (EC 2.7.1.48) (Cytidine monophosphokinase) (Uridine monophosphokinase)	1.02085	ECA_RS07030	KEGG	eca00240 - Pyrimidine metabolism - Nucleotide metabolism	05 - Nucleotide metabolism	GO:0005524; GO:0044211; GO:0044206; GO:0005737; GO:0016773; GO:0004849
ECA0003	asnA ECA0003	Aspartate--ammonia ligase (EC 6.3.1.1) (Asparagine synthetase A)	1.02303	ECA_RS00015	KEGG	eca01110 Biosynthesis of secondary metabolites - Global and overview maps - Metabolism	06 - Biosynthesis of secondary metabolites	GO:0005524; GO:0070981; GO:0004812; GO:0004071; GO:0005737; GO:0006418
ECA0181	metE ECA0181	5-methyltetrahydropteroyltriglutamate--homocysteine methyltransferase (EC 2.1.1.14) (Cobalamin-independent methionine synthase) (Methionine synthase, vitamin-B12 independent isozyme)	5.73312	ECA_RS00890	KEGG	eca01110 Biosynthesis of secondary metabolites - Global and overview maps - Metabolism	06 - Biosynthesis of secondary metabolites	GO:0003871; GO:0009086; GO:0008270
ECA0191	argE ECA0191	Acetylornithine deacetylase (AO) (Acetylornithinase) (EC 3.5.1.16) (N-acetylornithinase) (NAO)	1.21036	ECA_RS00940	KEGG	eca01110 Biosynthesis of secondary metabolites - Global and overview maps - Metabolism	06 - Biosynthesis of secondary metabolites	GO:0008777; GO:0006526; GO:0050897; GO:0005737; GO:0008237; GO:0008270
ECA0192	argC ECA0192	N-acetyl-gamma-glutamyl-phosphate reductase (AGPR) (EC 1.2.1.38) (N-acetyl-glutamate semialdehyde dehydrogenase) (NAGSA dehydrogenase)	1.55533	ECA_RS00945	KEGG	eca01110 Biosynthesis of secondary metabolites - Global and overview maps - Metabolism	06 - Biosynthesis of secondary metabolites	GO:0003942; GO:0051287; GO:0006526; GO:0005737
ECA0193	argB ECA0193	Acetylglutamate kinase (EC 2.7.2.8) (N-acetyl-L-glutamate 5-phosphotransferase) (NAG kinase) (AGK)	1.05895	ECA_RS00950	KEGG	eca01110 Biosynthesis of secondary metabolites - Global and overview maps - Metabolism	06 - Biosynthesis of secondary metabolites	GO:0005524; GO:0003991; GO:0006526; GO:0005737
ECA0384	argI ECA0384	Ornithine carbamoyltransferase (OTCase) (EC 2.1.3.3)	1.32707	ECA_RS01975	KEGG	eca01110 Biosynthesis of secondary metabolites - Global and overview maps - Metabolism	06 - Biosynthesis of secondary metabolites	GO:0016597; GO:0006526; GO:0005737; GO:0004585
ECA0629	dgkA ECA0629	Diacylglycerol kinase (EC 2.7.1.107)	1.38026	ECA_RS03135	KEGG	eca01110 Biosynthesis of secondary metabolites - Global and overview maps - Metabolism	06 - Biosynthesis of secondary metabolites	GO:0004143; GO:0016021; GO:0008654
ECA0999	argA ECA0999	Amino-acid acetyltransferase (EC 2.3.1.1) (N-acetylglutamate synthase) (AGS) (NAGS)	1.90047	ECA_RS04945	KEGG	eca01110 Biosynthesis of secondary metabolites - Global and overview maps - Metabolism	06 - Biosynthesis of secondary metabolites	GO:0004042; GO:0006526; GO:0005737
ECA1113	ECA1113	Putative methionine synthase	2.62308	ECA_RS05520	KEGG	eca01110 Biosynthesis of secondary metabolites - Global and overview maps - Metabolism	06 - Biosynthesis of secondary metabolites	GO:0003871; GO:0009086; GO:0008270
ECA1200	ubiG ECA1200	Ubiquinone biosynthesis O-methyltransferase (2-polyprenyl-6-hydroxyphenol methylase) (EC 2.1.1.222) (3-demethylubiquinone 3-O-methyltransferase) (EC 2.1.1.64)	1.09682	ECA_RS05940	KEGG	eca01110 Biosynthesis of secondary metabolites - Global and overview maps - Metabolism	06 - Biosynthesis of secondary metabolites	GO:0008425; GO:0008689; GO:0006744
ECA1216	katA ECA1216	Putative catalase (Partial) (EC 1.11.1.6) (Fragment)	3.75823	ECA_RS06020	KEGG	eca01110 Biosynthesis of secondary metabolites - Global and overview maps - Metabolism	06 - Biosynthesis of secondary metabolites	GO:0004096
ECA1323	asnB ECA1323	Asparagine synthetase B [glutamine-hydrolyzing] (EC 6.3.5.4)	1.10243	ECA_RS06585	KEGG	eca01110 Biosynthesis of secondary metabolites - Global and overview maps - Metabolism	06 - Biosynthesis of secondary metabolites	GO:0006529; GO:0004066
ECA1560	cdh ECA1560	CDP-diacylglycerol pyrophosphatase (EC 3.6.1.26)	1.62732	ECA_RS07755	KEGG	eca01110 Biosynthesis of secondary metabolites - Global and overview maps - Metabolism	06 - Biosynthesis of secondary metabolites	GO:0008715; GO:0016020; GO:0008654
ECA1941	acnA ECA1941	Aconitate hydratase (Aconitase) (EC 4.2.1.3)	1.23926	ECA_RS09580	KEGG	eca01110 Biosynthesis of secondary metabolites - Global and overview maps - Metabolism	06 - Biosynthesis of secondary metabolites	GO:0051539; GO:0003994
ECA2721	hprA ECA2721	Glycerate dehydrogenase (EC 1.1.1.29)	1.42644	ECA_RS13345	KEGG	eca01110 Biosynthesis of secondary metabolites - Global and overview maps - Metabolism	06 - Biosynthesis of secondary metabolites	GO:0051287; GO:0008465
ECA3033	ECA3033	Probable aminotransferase (EC 2.6.1.-)	0.98513	ECA_RS14885	KEGG	eca01110 Biosynthesis of secondary metabolites - Global and overview maps - Metabolism	06 - Biosynthesis of secondary metabolites	GO:0009058; GO:0030170; GO:0008483
ECA3126	metE ECA3126	5-methyltetrahydropteroyltriglutamate-homocystein e methyltransferase	2.00275	ECA_RS15360	KEGG	eca01110 Biosynthesis of secondary metabolites - Global and overview maps - Metabolism	06 - Biosynthesis of secondary metabolites	GO:0003871; GO:0009086; GO:0008270
ECA3209	guaB ECA3209	Inosine-5'-monophosphate dehydrogenase (EC 1.1.1.205)	1.78753	ECA_RS15775	KEGG	eca01110 Biosynthesis of secondary metabolites - Global and overview maps - Metabolism	06 - Biosynthesis of secondary metabolites	GO:0006177; GO:0003938; GO:0046872
ECA3352	aroF ECA3352	Phospho-2-dehydro-3-deoxyheptonate aldolase (EC 2.5.1.54) (3-deoxy-D-arabino-heptulosonate 7-phosphate synthase) (DAHP synthase) (Phospho-2-keto-3-deoxyheptonate aldolase)	3.27336	ECA_RS16550	KEGG	eca01110 Biosynthesis of secondary metabolites - Global and overview maps - Metabolism	06 - Biosynthesis of secondary metabolites	GO:0003849; GO:0009073; GO:0009423
ECA3920	metK ECA3920	S-adenosylmethionine synthase (AdoMet synthase) (EC 2.5.1.6) (MAT) (Methionine adenosyltransferase)	2.27099	ECA_RS19360	KEGG	eca01110 Biosynthesis of secondary metabolites - Global and overview maps - Metabolism	06 - Biosynthesis of secondary metabolites	GO:0005524; GO:0006556; GO:0005737; GO:0000287; GO:0004478; GO:0006730
ECA3992	metA ECA3992	Homoserine O-succinyltransferase (EC 2.3.1.46) (Homoserine O-transsuccinylase) (HTS)	1.02325	ECA_RS19705	KEGG	eca01110 Biosynthesis of secondary metabolites - Global and overview maps - Metabolism	06 - Biosynthesis of secondary metabolites	GO:0019281; GO:0005737; GO:0008899
ECA4065	argD dapC ECA4065	Acetylornithine/succinyldiaminopimelate aminotransferase (ACOAT) (DapATase) (Succinyldiaminopimelate transferase) (EC 2.6.1.11) (EC 2.6.1.17)	1.72681	ECA_RS20095	KEGG	eca01110 Biosynthesis of secondary metabolites - Global and overview maps - Metabolism	06 - Biosynthesis of secondary metabolites	GO:0003992; GO:0006526; GO:0005737; GO:0009089; GO:0030170; GO:0009016
ECA4141	glpD ECA4141	Glycerol-3-phosphate dehydrogenase (EC 1.1.5.3)	1.79621	ECA_RS20470	KEGG	eca01110 Biosynthesis of secondary metabolites - Global and overview maps - Metabolism	06 - Biosynthesis of secondary metabolites	GO:0009331; GO:0006072; GO:0052591
ECA4386	avtA ECA4386	Valine--pyruvate aminotransferase (EC 2.6.1.66)	1.07142	ECA_RS21700	KEGG	eca01110 Biosynthesis of secondary metabolites - Global and overview maps - Metabolism	06 - Biosynthesis of secondary metabolites	GO:0009058; GO:0030170; GO:0009042
ECA1476	ECA1476	Nogalamycin biosynthesis polyketide cyclase - like protein	1.48589	ECA_RS07350	InterProIPR009959	*Polyketide metabolism	07 - Metabolism of cofactors and vitamins and terpenoids and polyketides	N/A
ECA1200	ubiG ECA1200	Ubiquinone biosynthesis O-methyltransferase (2-polyprenyl-6-hydroxyphenol methylase) (EC 2.1.1.222) (3-demethylubiquinone 3-O-methyltransferase) (EC 2.1.1.64)	1.09682	ECA_RS05940	KEGG	eca00130 - Ubiquinone and other terpenoid-quinone biosynthesis - Metabolism of cofactors and vitamins	07 - Metabolism of cofactors and vitamins and terpenoids and polyketides	GO:0008425; GO:0008689; GO:0006744
ECA1441	rfbC ECA1441	dTDP-6-deoxy-D-glucose-3, 5 epimerase	1.46211	ECA_RS07180	KEGG	eca00523 - Polyketide sugar unit biosynthesis - Metabolism of terpenoids and polyketides	07 - Metabolism of cofactors and vitamins and terpenoids and polyketides	GO:0008830
ECA1442	rfbA ECA1442	Glucose-1-phosphate thymidylyltransferase (EC 2.7.7.24)	1.99603	ECA_RS07185	KEGG	eca00523 - Polyketide sugar unit biosynthesis - Metabolism of terpenoids and polyketides	07 - Metabolism of cofactors and vitamins and terpenoids and polyketides	GO:0045226; GO:0008879; GO:0046872
ECA1297	lipA ECA1297	Lipoyl synthase (EC 2.8.1.8) (Lip-syn) (LS) (Lipoate synthase) (Lipoic acid synthase) (Sulfur insertion protein LipA)	1.34198	ECA_RS06425	KEGG	eca00785 - Lipoic acid metabolism - Metabolism of cofactors and vitamins	07 - Metabolism of cofactors and vitamins and terpenoids and polyketides	GO:0051539; GO:0005737; GO:0016992; GO:0046872; GO:0009249
ECA2711	folE ECA2711	GTP cyclohydrolase 1 (EC 3.5.4.16) (GTP cyclohydrolase I) (GTP-CH-I)	1.31295	ECA_RS13295	KEGG	eca00790 - Folate biosynthesis - Metabolism of cofactors and vitamins	07 - Metabolism of cofactors and vitamins and terpenoids and polyketides	GO:0035998; GO:0005525; GO:0003934; GO:0005737; GO:0006730; GO:0046654; GO:0008270
ECA3554	queE ECA3554	7-carboxy-7-deazaguanine synthase (CDG synthase) (EC 4.3.99.3) (Queuosine biosynthesis protein QueE)	0.99703	ECA_RS17560	KEGG	eca00790 - Folate biosynthesis - Metabolism of cofactors and vitamins	07 - Metabolism of cofactors and vitamins and terpenoids and polyketides	GO:0051539; GO:1904047; GO:0016840; GO:0000287; GO:0008616
ECA4066	ECA4066	Para-aminobenzoate synthase, glutamine amidotransferase component II, ECA4066	1.12787	ECA_RS20100	KEGG	eca00790 - Folate biosynthesis - Metabolism of cofactors and vitamins	07 - Metabolism of cofactors and vitamins and terpenoids and polyketides	GO:0006541; GO:0016740
ECA0029	glnA ECA0029	Glutamine synthetase (EC 6.3.1.2)	1.23935	ECA_RS00155	KEGG	eca00910 - Nitrogen metabolism - Energy metabolism	08 - Nitrogen metabolism	GO:0005524; GO:0005737; GO:0004356; GO:0006542; GO:0009399
ECA1893	napB ECA1893	Periplasmic nitrate reductase, electron transfer subunit (Diheme cytochrome c NapB)	1.82629	ECA_RS09345	KEGG	eca00910 - Nitrogen metabolism - Energy metabolism	08 - Nitrogen metabolism	GO:0046872; GO:0055114; GO:0042597
ECA2662	hcp ECA2662	Hydroxylamine reductase (EC 1.7.99.1) (Hybrid-cluster protein) (HCP) (Prismane protein)	1.71153	ECA_RS13040	KEGG	eca00910 - Nitrogen metabolism - Energy metabolism	08 - Nitrogen metabolism	GO:0051537; GO:0005737; GO:0050418; GO:0046872
ECA3992	metA ECA3992	Homoserine O-succinyltransferase (EC 2.3.1.46) (Homoserine O-transsuccinylase) (HTS)	1.02325	ECA_RS19705	Uniprot	eca00920 - Sulfur metabolism - Energy metabolism	09 - Sulfur metabolism	GO:0019281; GO:0005737; GO:0008899
ECA4139	glpE ECA4139	Thiosulfate sulfurtransferase GlpE (EC 2.8.1.1)	1.39019	ECA_RS20460	KEGG	eca00920 - Sulfur metabolism - Energy metabolism	09 - Sulfur metabolism	GO:0005737; GO:0006071; GO:0004792
ECA4301	atsR ECA4301	Putative sulfate ester binding protein	1.31469	ECA_RS21290	KEGG	eca00920 - Sulfur metabolism - Energy metabolism	09 - Sulfur metabolism	N/A
ECA4353	tusA ECA4353	Sulfurtransferase TusA (EC 2.8.1.-) (tRNA 2-thiouridine synthesizing protein A)	1.59835	ECA_RS21545	KEGG	eca04122 - Sulfur relay system	09 - Sulfur metabolism	GO:0005737; GO:0016783; GO:0008033
ECA3237	iscS ECA3237	Cysteine desulfurase IscS (EC 2.8.1.7)	2.4992	ECA_RS15915	KEGG	eca04122 - Sulfur relay system - eca00730 - Thiamine metabolism	09 - Sulfur metabolism	GO:0051537; GO:0044571; GO:0031071; GO:0005737; GO:0046872; GO:0030170
ECA2353	ECA2353	Putative exported protein	1.67924	ECA_RS11560	KEGG	eca02060 - Phosphotransferase system (PTS) - Membrane transport - Environmental Information Processing	10 - Phosphotransferase system	GO:0009401; GO:0008982
ECA3647	licC ECA3647	Permease IIC component	1.26918	ECA_RS18025	KEGG	eca02060 - Phosphotransferase system (PTS) - Membrane transport - Environmental Information Processing	10 - Phosphotransferase system	GO:0016021; GO:0009401; GO:0005886; GO:0008982
ECA3648	ECA3648	PTS system, cellobiose-specific IIa component (EC 2.7.1.69), ECA3648	2.02696	ECA_RS18030	KEGG	eca02060 - Phosphotransferase system (PTS) - Membrane transport - Environmental Information Processing	10 - Phosphotransferase system	GO:0009401; GO:0008982
ECA3773	sgcA ECA3773	Putative phosphotransferase enzyme II, A component (EC 2.7.1.69), sgcA ECA3773	1.26668	ECA_RS18640	KEGG	eca02060 - Phosphotransferase system (PTS) - Membrane transport - Environmental Information Processing	10 - Phosphotransferase system	GO:0008982
ECA0775	ECA0775	AraC-family transcriptional regulator	1.21654	ECA_RS03840	Uniprot	*AraC-family transcriptional regulator	12 - Transcription	GO:0043565; GO:0003700; GO:0006351
ECA1157	ECA1157	AsnC-family transcriptional regulator	1.57014	ECA_RS05740	Uniprot	*AraC-family transcriptional regulator	12 - Transcription	GO:0005622; GO:0043565; GO:0003700; GO:0006351
ECA1193	copA ECA1193	Copper-transporting P-type ATPase (EC 3.6.3.4)	1.9379	ECA_RS05905	Uniprot	*AraC-family transcriptional regulator	12 - Transcription	GO:0005507; GO:0004008; GO:0016021; GO:0000166; GO:0005886
ECA1478	ECA1478	AraC-family transcriptional regulator	1.04474	ECA_RS07360	Uniprot	*AraC-family transcriptional regulator	12 - Transcription	GO:0043565; GO:0003700; GO:0006351
ECA1605	arsR ECA1605	Arsenical resistance operon repressor	1.02005	ECA_RS07950	Uniprot	*AraC-family transcriptional regulator	12 - Transcription	GO:0003677; GO:0005622; GO:0003700; GO:0006351
ECA1606	arsH ECA1606	Arsenical resistance protein	1.60447	ECA_RS07955	Uniprot	*AraC-family transcriptional regulator	12 - Transcription	GO:0016491
ECA1629	ECA1629	AraC-family transcriptional regulator	1.33212	ECA_RS08075	Uniprot	*AraC-family transcriptional regulator	12 - Transcription	GO:0043565; GO:0003700; GO:0006351
ECA1902	ECA1902	AraC-family transcriptional regulator	1.03944	ECA_RS09385	Uniprot	*AraC-family transcriptional regulator	12 - Transcription	GO:0043565; GO:0003700; GO:0006351
ECA2984	xenA ECA2984	Flavoprotein xenobiotic reductase	1.44513	ECA_RS14655	Uniprot	*AraC-family transcriptional regulator	12 - Transcription	GO:0010181; GO:0016491
ECA2985	ECA2985	ArsR-family transcriptional regulator	2.1374	ECA_RS14660	Uniprot	*AraC-family transcriptional regulator	12 - Transcription	GO:0003677; GO:0003700; GO:0006351
ECA3780	ECA3780	ArsR-family transcriptional regulator	2.45445	ECA_RS18675	Uniprot	*AraC-family transcriptional regulator	12 - Transcription	GO:0003677; GO:0003700; GO:0006351
ECA3837	ECA3837	AraC-family transcriptional regulator	1.34573	ECA_RS18950	Uniprot	*AraC-family transcriptional regulator	12 - Transcription	GO:0043565; GO:0003700; GO:0006351
ECA3986	ECA3986	AraC-family transcriptional regulator	1.33524	ECA_RS19200	Uniprot	*AraC-family transcriptional regulator	12 - Transcription	GO:0043565; GO:0003700; GO:0006351
ECA4352	zntA ECA4352	Lead, cadmium, zinc and mercury transporting ATPase (EC 3.6.3.3)	1.5745	ECA_RS21540	Uniprot	*AraC-family transcriptional regulator	12 - Transcription	GO:0008551; GO:0016021; GO:0046872; GO:0000166; GO:0005886
ECA0190	ECA0190	GntR-family transcriptional regulator	1.40305	ECA_RS00935	Uniprot	*GntR family transcriptional regulator	12 - Transcription	GO:0003677; GO:0003700; GO:0006351
ECA0348	ECA0348	GntR-family transcriptional regulator	1.32915	ECA_RS01790	Uniprot	*GntR family transcriptional regulator	12 - Transcription	GO:0003677; GO:0003700; GO:0006351
ECA1092	ECA1092	GntR-family transcriptional regulator	1.45822	ECA_RS05415	Uniprot	*GntR family transcriptional regulator	12 - Transcription	GO:0003677; GO:0003700; GO:0006351
ECA2654	ECA2654	GntR-family transcriptional regulator	1.22058	ECA_RS13005	Uniprot	*GntR family transcriptional regulator	12 - Transcription	GO:0003677; GO:0003824; GO:0030170; GO:0003700; GO:0006351
ECA2164	ascG ECA2164	Asc operon repressor LacI family transcriptional regulator,	1.55733	ECA_RS10635	Uniprot	*LacI-family transcriptional regulator	12 - Transcription	GO:0003677; GO:0003700; GO:0006351
ECA2487	ECA2487	LacI-family transcriptional regulator	1.1239	ECA_RS12200	Uniprot	*LacI-family transcriptional regulator	12 - Transcription	GO:0003677; GO:0003700; GO:0006351
/ECA0708	evr ECA0708	Virulence regulator	1.68521	n/a	Uniprot	*LuxR-family transcriptional regulator	12 - Transcription	GO:0003677; GO:0006355; GO:0006351
ECA1561	ECA1561	Quorum-sensing transcriptional regulator	1.29203	ECA_RS07760	Uniprot	*LuxR-family transcriptional regulator	12 - Transcription	GO:0003677; GO:0006355; GO:0006351
ECA2873	ECA2873	Putative transcriptional regulator	2.41758	ECA_RS14100	Uniprot	*LuxR-family transcriptional regulator	12 - Transcription	GO:0003677; GO:0006355
ECA3917	ECA3917	LuxR-family transcriptional regulator	0.99681	ECA_RS19350	Uniprot	*LuxR-family transcriptional regulator	12 - Transcription	GO:0003677; GO:0006355; GO:0006351
ECA0131	ECA0131	LysR-family transcriptional regulator	2.64197	ECA_RS00650	Uniprot	*LysR-family transcriptional regulators	12 - Transcription	GO:0003677; GO:0003700; GO:0006351
ECA0916	ECA0916	LysR-family transcriptional regulator	1.04219	ECA_RS04540	Uniprot	*LysR-family transcriptional regulators	12 - Transcription	GO:0003677; GO:0003700; GO:0006351
ECA1085	ECA1085	LysR-family transcriptional regulator	1.65742	ECA_RS05385	Uniprot	*LysR-family transcriptional regulators	12 - Transcription	GO:0003677; GO:0003700; GO:0006351
ECA2075	ECA2075	LysR-family transcriptional regulator	1.31134	ECA_RS10230	Uniprot	*LysR-family transcriptional regulators	12 - Transcription	GO:0003677; GO:0003700; GO:0006351
ECA3634	ECA3634	LysR-family transcriptional regulator	1.07131	ECA_RS17960	Uniprot	*LysR-family transcriptional regulators	12 - Transcription	GO:0003677; GO:0003700; GO:0006351
ECA0946	ECA0946	TetR-family transcriptional regulator	1.33904	ECA_RS04690	Uniprot	*TetR-family transcriptional regulators	12 - Transcription	GO:0003677; GO:0006355; GO:0006351
ECA1562	ECA1562	TetR-family transcriptional regulator	1.05574	ECA_RS07765	Uniprot	*TetR-family transcriptional regulators	12 - Transcription	GO:0003677; GO:0006355; GO:0006351
ECA2223	ECA2223	TetR-family transcriptional regulator	1.23134	ECA_RS10920	Uniprot	*TetR-family transcriptional regulators	12 - Transcription	GO:0003677; GO:0006355; GO:0006351
ECA1484	ECA1484	Sigma-70 factor fiusion domain	1.2123	ECA_RS07395	Pfam:PF03795	*Transcription regulators	12 - Transcription	N/A
ECA0684	argR	Arginine repressor	1.80442	ECA_RS03405	Uniprot	*Transcriptional regulator of Arg	12 - Transcription	GO:0003677; GO:0034618;GO:0006526; GO:0005737;GO:0051259; GO:0003700;GO:0006351
ECA0442	rhaR ECA0442	HTH-type transcriptional activator RhaR (L-rhamnose operon transcriptional activator RhaR)	1.07228	ECA_RS02250	KEGG	eca03000 - Transcription factors - Prokaryotic Type	12 - Transcription	GO:0005737; GO:0045893; GO:0019299; GO:0043565; GO:0003700; GO:0006351
ECA1329	fur ECA1329	Ferric uptake regulation proteincontrolling the intracellular concentration of iron can be toxic because of the formation of hydroxyl radicals	1.23937	ECA_RS06615	Uniprot	eca03000 - Transcription factors - Prokaryotic Type	12 - Transcription	GO:0003677; GO:0046872; GO:0003700
ECA1452	ECA1452	Putative beta-glucoside operon antiterminator	1.44765	ECA_RS07235	PROSITE:PS51372	eca03000 - Transcription factors - Prokaryotic Type	12 - Transcription	GO:0003723; GO:0045893
ECA3238	iscR ECA3238	HTH-type transcriptional regulator IscR homolog DndB	4.90697	ECA_RS15920	KEGG	eca03000 - Transcription factors - Prokaryotic Type	12 - Transcription	GO:0051537; GO:0003690; GO:0005506; GO:0003700; GO:0006351
ECA0813	ECA0813	RNA polymerase sigma factor	1.6903	ECA_RS04035	KEGG	eca03021 - Transcription machinery - - Prokaryotic type - Bacterial type - RNA polymerase	12 - Transcription	GO:0003677; GO:0006352; GO:0016987; GO:0003700
ECA1540	ECA1540	ECF sigma factor	2.00196	ECA_RS07665	Uniprot	eca03021 - Transcription machinery - Prokaryotic type - Bacterial type - RNA polymerase	12 - Transcription	GO:0003677; GO:0006352; GO:0016987; GO:0003700
ECA1996	col ECA1996	Colicin-like protein	1.41036	ECA_RS09845	Pfam:PF12106	*RNA restriction enzyme	13 - Translation	GO:0004540
ECA0761	rlmF ECA0761	Ribosomal RNA large subunit methyltransferase F (EC 2.1.1.181) (23S rRNA mA1618 methyltransferase) (rRNA adenine N-6-methyltransferase)	1.25554	ECA_RS03780	Uniprot	eca03009 - Ribosome biogenesis - Prokaryotic Type	13 - Translation	GO:0052907; GO:0005737
ECA2672	rlmC rumB ECA2672	23S rRNA (uracil(747)-C(5))-methyltransferase RlmC (EC 2.1.1.189) (23S rRNA(m5U747)-methyltransferase)	1.05059	ECA_RS13090	Uniprot	eca03009 - Ribosome biogenesis - Prokaryotic Type - rRNA modification factors	13 - Translation	GO:0051539; GO:0005506; GO:0070041
ECA3516	ECA3516	Putative tRNA/rRNA methyltransferase	1.07738	ECA_RS17335	SMART:SM00967	eca03009 - Ribosome biogenesis - Prokaryotic Type - rRNA modification factors - eca03016 - Transfer RNA biogenesis - Prokaryotic Type - tRNA modification factors	13 - Translation	GO:0003723; GO:0008173; GO:0006396
/ECA1167	rpmJ2 ECA1167	50S ribosomal protein L36 2	2.83649	n/a	KEGG	eca03010 - Ribosome - Translation - Genetic Information Processing	13 - Translation	GO:0005840; GO:0003735; GO:0006412
ECA1168	rpmE2 ECA1168	50S ribosomal protein L31 type B	3.22715	ECA_RS05790	KEGG	eca03010 - Ribosome - Translation - Genetic Information Processing	13 - Translation	GO:0005840; GO:0003735; GO:0006412
ECA3617	prfH ECA3617	Putative peptide chain release factor	1.93241	ECA_RS17870	Pfam:PF00472	eca03012 - Translation factors - Prokaryotic Type	13 - Translation	GO:0003747
ECA0140	rph ECA0140	Ribonuclease PH (RNase PH) (EC 2.7.7.56) (tRNA nucleotidyltransferase)	1.18578	ECA_RS00695	string	eca03016 - Transfer RNA biogenesis - Prokaryotic Type - 3'processing and CCA adding factors	13 - Translation	GO:0000049; GO:0009022; GO:0008033; GO:0004549
ECA1995	ttcA ECA1995	tRNA 2-thiocytidine biosynthesis protein TtcA	1.3919	ECA_RS09840	string	eca03016 - Transfer RNA biogenesis - Prokaryotic Type - tRNA modification factors	13 - Translation	GO:0005524; GO:0005737; GO:0008033
ECA2440	ECA2440	Pseudouridine synthase (EC 5.4.99.-)	1.35023	ECA_RS11985	Pfam:PF00849	eca03016 - Transfer RNA biogenesis - Prokaryotic Type - tRNA modification factors	13 - Translation	GO:0003723; GO:0009982; GO:0001522
ECA0385	rraB ECA0385	Regulator of ribonuclease activity B	1.14876	ECA_RS01980	Pfam:PF06877	eca03019 - Messenger RNA biogenesis - Prokaryotic Type - Bacterial mRNA degradation factors	13 - Translation	GO:0005737; GO:0060698
ECA0170	ECA0170	Putative exported peptidase	1.8916	ECA_RS00835	Pfam:PF01551	*Peptidases	14 - Protein modification	N/A
ECA2074	ECA2074	Putative peptidase	1.12728	ECA_RS10225	Bell et al., 2004	*Peptidases	14 - Protein modification	GO:0016787
ECA1638	ECA1638	Hns-like DNA-binding protein	1.47275	ECA_RS08120	string	*Chromosome condensation	15 - DNA metabolism and modification	GO:0003677
ECA1644	ECA1644	Putative DNA-binding protein	1.76159	ECA_RS08140	string	*Chromosome condensation	15 - DNA metabolism and modification	GO:0003677
ECA2891	ECA2891	Predicted nucleotide-binding protein	1.2224	ECA_RS14210	Pfam:PF10137	*Chromosome condensation	15 - DNA metabolism and modification	N/A
ECA2913	ECA2913	Putative DNA-binding protein	1.31246	ECA_RS14315	string	*Chromosome condensation	15 - DNA metabolism and modification	GO:0003677
ECA3236	icsU ECA3236	Iron-sulfur cluster assembly scaffold protein IscU	1.06945	ECA_RS15910	dndDB	*DND system	15 - DNA metabolism and modification	GO:0005506; GO:0016226; GO:0051536
ECA3237	iscS ECA3237	iscS cysteine desulfurae homolog DndA	2.49919	ECA_RS15915	dndDB	*DND system	15 - DNA metabolism and modification	GO:0051537; GO:0044571; GO:0031071; GO:0005737; GO:0046872; GO:0030170
ECA3238	iscR ECA3238	HTH-type transcriptional regulator IscR homolog DndB	4.90697	ECA_RS15920	dndDB	*DND system	15 - DNA metabolism and modification	GO:0051537; GO:0003690; GO:0005506; GO:0003700; GO:0006351
ECA0001	mioC ECA0001	Putative flavoprotein (Initiation of chromosome replication)	1.19246	ECA_RS00005	PROSITE:PS50902	*Replication and repair	15 - DNA metabolism and modification	GO:0010181; GO:0005506; GO:0055114
ECA0251	ECA0251	Endonuclease/Exonuclease/phosphatase family protein	1.17925	ECA_RS01315	Pfam:PF03372	*Replication and repair	15 - DNA metabolism and modification	GO:0004519; GO:0004527
ECA0960	ECA0960	Putative restriction enzyme	2.43014	ECA_RS04750	string	*Replication and repair	15 - DNA metabolism and modification	N/A
ECA2202	insG ECA2202	Transposase for insertion sequence element IS4 (Partial) (Fragment)	1.2411	ECA_RS10815	Uniprot	*Replication and repair	15 - DNA metabolism and modification	N/A
ECA2529	ECA2529	Probable phosphatase ECA2529 (EC 3.1.3.-)	1.51919	ECA_RS12380	Uniprot	*Replication and repair	15 - DNA metabolism and modification	GO:0003677; GO:0006260; GO:0003887; GO:0016791; GO:0008270
ECA4448	ECA4448	Probable endonuclease	1.54036	ECA_RS22430	Pfam:PF13391	*Replication and repair	15 - DNA metabolism and modification	N/A
/ECA0586A	ECA0586A	Uncharacterized protein (Putative Type II restriction enzyme and methylase NCBI)	1.23997	n/a	REBASE	*Restriction-modification	15 - DNA metabolism and modification	N/A
ECA0583	ECA0583	Putative plasmid-related protein (Putative Type II restriction enzyme and methylase NCBI)	2.44261	ECA_RS02905	REBASE	*Restriction-modification	15 - DNA metabolism and modification	GO:0003677
ECA0584	ECA0584	Restriction enzyme alpha subunit	1.75106	ECA_RS02910	REBASE	*Restriction-modification	15 - DNA metabolism and modification	GO:0003677; GO:0006306; GO:0008170
ECA0519	ECA0519	Replicative DNA helicase (EC 3.6.4.12)	1.48862	ECA_RS02615	KEGG	eca03030 - DNA replication - Replication and repair - Genetic Information Processing	15 - DNA metabolism and modification	GO:0005524; GO:0003677; GO:0003678; GO:0006269; GO:1990077
ECA2286	topA ECA2286	DNA topoisomerase 1 (EC 5.99.1.2) (DNA topoisomerase I)	2.23045	ECA_RS11225	string	eca03032 - DNA replication proteins - eca03400 - DNA repair and recombination proteins - Prokaryotic Type	15 - DNA metabolism and modification	GO:0003677; GO:0003917; GO:0006265; GO:0005694; GO:0000287
ECA1752	sulA ECA1752	Cell division inhibitor SulA	1.16387	ECA_RS08675	KEGG	eca03036 - Chromosome - Prokaryotic Type - Chromosome partitioning proteins - Inhibitors of FtsZ assembly	15 - DNA metabolism and modification	GO:0006281; GO:0009276; GO:0009432; GO:0000917; GO:0051782
ECA2767	dps ECA2767	DNA protection during starvation protein (EC 1.16.-.-)	2.03392	ECA_RS13580	KEGG	eca03036 - Chromosome - Prokaryotic Type - Nucleoid associated proteins	15 - DNA metabolism and modification	GO:0003677; GO:0006879; GO:0030261; GO:0005737; GO:0008199; GO:0016722; GO:0006950
ECA0630	lexA ECA0630	LexA repressor (EC 3.4.21.88)	1.11662	ECA_RS03140	KEGG	eca03400 - DNA repair and recombination proteins - Prokaryotic Type - TLS (translesion DNA synthesis) factors	15 - DNA metabolism and modification	GO:0003677; GO:0006281; GO:0006260; GO:0009432; GO:0045892; GO:0004252; GO:0006351
ECA0679	mug ECA0679	G/U mismatch-specific DNA glycosylase (EC 3.2.2.28) (Double-strand-specific uracil glycosylase) (Mismatch-specific uracil DNA-glycosylase) (MUG)	1.2203	ECA_RS03380	KEGG	eca03410 - Base excision repair - Replication and repair - Genetic Information Processing	15 - DNA metabolism and modification	GO:0003677; GO:0006285; GO:0005737; GO:0008263
ECA2881	uvrC ECA2881	UvrABC system protein C (Protein UvrC) (Excinuclease ABC subunit C)	1.02225	ECA_RS14155	KEGG	eca03420 - Nucleotide excision repair - Replication and repair - Genetic Information Processing	15 - DNA metabolism and modification	GO:0003677; GO:0009432; GO:0005737; GO:0009381; GO:0009380; GO:0006289
/ECA2503	ECA2503	Putative phage-related protein	2.41853	n/a	Uniprot	*Phage-like proteins	16 - Conjugation and phage-like proteins	N/A
/ECA3944	ECA3944	Putative phage-related protein	2.18213	n/a	Uniprot	*Phage-like proteins	16 - Conjugation and phage-like proteins	GO:0016021
ECA2309	ECA2309	Putative phage-related protein	1.07588	ECA_RS11340	Pfam:PF09669	*Phage-like proteins	16 - Conjugation and phage-like proteins	N/A
/ECA0522A	ECA0522A	Uncharacterized protein	1.47633	n/a	ICEberg	*HAI2	16 - Conjugation and phage-like proteins	N/A
/ECA0547	ECA0547	Uncharacterized protein	1.20847	n/a	ICEberg	*HAI2	16 - Conjugation and phage-like proteins	GO:0016021
/ECA0586	ECA0586	Uncharacterized protein	1.14755	n/a	ICEberg	*HAI2	16 - Conjugation and phage-like proteins	N/A
/ECA0586A	ECA0586A	Uncharacterized protein	1.23997	n/a	ICEberg	*HAI2	16 - Conjugation and phage-like proteins	N/A
/ECA0588	ECA0588	Putative plasmid-related protein	2.03268	n/a	ICEberg	*HAI2	16 - Conjugation and phage-like proteins	N/A
ECA0519	ECA0519	Replicative DNA helicase (EC 3.6.4.12)	1.48862	ECA_RS02615	ICEberg	*HAI2	16 - Conjugation and phage-like proteins	GO:0005524; GO:0003677; GO:0003678; GO:0006269; GO:1990077
ECA0520	ECA0520	Uncharacterized protein (Integrating conjugative element, PFGI-1, ParB InterPro)	1.28945	ECA_RS02620	ICEberg	*HAI2	16 - Conjugation and phage-like proteins	N/A
ECA0522	ECA0522	Uncharacterized protein	1.98527	ECA_RS02630	ICEberg	*HAI2	16 - Conjugation and phage-like proteins	N/A
ECA0524	ECA0524	Uncharacterized protein	1.18747	ECA_RS02640	ICEberg	*HAI2	16 - Conjugation and phage-like proteins	N/A
ECA0525	topB ECA0525	DNA topoisomerase (EC 5.99.1.2)	1.30729	ECA_RS02645	ICEberg	*HAI2	16 - Conjugation and phage-like proteins	GO:0003677; GO:0003917; GO:0006265; GO:0005694
ECA0531	ECA0531	Putative plasmid-related protein	0.99619	ECA_RS02660	ICEberg	*HAI2	16 - Conjugation and phage-like proteins	N/A
ECA0563	ECA0563	Putative membrane protein	1.52393	ECA_RS02805	ICEberg	*HAI2	16 - Conjugation and phage-like proteins	GO:0016021
ECA0564	ECA0564	Putative exported protein	1.2046	ECA_RS02810	ICEberg	*HAI2	16 - Conjugation and phage-like proteins	N/A
ECA0565	ECA0565	Putative membrane protein	2.65061	ECA_RS02815	ICEberg	*HAI2	16 - Conjugation and phage-like proteins	GO:0016021
ECA0575	ECA0575	Putative membrane protein	1.60362	ECA_RS02865	ICEberg	*HAI2	16 - Conjugation and phage-like proteins	GO:0016021
ECA0577	ECA0577	Putative exported protein	1.19482	ECA_RS02875	ICEberg	*HAI2	16 - Conjugation and phage-like proteins	N/A
ECA0580	ECA0580	Putative membrane protein	1.92383	ECA_RS02890	ICEberg	*HAI2	16 - Conjugation and phage-like proteins	GO:0016021
ECA0581	ECA0581	Putative membrane protein	1.78253	ECA_RS22380	ICEberg	*HAI2	16 - Conjugation and phage-like proteins	GO:0016021
ECA0582	ECA0582	Putative plasmid-related protein	2.32103	ECA_RS02900	ICEberg	*HAI2	16 - Conjugation and phage-like proteins	GO:0003677
ECA0583	ECA0583	Putative plasmid-related protein	2.44261	ECA_RS02905	ICEberg	*HAI2	16 - Conjugation and phage-like proteins	GO:0003677
ECA0584	ECA0584	Restriction enzyme alpha subunit	1.75106	ECA_RS02910	ICEberg	*HAI2	16 - Conjugation and phage-like proteins	GO:0003677; GO:0006306; GO:0008170
ECA0587	ECA0587	Uncharacterized protein	3.24374	ECA_RS02920	ICEberg	*HAI2	16 - Conjugation and phage-like proteins	GO:0003677
ECA0590	ECA0590	Uncharacterized protein	1.32114	ECA_RS02930	ICEberg	*HAI2	16 - Conjugation and phage-like proteins	N/A
ECA0591	ECA0591	Uncharacterized protein	1.77841	ECA_RS02935	ICEberg	*HAI2	16 - Conjugation and phage-like proteins	N/A
/ECA1634	ECA1634	Uncharacterized protein	2.11099	n/a	Bell et al., 2004	*HAI7	16 - Conjugation and phage-like proteins	N/A
/ECA1643	ECA1643	Uncharacterized protein	1.25449	n/a	Bell et al., 2004	*HAI7	16 - Conjugation and phage-like proteins	N/A
/ECA1668	ECA1668	Putative type IV prepilin	1.4296	n/a	Bell et al., 2004	*HAI7	16 - Conjugation and phage-like proteins	N/A
/ECA1671	ECA1671	Uncharacterized protein	1.61311	n/a	Bell et al., 2004	*HAI7	16 - Conjugation and phage-like proteins	GO:0016021
/ECA1672	ECA1672	Uncharacterized protein	1.53826	n/a	Bell et al., 2004	*HAI7	16 - Conjugation and phage-like proteins	N/A
/ECA1672A	ECA1672A	Uncharacterized protein	1.67804	n/a	Bell et al., 2004	*HAI7	16 - Conjugation and phage-like proteins	N/A
/ECA1675	ECA1675	Putative integrase (Partial) (Fragment)	1.87919	n/a	Bell et al., 2004	*HAI7	16 - Conjugation and phage-like proteins	GO:0016021
ECA1598	ECA1598	Uncharacterized protein	1.89364	ECA_RS07920	Bell et al., 2004	*HAI7	16 - Conjugation and phage-like proteins	N/A
ECA1605	arsR ECA1605	Arsenical resistance operon repressor	1.02005	ECA_RS07950	Bell et al., 2004	*HAI7	16 - Conjugation and phage-like proteins	GO:0003677; GO:0005622; GO:0003700; GO:0006351
ECA1606	arsH ECA1606	Arsenical resistance protein	1.60447	ECA_RS07955	Bell et al., 2004	*HAI7	16 - Conjugation and phage-like proteins	GO:0016491
ECA1607	ECA1607	Uncharacterized protein	1.36959	ECA_RS07960	Bell et al., 2004	*HAI7	16 - Conjugation and phage-like proteins	N/A
ECA1617	virB6 ECA1617	Putative conjugal transfer protein	1.33216	ECA_RS08010	Bell et al., 2004	*HAI7	16 - Conjugation and phage-like proteins	GO:0005623; GO:0016021; GO:0030255
ECA1618	ECA1618	Putative plasmid protein	1.90337	ECA_RS08015	Bell et al., 2004	*HAI7	16 - Conjugation and phage-like proteins	N/A
ECA1619	virB5 ECA1619	Putative conjugal transfer protein	1.27751	ECA_RS08020	Bell et al., 2004	*HAI7	16 - Conjugation and phage-like proteins	N/A
ECA1629	ECA1629	AraC-family transcriptional regulator	1.33212	ECA_RS08075	Bell et al., 2004	*HAI7	16 - Conjugation and phage-like proteins	GO:0043565; GO:0003700; GO:0006351
ECA1632	ECA1632	Uncharacterized protein	2.17891	ECA_RS08085	Bell et al., 2004	*HAI7	16 - Conjugation and phage-like proteins	N/A
ECA1638	ECA1638	Hns-like DNA-binding protein	1.47275	ECA_RS08120	Bell et al., 2004	*HAI7	16 - Conjugation and phage-like proteins	GO:0003677
ECA1644	ECA1644	Putative DNA-binding protein	1.76159	ECA_RS08140	Bell et al., 2004	*HAI7	16 - Conjugation and phage-like proteins	GO:0003677
ECA1645	ECA1645	Uncharacterized protein	2.70857	ECA_RS08145	Bell et al., 2004	*HAI7	16 - Conjugation and phage-like proteins	N/A
ECA1649	ECA1649	Putative exported protein	4.51389	ECA_RS08165	Bell et al., 2004	*HAI7	16 - Conjugation and phage-like proteins	N/A
ECA1650	ECA1650	Uncharacterized protein	1.61726	ECA_RS08170	Bell et al., 2004	*HAI7	16 - Conjugation and phage-like proteins	N/A
ECA1651	ECA1651	Uncharacterized protein	1.09406	ECA_RS08175	Bell et al., 2004	*HAI7	16 - Conjugation and phage-like proteins	N/A
ECA1657	ECA1657	Uncharacterized protein	1.14409	ECA_RS08205	Bell et al., 2004	*HAI7	16 - Conjugation and phage-like proteins	GO:0004518; GO:0003676
ECA1658	ECA1658	Uncharacterized protein	1.96168	ECA_RS08210	Bell et al., 2004	*HAI7	16 - Conjugation and phage-like proteins	N/A
ECA1659	ECA1659	Probable plasmid-related protein	1.52448	ECA_RS08215	Bell et al., 2004	*HAI7	16 - Conjugation and phage-like proteins	N/A
ECA1660	ECA1660	Uncharacterized protein	2.98089	ECA_RS08220	Bell et al., 2004	*HAI7	16 - Conjugation and phage-like proteins	N/A
ECA1664	ECA1664	Putative lipoprotein	1.42239	ECA_RS08240	Bell et al., 2004	*HAI7	16 - Conjugation and phage-like proteins	N/A
ECA1670	ECA1670	Putative membrane protein	2.79933	ECA_RS08265	Bell et al., 2004	*HAI7	16 - Conjugation and phage-like proteins	GO:0016021
ECA1674	ECA1674	Uncharacterized protein	1.19245	ECA_RS08280	Bell et al., 2004	*HAI7	16 - Conjugation and phage-like proteins	N/A
ECA1676	chpA ECA1676	Putative growth inhibitory protein (mazEF/AbrB-MazF toxin)	1.85416	ECA_RS08285	Bell et al., 2004	*HAI7	16 - Conjugation and phage-like proteins	GO:0003677
ECA1677	chpR ECA1677	Suppressor of growth inhibitory protein ChpA (mazEF/AbrB-MazF antitoxin)	1.63273	ECA_RS08290	Bell et al., 2004	*HAI7	16 - Conjugation and phage-like proteins	N/A
ECA1678	ECA1678	Uncharacterized protein	1.31653	ECA_RS08295	Bell et al., 2004	*HAI7	16 - Conjugation and phage-like proteins	N/A
ECA2890	ECA2890	Uncharacterized protein	1.26105	ECA_RS14205	Bell et al., 2004	*HAI13	16 - Conjugation and phage-like proteins	N/A
ECA2891	ECA2891	Predicted nucleotide-binding protein	1.2224	ECA_RS14210	Bell et al., 2004	*HAI13	16 - Conjugation and phage-like proteins	N/A
ECA2892	ECA2892	Uncharacterized protein with conserved N-terminal (F/Y)RG motif	1.49548	ECA_RS14215	Bell et al., 2004	*HAI13	16 - Conjugation and phage-like proteins	N/A
ECA2894	ECA2894	Putative plasmid-related protein	2.07723	ECA_RS14225	Bell et al., 2004	*HAI13	16 - Conjugation and phage-like proteins	GO:0000746
ECA2895	ECA2895	Uncharacterized protein	2.62662	ECA_RS14230	Bell et al., 2004	*HAI13	16 - Conjugation and phage-like proteins	N/A
ECA2896	ECA2896	Uncharacterized protein	2.16515	ECA_RS14235	Bell et al., 2004	*HAI13	16 - Conjugation and phage-like proteins	N/A
ECA2897	ECA2897	Uncharacterized protein	1.92237	ECA_RS14240	Bell et al., 2004	*HAI13	16 - Conjugation and phage-like proteins	N/A
ECA2899	ECA2899	Uncharacterized protein	1.90461	ECA_RS14250	Bell et al., 2004	*HAI13	16 - Conjugation and phage-like proteins	N/A
ECA2900	ECA2900	Uncharacterized protein	1.89347	ECA_RS14255	Bell et al., 2004	*HAI13	16 - Conjugation and phage-like proteins	N/A
ECA2901	ECA2901	Uncharacterized protein	3.06546	ECA_RS22405	Bell et al., 2004	*HAI13	16 - Conjugation and phage-like proteins	N/A
ECA2902	ECA2902	Uncharacterized protein	3.21928	ECA_RS14265	Bell et al., 2004	*HAI13	16 - Conjugation and phage-like proteins	N/A
ECA2903	ECA2903	Putative membrane protein	1.5594	ECA_RS14270	Bell et al., 2004	*HAI13	16 - Conjugation and phage-like proteins	GO:0016021
ECA2904	ECA2904	Putative lipoprotein	1.60786	ECA_RS14275	Bell et al., 2004	*HAI13	16 - Conjugation and phage-like proteins	N/A
ECA2905	ECA2905	Uncharacterized protein	1.75413	ECA_RS14280	Bell et al., 2004	*HAI13	16 - Conjugation and phage-like proteins	N/A
ECA2906	ECA2906	Uncharacterized protein	2.44023	ECA_RS14285	Bell et al., 2004	*HAI13	16 - Conjugation and phage-like proteins	N/A
ECA2910	ECA2910	Putative plasmid replication protein	1.81779	ECA_RS14300	Bell et al., 2004	*HAI13	16 - Conjugation and phage-like proteins	GO:0006260; GO:0006276
ECA2912	ECA2912	Putative plasmid-related protein	1.49033	ECA_RS14310	Bell et al., 2004	*HAI13	16 - Conjugation and phage-like proteins	N/A
ECA2913	ECA2913	Putative DNA-binding protein	1.31246	ECA_RS14315	Bell et al., 2004	*HAI13	16 - Conjugation and phage-like proteins	GO:0003677
ECA2914	ECA2914	Uncharacterized protein	2.89961	ECA_RS14320	Bell et al., 2004	*HAI13	16 - Conjugation and phage-like proteins	N/A
ECA2917	ECA2917	Uncharacterized protein	2.26199	ECA_RS14335	Bell et al., 2004	*HAI13	16 - Conjugation and phage-like proteins	N/A
ECA0170	ECA0170	Putative exported peptidase	1.8916	ECA_RS00835	Pfam:PF01551	*Virulence	17 - Secretion system, Virulence	N/A
ECA2137	ECA2137	Putative exported protein	1.63987	ECA_RS10515	Uniprot	*Virulence	17 - Secretion system, Virulence	N/A
ECA2469	ECA2469	Putative exported protein	4.41984	ECA_RS12115	Uniprot	*Virulence	17 - Secretion system, Virulence	N/A
ECA2545	ECA2545	Putative exported protein	1.06137	ECA_RS12465	Uniprot	*Virulence	17 - Secretion system, Virulence	N/A
ECA3637	ECA3637	Putative host cell surface-exposed lipoprotein	1.76804	ECA_RS17975	Uniprot	*Virulence	17 - Secretion system, Virulence	N/A
ECA4138	glpG ECA4138	Rhomboid protease GlpG (EC 3.4.21.105) (Intramembrane serine protease)	1.19704	ECA_RS20455	Uniprot	*Virulence	17 - Secretion system, Virulence	GO:0016021; GO:0005886; GO:0004252
ECA3075	ECA3075	Putative fimbrial chaperone	1.97918	ECA_RS15100	KEGG	eca02044 - Secretion system - Chaperone-usher system - Type 1 pilus assembly protein	17 - Secretion system, Virulence	GO:0071555; GO:0030288
ECA3076	ECA3076	Putative fimbrial usher protein	1.46267	ECA_RS15105	KEGG	eca02044 - Secretion system - Chaperone-usher system - Type 1 pilus assembly protein	17 - Secretion system, Virulence	GO:0016020; GO:0005215
ECA2086	hrpJ ECA2086	Type III secretion protein (HrpJ anti-sigma ECF sigma factor)	1.63388	ECA_RS10285	Uniprot	eca02044 - Secretion system - Type III secretion system	17 - Secretion system, Virulence	GO:0009986; GO:0050709; GO:0019867; GO:0009405; GO:0030254
ECA1296	tatE ECA1296	Probable Sec-independent protein translocase protein TatE	2.33796	ECA_RS06420	KEGG	eca03070 - Bacterial secretion system - Membrane transport - Environmental Information Processing - eca02044 - Secretion system - Twin-arginine translocation (Tat) system	17 - Secretion system, Virulence	GO:0033281; GO:0005887; GO:0009306; GO:0008320; GO:0043953
ECA1617	virB6 ECA1617	Putative conjugal transfer protein	1.33216	ECA_RS08010	KEGG	eca03070 - Bacterial secretion system - Membrane transport - Environmental Information Processing - eca02044 - Secretion system - Type IV secretion system	17 - Secretion system, Virulence	GO:0005623; GO:0016021; GO:0030255
ECA1619	virB5 ECA1619	Putative conjugal transfer protein	1.27751	ECA_RS08020	KEGG	eca03070 - Bacterial secretion system - Membrane transport - Environmental Information Processing - eca02044 - Secretion system - Type IV secretion system	17 - Secretion system, Virulence	N/A
/ECA4034	bfd ECA4034	Bacterioferritin-associated ferredoxin	1.50585	n/a	Uniprot	*Antioxidant defense	18 - Response to environmental stress	N/A
ECA0263	yedZ ECA0263	Sulfoxide reductase heme-binding subunit YedZ (Flavocytochrome YedZ)	1.72315	ECA_RS01380	Uniprot	*Antioxidant defense	18 - Response to environmental stress	GO:0010181; GO:0009055; GO:0005887; GO:0046872; GO:0055114
ECA0264	yedY ECA0264	Sulfoxide reductase catalytic subunit YedY (EC 1.8.-.-)	1.76246	ECA_RS01385	Uniprot	*Antioxidant defense	18 - Response to environmental stress	GO:0046872; GO:0043546; GO:0042128; GO:0016667; GO:0042597
ECA1216	ECA1216	Putative catalase	3.75822	ECA_RS06020	Uniprot	*Antioxidant defense	18 - Response to environmental stress	GO:0004096
ECA1237	hycI ECA1237	Hydrogenase 3 maturation protease (EC 3.4.-.-)	2.01897	ECA_RS06125	Uniprot	*Antioxidant defense	18 - Response to environmental stress	GO:0008047; GO:0008233
ECA1238	hyfJ ECA1238	Hydrogenase-4 component J (EC 1.-.-.-)	2.17175	ECA_RS06130	Uniprot	*Antioxidant defense	18 - Response to environmental stress	GO:0016491
ECA1239	hyfI ECA1239	Hydrogenase-4 component I (EC 1.-.-.-)	2.17202	ECA_RS06135	Uniprot	*Antioxidant defense	18 - Response to environmental stress	GO:0051539; GO:0008137; GO:0048038
ECA1240	hyfH ECA1240	Hydrogenase-4 component H	2.25188	ECA_RS06140	Uniprot	*Antioxidant defense	18 - Response to environmental stress	N/A
ECA1241	hyfG ECA1241	Hydrogenase-4 component G (EC 1.-.-.-)	2.66781	ECA_RS06145	Uniprot	*Antioxidant defense	18 - Response to environmental stress	GO:0051287; GO:0008137; GO:0016151; GO:0048038
ECA1242	hyfF ECA1242	Hydrogenase-4 component F (EC 1.-.-.-)	2.79592	ECA_RS06150	Uniprot	*Antioxidant defense	18 - Response to environmental stress	GO:0016021; GO:0016491
ECA1243	hyfE ECA1243	Hydrogenase-4 component E (EC 1.-.-.-)	3.00208	ECA_RS06155	Uniprot	*Antioxidant defense	18 - Response to environmental stress	GO:0042773; GO:0016021; GO:0016651
ECA1244	hyfD ECA1244	Hydrogenase-4 component D (EC 1.-.-.-)	2.90846	ECA_RS06160	Uniprot	*Antioxidant defense	18 - Response to environmental stress	GO:0016021; GO:0016491
ECA1245	hyfC ECA1245	Hydrogenase-4 component C (EC 1.-.-.-)	1.03739	ECA_RS06165	Uniprot	*Antioxidant defense	18 - Response to environmental stress	GO:0016021; GO:0016491; GO:0005886
ECA1267	ECA1267	Thioredoxin	1.20558	ECA_RS06270	Uniprot	*Antioxidant defense	18 - Response to environmental stress	GO:0005623; GO:0045454; GO:0006662; GO:0015035
ECA1330	fldA ECA1330	Flavodoxin	1.49544	ECA_RS06620	Uniprot	*Antioxidant defense	18 - Response to environmental stress	GO:0010181; GO:0009055; GO:0055114
ECA2207	fnr ECA2207	Fumarate and nitrate reduction regulatory protein	1.78122	ECA_RS10840	Uniprot	*Antioxidant defense	18 - Response to environmental stress	GO:0003677; GO:0005622; GO:0003700; GO:0006351
ECA3168	ohrR ECA3168	Transcriptional regulator of organic hydroperoxide resistance gene ohr	3.15125	ECA_RS15565	Uniprot	*Antioxidant defense	18 - Response to environmental stress	GO:0003677; GO:0003700; GO:0006351
ECA3273	ECA3273	Putative ferredoxin	1.39993	ECA_RS16095	Uniprot	*Antioxidant defense	18 - Response to environmental stress	N/A
ECA3335	nrdH ECA3335	Putative glutaredoxin Cell redox homeostasis	4.00869	ECA_RS16435	Uniprot	*Antioxidant defense	18 - Response to environmental stress	GO:0005623; GO:0045454; GO:0009055; GO:0015035
ECA3336	nrdI ECA3336	Protein NrdI Flavodoxin like	3.57094	ECA_RS16440	Uniprot	*Antioxidant defense	18 - Response to environmental stress	N/A
ECA3517	trxC ECA3517	Thioredoxin 2 (EC 1.8.1.8)	5.1389	ECA_RS17340	Uniprot	*Antioxidant defense	18 - Response to environmental stress	GO:0005623; GO:0045454; GO:0006662; GO:0015035; GO:0047134
ECA3603	ECA3603	Putative flavodoxin	1.47978	ECA_RS17805	Uniprot	*Antioxidant defense	18 - Response to environmental stress	GO:0010181; GO:0009055; GO:0016491
ECA3941	ahpF ECA3941	Alkyl hydroperoxide reductase subunit F	2.41292	ECA_RS19465	Uniprot	*Antioxidant defense	18 - Response to environmental stress	GO:0051287; GO:0008785; GO:0005623; GO:0045454; GO:0009055; GO:0050660; GO:0015035; GO:0000302
ECA3942	ahpC ECA3942	Alkyl hydroperoxide reductase C22 protein	4.09732	ECA_RS19470	Uniprot	*Antioxidant defense	18 - Response to environmental stress	GO:0051920; GO:0006979
ECA4134	nfuA ECA4134	Fe/S biogenesis protein NfuA	1.08436	ECA_RS20435	Uniprot	*Antioxidant defense	18 - Response to environmental stress	GO:0051539; GO:0005506; GO:0016226; GO:0051604
ECA0049	uspB ECA0049	Universal stress protein B	2.04977	ECA_RS00255	Uniprot	*Stress proteins	18 - Response to environmental stress	GO:0016021; GO:0005886; GO:0006950
ECA0612	ECA0612	Uncharacterized protein (DinB family coordinately regulated and together compose a global regulatory network that has been termed the SOS-like or SOB regulon Pfam)	2.49855	ECA_RS03050	PfamPF05163	*Stress proteins	18 - Response to environmental stress	N/A
ECA1329	fur ECA1329	Ferric uptake regulation proteincontrolling the intracellular concentration of iron can be toxic because of the formation of hydroxyl radicals	1.23937	ECA_RS06615	Uniprot	*Stress proteins	18 - Response to environmental stress	GO:0003677; GO:0046872; GO:0003700
ECA1575	ECA1575	MerR-family transcriptional regulator heavy metals, oxidative stress or antibiotics	1.66173	ECA_RS07825	Uniprot	*Stress proteins	18 - Response to environmental stress	GO:0003677; GO:0006355
ECA2011	asr ECA2011	Acid shock protein	1.06094	ECA_RS09915	Uniprot	*Stress proteins	18 - Response to environmental stress	GO:0042597; GO:0010447
ECA3471	ECA3471	Putative exported protein resistance to beta-lactam antibiotics	1.15884	ECA_RS17110	Uniprot	*Stress proteins	18 - Response to environmental stress	GO:0016740
ECA3855	djlA ECA3855	DnaJ-like protein DjlA	2.05666	ECA_RS19040	KEGG	eca03110 - Chaperones and folding catalysts - Heat shock proteins	18 - Response to environmental stress	GO:0016021; GO:0005886
ECA3236	icsU ECA3236	Iron-sulfur cluster assembly scaffold protein IscU	1.06945	ECA_RS15910	dndDB	*DND system	19 - Prokaryotic defense system	GO:0005506; GO:0016226; GO:0051536
ECA3237	iscS ECA3237	iscS cysteine desulfurae homolog DndA	2.49919	ECA_RS15915	dndDB	*DND system	19 - Prokaryotic defense system	GO:0051537; GO:0044571; GO:0031071; GO:0005737; GO:0046872; GO:0030170
ECA3238	iscR ECA3238	HTH-type transcriptional regulator IscR homolog DndB	4.90697	ECA_RS15920	dndDB	*DND system	19 - Prokaryotic defense system	GO:0051537; GO:0003690; GO:0005506; GO:0003700; GO:0006351
/ECA0586A	ECA0586A	Uncharacterized protein (Putative Type II restriction enzyme and methylase NCBI)	1.23997	n/a	REBASE	*Restriction-modification	19 - Prokaryotic defense system	N/A
ECA0584	ECA0584	Restriction enzyme alpha subunit	1.75106	ECA_RS02910	REBASE	*Restriction-modification	19 - Prokaryotic defense system	GO:0003677; GO:0006306; GO:0008170
ECA0583	ECA0583	Putative plasmid-related protein (Putative Type II restriction enzyme and methylase NCBI)	2.44261	ECA_RS02905	REBASE	*Restriction-modification - Toxin-antitoxin systems	19 - Prokaryotic defense system	GO:0003677
ECA1165	hha ECA1165	Haemolysin expression modulating protein	2.48072	ECA_RS05780	KEGG	eca02048 - Prokaryotic defense system - Toxin-antitoxin system - Type II TA system - Hha-TomB	19 - Prokaryotic defense system	N/A
ECA1166	ECA1166	Uncharacterized protein (Biofilm formation regulator YbaJ)	2.50041	ECA_RS05785	KEGG	eca02048 - Prokaryotic defense system - Toxin-antitoxin system - Type II TA system - Hha-TomB	19 - Prokaryotic defense system	N/A
ECA1784	ECA1784	biofilm formation regulatory protein BssS	1.00254	ECA_RS08825	KEGG	eca02048 - Prokaryotic defense system - Toxin-antitoxin system - Type II TA system - Type II TA system related factors	19 - Prokaryotic defense system	N/A
/ECA3384	ECA3384	Bacterial toxin 50 like protein	1.4902	n/a	Pfam:PF15542	Toxin-antitoxin systems	19 - Prokaryotic defense system	N/A
ECA0063	ECA0063	Uncharacterized protein (relBE/PHD-RelE toxin)	1.50382	ECA_RS00325	TAD	Toxin-antitoxin systems	19 - Prokaryotic defense system	N/A
ECA0064	ECA0064	Uncharacterized protein(relBE/PHD-RelE antitoxin)	1.14816	ECA_RS00330	TAD	Toxin-antitoxin systems	19 - Prokaryotic defense system	N/A
ECA0253	doc ECA0253	Putative death on curing protein (phd-doc/PHD-Fic toxin)	1.03057	ECA_RS01325	TAD	Toxin-antitoxin systems	19 - Prokaryotic defense system	GO:0016301
ECA0325	ECA0325	Putative plasmid stability protein (relBE/PHD-RelE antitoxin)	1.7464	ECA_RS01675	TAD	Toxin-antitoxin systems	19 - Prokaryotic defense system	N/A
ECA0326	ECA0326	Putative plasmid stability protein (relBE/PHD-RelE toxin)	1.36379	ECA_RS01680	TAD	Toxin-antitoxin systems	19 - Prokaryotic defense system	N/A
ECA0366	ECA0366	Uncharacterized protein (relBE /Xre-RelE toxin)	1.2837	ECA_RS01885	TAD	Toxin-antitoxin systems	19 - Prokaryotic defense system	GO:0016788
ECA0367	ECA0367	Putative DNA-binding protein (relBE /Xre-RelE antitoxin)	1.09397	ECA_RS01890	TAD	Toxin-antitoxin systems	19 - Prokaryotic defense system	GO:0043565
ECA0443	ECA0443	Uncharacterized protein (relBE/PHD-RelE toxin)	1.91338	ECA_RS02255	TAD	Toxin-antitoxin systems	19 - Prokaryotic defense system	GO:0006401; GO:0004519
ECA0444	ECA0444	Antitoxin (relBE/PHD-RelE antitoxin)	1.96278	ECA_RS02260	TAD	Toxin-antitoxin systems	19 - Prokaryotic defense system	N/A
ECA0582	ECA0582	Putative plasmid-related protein (mazEF/AbrB-MazF toxin)	2.32103	ECA_RS02900	TAD	Toxin-antitoxin systems	19 - Prokaryotic defense system	GO:0003677
ECA0958	ECA0958	Uncharacterized protein (RHH-GNAT antitoxin)	1.10727	ECA_RS04740	TAD	Toxin-antitoxin systems	19 - Prokaryotic defense system	GO:0006355
ECA0964	ECA0964	Putative regulatory protein (HTH_XRE/HTH_XRE/HTH_3/HipB toxin)	1.10309	ECA_RS04765	TAD	Toxin-antitoxin systems	19 - Prokaryotic defense system	GO:0043565
ECA0965	ECA0965	Putative regulatory protein (HTH_XRE/HTH_XRE/HTH_3/HipB/VapI antitoxin)	1.54692	ECA_RS04770	TAD	Toxin-antitoxin systems	19 - Prokaryotic defense system	GO:0043565
ECA1676	chpA ECA1676	Putative growth inhibitory protein (mazEF/AbrB-MazF toxin)	1.85416	ECA_RS08285	TAD	Toxin-antitoxin systems	19 - Prokaryotic defense system	GO:0003677
ECA1677	chpR ECA1677	Suppressor of growth inhibitory protein ChpA (mazEF/AbrB-MazF antitoxin)	1.63273	ECA_RS08290	TAD	Toxin-antitoxin systems	19 - Prokaryotic defense system	N/A
ECA2850	mvpA vapC ECA2850	Ribonuclease VapC (RNase VapC) (EC 3.1.-.-) (vapBC/AbrB-PIN toxin)	1.10954	ECA_RS13985	TAD	Toxin-antitoxin systems	19 - Prokaryotic defense system	GO:0000287; GO:0004540
ECA2851	mvpT ECA2851	Putative plasmid protein (vapBC/AbrB-PIN antitoxin)	1.14066	ECA_RS13990	TAD	Toxin-antitoxin systems	19 - Prokaryotic defense system	GO:0003677
/ECA1668	ECA1668	Putative type IV prepilin	1.4296	n/a	Uniprot	*Motility	20 - Bacterial chemotaxis and motility	N/A
ECA0080	ECA0080	Methyl-accepting chemotaxis protein	2.09105	ECA_RS00400	PROSITE:PS50885: PROSITE:PS50111	*Motility	20 - Bacterial chemotaxis and motility	GO:0016021; GO:0004871
ECA0434	ECA0434	Methyl-accepting chemotaxis protein (nitrate and nitrite sensing)	1.56129	ECA_RS02210	PROSITE:PS50906; PROSITE:PS50885; PROSITE:PS50111	*Motility	20 - Bacterial chemotaxis and motility	GO:0006935; GO:0016021; GO:0004871
ECA2063	metN1 ECA2063	Methionine import ATP-binding protein MetN 1 (EC 3.6.3.-)	1.03981	ECA_RS10170	Bell et al., 2004	*Motility	20 - Bacterial chemotaxis and motility	GO:0005524; GO:0043190; GO:0015424; GO:0015821
ECA2568	ycgR ECA2568	Flagellar brake protein YcgR (Cyclic di-GMP binding protein YcgR)	1.19336	ECA_RS12580	Uniprot	*Motility	20 - Bacterial chemotaxis and motility	GO:0010181; GO:0009425; GO:0071973; GO:0035438; GO:0016491; GO:0071945
ECA3073	ECA3073	Putative exported protein (Spore coat and biofilm, motility)	2.50353	ECA_RS15090	EMBL-EBI	*Motility	20 - Bacterial chemotaxis and motility	N/A
ECA3074	ECA3074	Putative exported protein (Spore coat and biofilm, motility)	1.99115	ECA_RS15095	EMBL-EBI	*Motility	20 - Bacterial chemotaxis and motility	N/A
ECA3615	ECA3615	Putative methyl-accepting chemotaxis protein	4.06101	ECA_RS17860	PROSITE:PS50885; PROSITE:PS50111	*Motility	20 - Bacterial chemotaxis and motility	GO:0006935; GO:0016021; GO:0004871
ECA3902	ECA3902	Methyl-accepting chemotaxis protein	1.61059	ECA_RS19280	PROSITE:PS50885; PROSITE:PS50111	*Motility	20 - Bacterial chemotaxis and motility	GO:0006935; GO:0016021; GO:0004888
ECA0091	ECA0091	Methyl-accepting chemotaxis protein	1.6441	ECA_RS00455	KEGG	eca02030 Bacterial chemotaxis - Cell motility - Cellular Processes	20 - Bacterial chemotaxis and motility	GO:0006935; GO:0016021; GO:0004871
ECA0436	ECA0436	Methyl-accepting chemotaxis protein	2.51503	ECA_RS02220	KEGG	eca02030 Bacterial chemotaxis - Cell motility - Cellular Processes	20 - Bacterial chemotaxis and motility	GO:0006935; GO:0016021; GO:0004871
ECA1105	ECA1105	Putative methyl-accepting chemotaxis protein	2.78892	ECA_RS05475	KEGG	eca02030 Bacterial chemotaxis - Cell motility - Cellular Processes	20 - Bacterial chemotaxis and motility	GO:0006935; GO:0016021; GO:0004871
ECA1332	ECA1332	Methyl-accepting chemotaxis protein	1.79346	ECA_RS06625	KEGG	eca02030 Bacterial chemotaxis - Cell motility - Cellular Processes	20 - Bacterial chemotaxis and motility	GO:0006935; GO:0016021; GO:0004888
ECA1509	ECA1509	Methyl-accepting chemotaxis protein	1.36471	ECA_RS07510	KEGG	eca02030 Bacterial chemotaxis - Cell motility - Cellular Processes	20 - Bacterial chemotaxis and motility	GO:0006935; GO:0016021; GO:0004888
ECA1568	ECA1568	Putative chemotaxis signal transduction protein	1.41267	ECA_RS07795	KEGG	eca02030 Bacterial chemotaxis - Cell motility - Cellular Processes	20 - Bacterial chemotaxis and motility	GO:0006935; GO:0005622; GO:0000160; GO:0004871
ECA1688	motB ECA1688	Chemotaxis protein	1.1781	ECA_RS08355	KEGG	eca02030 Bacterial chemotaxis - Cell motility - Cellular Processes	20 - Bacterial chemotaxis and motility	GO:0016021
ECA1689	cheA ECA1689	Chemotaxis protein (EC 2.7.3.-)	1.75892	ECA_RS08360	KEGG	eca02030 Bacterial chemotaxis - Cell motility - Cellular Processes	20 - Bacterial chemotaxis and motility	GO:0005524; GO:0006935; GO:0005737; GO:0000155
ECA1690	cheW ECA1690	Chemotaxis protein	1.96979	ECA_RS08365	KEGG	eca02030 Bacterial chemotaxis - Cell motility - Cellular Processes	20 - Bacterial chemotaxis and motility	GO:0006935; GO:0004871
ECA1691	cheD ECA1691	Methyl-accepting chemotaxis protein	2.32326	ECA_RS08370	KEGG	eca02030 Bacterial chemotaxis - Cell motility - Cellular Processes	20 - Bacterial chemotaxis and motility	GO:0006935; GO:0016021; GO:0004888
ECA1692	cheR ECA1692	Chemotaxis protein methyltransferase (EC 2.1.1.80)	1.60576	ECA_RS08375	KEGG	eca02030 Bacterial chemotaxis - Cell motility - Cellular Processes	20 - Bacterial chemotaxis and motility	GO:0008983
ECA1693	cheB ECA1693	Chemotaxis response regulator protein-glutamate methylesterase (EC 3.1.1.61)	1.28268	ECA_RS08380	KEGG	eca02030 Bacterial chemotaxis - Cell motility - Cellular Processes	20 - Bacterial chemotaxis and motility	GO:0006935; GO:0005737; GO:0000156; GO:0008984
ECA1694	cheY ECA1694	Chemotaxis protein	1.6575	ECA_RS08385	KEGG	eca02030 Bacterial chemotaxis - Cell motility - Cellular Processes	20 - Bacterial chemotaxis and motility	GO:0005622; GO:0000160
ECA1695	cheZ ECA1695	Protein phosphatase CheZ (EC 3.1.3.-) (Chemotaxis protein CheZ)	2.02311	ECA_RS08390	KEGG	eca02030 Bacterial chemotaxis - Cell motility - Cellular Processes	20 - Bacterial chemotaxis and motility	GO:0097588; GO:0009288; GO:0006935; GO:0005737; GO:0004721; GO:0050920
ECA1774	ECA1774	Methyl-accepting chemotaxis protein	2.33843	ECA_RS08780	KEGG	eca02030 Bacterial chemotaxis - Cell motility - Cellular Processes	20 - Bacterial chemotaxis and motility	GO:0006935; GO:0016021; GO:0004871
ECA2001	aer1 ECA2001	Aerotaxis receptor	1.55587	ECA_RS09870	KEGG	eca02030 Bacterial chemotaxis - Cell motility - Cellular Processes	20 - Bacterial chemotaxis and motility	GO:0006935; GO:0016021; GO:0004871
ECA2061	ECA2061	Methyl-accepting chemotaxis protein	3.34571	ECA_RS10160	KEGG	eca02030 Bacterial chemotaxis - Cell motility - Cellular Processes	20 - Bacterial chemotaxis and motility	GO:0006935; GO:0016021; GO:0004871
ECA2226	ECA2226	Methyl-accepting chemotaxis protein	2.98873	ECA_RS10935	KEGG	eca02030 Bacterial chemotaxis - Cell motility - Cellular Processes	20 - Bacterial chemotaxis and motility	GO:0006935; GO:0016021; GO:0004871
ECA2317	ECA2317	Methyl-accepting chemotaxis protein	1.16053	ECA_RS11380	KEGG	eca02030 Bacterial chemotaxis - Cell motility - Cellular Processes	20 - Bacterial chemotaxis and motility	GO:0006935; GO:0016021; GO:0004888
ECA2579	ECA2579	Putative methyl-accepting chemotaxis citrate transducer	3.23984	ECA_RS12635	KEGG	eca02030 Bacterial chemotaxis - Cell motility - Cellular Processes	20 - Bacterial chemotaxis and motility	GO:0016021; GO:0004871
ECA2580	ECA2580	Putative methyl-accepting chemotaxis citrate transducer	1.53154	ECA_RS12640	KEGG	eca02030 Bacterial chemotaxis - Cell motility - Cellular Processes	20 - Bacterial chemotaxis and motility	GO:0016021; GO:0004871
ECA2712	ECA2712	Putative methyl-accepting chemotaxis protein	3.13687	ECA_RS13300	KEGG	eca02030 Bacterial chemotaxis - Cell motility - Cellular Processes	20 - Bacterial chemotaxis and motility	GO:0006935; GO:0016021; GO:0004888
ECA3245	ECA3245	Methyl-accepting chemotaxis protein	1.13944	ECA_RS15955	KEGG	eca02030 Bacterial chemotaxis - Cell motility - Cellular Processes	20 - Bacterial chemotaxis and motility	GO:0006935; GO:0016021; GO:0004871
ECA3592	ECA3592	Methyl-accepting chemotaxis protein	1.63419	ECA_RS17750	KEGG	eca02030 Bacterial chemotaxis - Cell motility - Cellular Processes	20 - Bacterial chemotaxis and motility	GO:0006935; GO:0016021; GO:0004888
ECA4333	ECA4333	Methyl-accepting chemotaxis protein	2.26454	ECA_RS21445	PROSITE:PS50111	eca02030 Bacterial chemotaxis - Cell motility - Cellular Processes	20 - Bacterial chemotaxis and motility	GO:0006935; GO:0016021; GO:0004871
ECA0182	ECA0182	Methyl-accepting chemotaxis protein	1.09105	ECA_RS00895	PROSITE:PS50111	eca02030 Bacterial chemotaxis - Cell motility - Cellular Processes - eca02035 - Bacterial motility proteins - Flagellar system - Chemotaxis proteins -	20 - Bacterial chemotaxis and motility	GO:0016021; GO:0004871
ECA1687	motA ECA1687	Chemotaxis protein	1.10712	ECA_RS08350	KEGG	eca02030 Bacterial chemotaxis - eca02040 - Flagellar assembly - Cell motility - Cellular Processes	20 - Bacterial chemotaxis and motility	GO:0016021; GO:0008565
ECA3075	ECA3075	Putative fimbrial chaperone	1.97918	ECA_RS15100	KEGG	eca02035 - Bacterial motility proteins - Pilus system - Fimbrial proteins	20 - Bacterial chemotaxis and motility	GO:0071555; GO:0030288
ECA3076	ECA3076	Putative fimbrial usher protein	1.46267	ECA_RS15105	KEGG	eca02035 - Bacterial motility proteins - Pilus system - Fimbrial proteins - eca02000 - Transporters	20 - Bacterial chemotaxis and motility	GO:0016020; GO:0005215
ECA1699	flgN ECA1699	Flagella synthesis protein	1.23103	ECA_RS08410	KEGG	eca02035 Bacterial motility proteins - eca02040 - Flagellar assembly - Cell motility - Cellular Processes	20 - Bacterial chemotaxis and motility	GO:0097588; GO:0009288; GO:0006935; GO:0005737; GO:0004721; GO:0050920
ECA1700	flgM ECA1700	Negative regulator of flagellin synthesis	0.98582	ECA_RS08415	KEGG	eca02035 Bacterial motility proteins - eca02040 - Flagellar assembly - Cell motility - Cellular Processes	20 - Bacterial chemotaxis and motility	GO:0045892
ECA1711	flgK ECA1711	Flagellar hook-associated protein 1 (HAP1)	1.12896	ECA_RS08470	KEGG	eca02035 Bacterial motility proteins - eca02040 - Flagellar assembly - Cell motility - Cellular Processes	20 - Bacterial chemotaxis and motility	GO:0045892
ECA1712	flgL ECA1712	Flagellar hook-associated protein 3	1.11472	ECA_RS08475	KEGG	eca02035 Bacterial motility proteins - eca02040 - Flagellar assembly - Cell motility - Cellular Processes	20 - Bacterial chemotaxis and motility	GO:0009424; GO:0071973; GO:0005198
ECA1714	fliR ECA1714	Flagellar biosynthetic protein FliR	1.40353	ECA_RS08480	KEGG	eca02035 Bacterial motility proteins - eca02040 - Flagellar assembly - Cell motility - Cellular Processes	20 - Bacterial chemotaxis and motility	GO:0044780; GO:0009425; GO:0016021; GO:0005886; GO:0006605
ECA1730	fliD ECA1730	Flagellar hook-associated protein 2 (HAP2) (Flagellar cap protein)	1.47021	ECA_RS08560	KEGG	eca02035 Bacterial motility proteins - eca02040 - Flagellar assembly - Cell motility - Cellular Processes	20 - Bacterial chemotaxis and motility	GO:0009424; GO:0007155; GO:0005576
/ECA3271	ECA3271	Uncharacterized protein (diguanylate phosphodiesterase)	1.00223	n/a	PROSITE:PS50883	*Biofilm formation	21 - Biofilm formation	N/A
ECA0500	ECA0500	Putative capsular polysaccharide biosynthesis protein	1.48064	ECA_RS02525	Uniprot	*Biofilm formation	21 - Biofilm formation	N/A
ECA0501	ECA0501	Putative capsular polysaccharide export protein ()	1.61873	ECA_RS02530	Pfam:PF10531	*Biofilm formation	21 - Biofilm formation	GO:0016020; GO:0015159
ECA0503	ECA0503	Putative capsular polysaccharide bisynthesis protein	1.23958	ECA_RS02540	Uniprot	*Biofilm formation	21 - Biofilm formation	GO:0016021
ECA1166	ECA1166	Uncharacterized protein (Biofilm formation regulator YbaJ)	2.50041	ECA_RS05785	KEGG	*Biofilm formation	21 - Biofilm formation	N/A
ECA1441	rfbC ECA1441	dTDP-6-deoxy-D-glucose-3, 5 epimerase	1.4621	ECA_RS07180	Uniprot	*Biofilm formation	21 - Biofilm formation	GO:0008830
ECA1442	rfbA ECA1442	Glucose-1-phosphate thymidylyltransferase	1.99602	ECA_RS07185	Uniprot	*Biofilm formation	21 - Biofilm formation	GO:0045226; GO:0008879; GO:0046872
ECA1446	ECA1446	Putative lipoprotein	1.02087	ECA_RS07205	Uniprot	*Biofilm formation	21 - Biofilm formation	N/A
ECA1784	ECA1784	biofilm formation regulatory protein BssS	1.00254	ECA_RS08825	KEGG	*Biofilm formation	21 - Biofilm formation	N/A
ECA1841	ECA1841	Uncharacterized protein (diguanylate phosphodiesterase)	1.27685	ECA_RS09095	PROSITE:PS50883	*Biofilm formation	21 - Biofilm formation	N/A
ECA2008	ECA2008	Putative signaling protein (diguanylate phosphodiesterase)	1.38707	ECA_RS09905	PROSITE:PS50883	*Biofilm formation	21 - Biofilm formation	N/A
ECA3073	ECA3073	Putative exported protein (Spore coat and biofilm, motility)	2.50353	ECA_RS15090	EMBL-EBI	*Biofilm formation	21 - Biofilm formation	N/A
ECA3074	ECA3074	Putative exported protein (Spore coat and biofilm, motility)	1.99115	ECA_RS15095	EMBL-EBI	*Biofilm formation	21 - Biofilm formation	N/A
ECA3199	ECA3199	Putative membrane protein (diguanylate cyclase)	1.17201	ECA_RS15725	PROSITE:PS50887	*Biofilm formation	21 - Biofilm formation	GO:0016021
ECA3270	ECA3270	Putative exported protein (diguanylate cyclase)	1.7171	ECA_RS16085	PROSITE:PS50887	*Biofilm formation	21 - Biofilm formation	GO:0005622; GO:0000155
ECA3374	ECA3374	Putative signaling membrane protein (diguanylate cyclase)	1.21384	ECA_RS16680	PROSITE:PS50887	*Biofilm formation	21 - Biofilm formation	N/A
ECA3549	ECA3549	Putative signaling protein (diguanylate phosphodiesterase)	1.84508	ECA_RS17530	PROSITE:PS50883	*Biofilm formation	21 - Biofilm formation	N/A
ECA3886	ECA3886	Putative membrane protein (diguanylate cyclase)	2.43636	ECA_RS19200	PROSITE:PS50887	*Biofilm formation	21 - Biofilm formation	GO:0016021
ECA4123	rexZ ECA4123	Regulator of exoenzymes	1.10763	ECA_RS20380	PROSITE:PS51078	*Biofilm formation	21 - Biofilm formation	GO:0003677; GO:0006355; GO:0006351
ECA1146	bolA ECA1146	Morphogene, putative regulator of murein genes	1.26434	ECA_RS05685	PfamPF01722	*Cell envelope biogenesis	22 - Cell envelope	N/A
ECA1926	ECA1926	Putative exported lipoprotein	1.08126	ECA_RS09515	Pfam:PF00877	*Cell envelope biogenesis	22 - Cell envelope	N/A
ECA1325	nagA ECA1325	N-acetylglucosamine-6-phosphate deacetylase (EC 3.5.1.25) (GlcNAc 6-P deacetylase)	1.68751	ECA_RS06595	KEGG	*Hydrolases of cell wall	22 - Cell envelope	GO:0006044; GO:0008448; GO:0005975
ECA1326	nagB ECA1326	Glucosamine-6-phosphate deaminase (EC 3.5.99.6) (GlcN6P deaminase) (GNPDA) (Glucosamine-6-phosphate isomerase)	2.26707	ECA_RS06600	KEGG	*Hydrolases of cell wall	22 - Cell envelope	GO:0006044; GO:0019262; GO:0005975; GO:0004342; GO:0016787
ECA3795	ampD	N-acetyl-anhydromuranmyl-L-alanine amidase	1.04817	ECA_RS18745	KEGG	*Hydrolases of cell wall	22 - Cell envelope	GO:0008745; GO:0009253
/ECA0449	ECA0449	Putative membrane protein	1.32611	n/a	Uniprot	*Membrane protein	22 - Cell envelope	GO:0016021
/ECA0514	ECA0514	Putative membrane protein	2.62343	n/a	Uniprot	*Membrane protein	22 - Cell envelope	GO:0016021
/ECA3658	n/a	Putative membrane protein	1.2601	n/a	Uniprot	*Membrane protein	22 - Cell envelope	GO:0016021
/ECA3673	ECA3673	Putative membrane protein	2.80725	n/a	Uniprot	*Membrane protein	22 - Cell envelope	GO:0016021
/ECA3839	ECA3839	Putative matrix protein	1.19359	n/a	Uniprot	*Membrane protein	22 - Cell envelope	N/A
ECA0178	ECA0178	Putative membrane protein	1.09304	ECA_RS00875	Uniprot	*Membrane protein	22 - Cell envelope	GO:0016021
ECA0179	ECA0179	Putative membrane O-acetyl-serine/cysteine export protein	1.12319	ECA_RS00880	Pfam:PF00892; Pfam:PF00892	*Membrane protein	22 - Cell envelope	GO:0016021
ECA0466	smp ECA0466	Putative membrane protein	1.22763	ECA_RS02365	Uniprot	*Membrane protein	22 - Cell envelope	GO:0016021
ECA0738	ECA0738	Putative membrane protein	1.68521	ECA_RS03665	Uniprot	*Membrane protein	22 - Cell envelope	GO:0016021
ECA0778	ECA0778	Putative membrane protein	1.46402	ECA_RS03860	Uniprot	*Membrane protein	22 - Cell envelope	GO:0016021
ECA0789	ECA0789	Putative membrane protein	1.55821	ECA_RS03920	Uniprot	*Membrane protein	22 - Cell envelope	GO:0005623; GO:0009306
ECA0829	ECA0829	Putative membrane protein	1.11421	ECA_RS04115	Uniprot	*Membrane protein	22 - Cell envelope	GO:0016021
ECA0878	ECA0878	Membrane TonB-dependent Receptor Plug domain-like protein	1.33211	ECA_RS04350	Pfam:PF07715	*Membrane protein	22 - Cell envelope	GO:0016020; GO:0004872; GO:0006810
ECA0945	ECA0945	Putative exported protein	1.51464	ECA_RS04685	Uniprot	*Membrane protein	22 - Cell envelope	GO:0016021
ECA0949	ECA0949	Putative membrane protein	1.35646	ECA_RS04705	Uniprot	*Membrane protein	22 - Cell envelope	GO:0016021
ECA0957	ECA0957	Putative membrane protein	1.82616	ECA_RS04735	Uniprot	*Membrane protein	22 - Cell envelope	GO:0016021; GO:0055085
ECA0983	ECA0983	Putative membrane protein	1.04381	ECA_RS04865	Uniprot	*Membrane protein	22 - Cell envelope	GO:0016021
ECA1084	ECA1084	Putative membrane protein	1.32698	ECA_RS05380	Uniprot	*Membrane protein	22 - Cell envelope	GO:0016021
ECA1321	ECA1321	Putative membrane protein	1.26608	ECA_RS06545	Uniprot	*Membrane protein	22 - Cell envelope	GO:0016021
ECA1322	ECA1322	Putative membrane protein	1.78565	ECA_RS06550	Pfam:PF10571	*Membrane protein	22 - Cell envelope	GO:0016021
ECA1577	ECA1577	Putative lipoprotein	1.90771	ECA_RS07830	Uniprot	*Membrane protein	22 - Cell envelope	N/A
ECA1664	ECA1664	Putative lipoprotein	1.42239	ECA_RS08240	Uniprot	*Membrane protein	22 - Cell envelope	N/A
ECA1670	ECA1670	Putative membrane protein	2.79933	ECA_RS08265	Uniprot	*Membrane protein	22 - Cell envelope	GO:0016021
ECA1855	ECA1855	Putative membrane protein	1.3211	ECA_RS09165	Uniprot	*Membrane protein	22 - Cell envelope	GO:0016021
ECA2364	ECA2364	Putative lipoprotein	1.28573	ECA_RS11615	Uniprot	*Membrane protein	22 - Cell envelope	N/A
ECA2682	ECA2682	Putative membrane protein	1.42155	ECA_RS13140	Uniprot	*Membrane protein	22 - Cell envelope	GO:0016021
ECA2725	ECA2725	Putative membrane protein	1.74904	ECA_RS13365	Uniprot	*Membrane protein	22 - Cell envelope	GO:0016021; GO:0005886
ECA2903	ECA2903	Putative membrane protein	1.5594	ECA_RS14270	Uniprot	*Membrane protein	22 - Cell envelope	GO:0016021
ECA2904	ECA2904	Putative lipoprotein	1.60786	ECA_RS14275	Uniprot	*Membrane protein	22 - Cell envelope	N/A
ECA3123	ECA3123	Putative membrane protein	1.23571	ECA_RS15350	Uniprot	*Membrane protein	22 - Cell envelope	GO:0016021
ECA3132	ECA3132	Putative lipoprotein	1.288	ECA_RS15385	Uniprot	*Membrane protein	22 - Cell envelope	N/A
ECA3305	ECA3305	Putative lipoprotein	2.3182	ECA_RS16290	Uniprot	*Membrane protein	22 - Cell envelope	N/A
ECA3515	ECA3515	Putative lipoprotein	1.31786	ECA_RS17330	Uniprot	*Membrane protein	22 - Cell envelope	N/A
ECA3540	ECA3540	Putative membrane protein	1.11605	ECA_RS17485	Uniprot	*Membrane protein	22 - Cell envelope	GO:0016021
ECA3661	ECA3661	Putative membrane protein	1.74539	ECA_RS18095	Uniprot	*Membrane protein	22 - Cell envelope	GO:0016021
ECA3675	ECA3675	Putative membrane protein	1.32885	ECA_RS22425	Uniprot	*Membrane protein	22 - Cell envelope	GO:0016021
ECA3836	ECA3836	Putative membrane protein	1.66724	ECA_RS18945	Uniprot	*Membrane protein	22 - Cell envelope	GO:0016021
ECA3974	ECA3974	Putative membrane protein	2.7073	ECA_RS19625	Uniprot	*Membrane protein	22 - Cell envelope	GO:0016021
ECA4351	ECA4351	Putative membrane protein	0.98709	ECA_RS21535	Uniprot	*Membrane protein	22 - Cell envelope	GO:0016021
ECA4396	ECA4396	Putative membrane protein	1.95555	ECA_RS21750	Uniprot	*Membrane protein	22 - Cell envelope	GO:0016021
ECA4507	ECA4507	Putative lipoprotein	2.0683	ECA_RS22275	Uniprot	*Membrane protein	22 - Cell envelope	N/A
ECA0781	ddg lpxP ECA0781	Lipid A biosynthesis palmitoleoyltransferase (EC 2.3.1.242) (Kdo(2)-lipid IV(A) palmitoleoyltransferase)	1.70171	ECA_RS03875	KEGG	eca01005 - Lipopolysaccharide biosynthesis proteins - Lpid A	22 - Cell envelope	GO:0036104; GO:0005887; GO:0009245; GO:0009103; GO:0008951; GO:0009409
ECA4043	pmrC ECA4043	Putative sulfatase	1.57912	ECA_RS19985	KEGG	eca01005 - Lipopolysaccharide biosynthesis proteins - Lpid A	22 - Cell envelope	GO:0016021; GO:0008484
ECA1385	ECA1385	Putative exported protein	1.57307	ECA_RS06895	Uniprot	*Transporter activity	23 - Transporters	GO:0005215
ECA0828	ECA0828	Putative a acid-binding periplasmic protein	2.48013	ECA_RS04110	Uniprot	*Transporters	23 - Transporters	GO:0005215
ECA1295	crcB ECA1295	Putative fluoride ion transporter CrcB	1.62863	ECA_RS06415	Uniprot	*Transporters	23 - Transporters	GO:0015103; GO:0005887
ECA2025	chaC ECA2025	Putative cation transport protein	1.33035	ECA_RS09980	Uniprot	*Transporters	23 - Transporters	N/A
ECA2276	rnfA ECA2276	Electron transport complex subunit A	1.03618	ECA_RS11180	Uniprot	*Transporters	23 - Transporters	GO:0022900; GO:0016021; GO:0005886
ECA2683	ECA2683	Putative transport protein ECA2683	1.09006	ECA_RS13145	Uniprot	*Transporters	23 - Transporters	GO:0008324; GO:0016021; GO:0005886; GO:0015459; GO:0006813; GO:0043266
ECA3508	ECA3508	Putative transport protein	1.02773	ECA_RS17295	Uniprot	*Transporters	23 - Transporters	GO:0016021; GO:0055085
ECA4248	ECA4248	ABC transporter permease protein	1.22223	ECA_RS21050	PROSITE:PS50928	*Transporters	23 - Transporters	GO:0016021; GO:0005886; GO:0006810
ECA4250	ECA4250	ABC transporter ATP-binding protein	2.27536	ECA_RS21060	PROSITE:PS50893	*Transporters	23 - Transporters	GO:0005524; GO:0016887; GO:0006810
/ECA0358	exbB ECA0358	Biopolymer transport protein	1.12922	n/a	Uniprot	eca02000 - Transporters	23 - Transporters	GO:0016021; GO:0008565
ECA0049	uspB ECA0049	Universal stress protein B	2.04977	ECA_RS00255	Uniprot	eca02000 - Transporters	23 - Transporters	GO:0016021; GO:0005886; GO:0006950
ECA0501	ECA0501	Putative capsular polysaccharide export protein ()	1.61873	ECA_RS02530	Pfam:PF10531	eca02000 - Transporters	23 - Transporters	GO:0016020; GO:0015159
ECA0843	mntH ECA0843	Divalent metal cation transporter MntH	2.23774	ECA_RS04180	string	eca02000 - Transporters	23 - Transporters	GO:0016021; GO:0046872; GO:0030001; GO:0005886; GO:0015293
ECA1380	zitB ECA1380	Zinc transporter ZitB	1.17135	ECA_RS06870	Uniprot	eca02000 - Transporters	23 - Transporters	GO:0016021; GO:0005886; GO:0005385
ECA1537	hasA ECA1537	Extracellular heme-binding protein	1.2016	ECA_RS07650	Uniprot	eca02000 - Transporters	23 - Transporters	N/A
ECA1538	hasR ECA1538	TonB-dependent heme receptor	1.83369	ECA_RS07655	Uniprot	eca02000 - Transporters	23 - Transporters	GO:0009279; GO:0016021; GO:0004872; GO:0005215
ECA1872	ECA1872	Putative porin	1.25259	ECA_RS09245	Uniprot	eca02000 - Transporters	23 - Transporters	GO:0009279; GO:0006811; GO:0046930; GO:0015288
ECA2765	ECA2765	Putative O-acetyl-serine/cysteine export membrane protein	1.53328	ECA_RS13570	Pfam:PF00892	eca02000 - Transporters	23 - Transporters	GO:0016021
ECA3173	lamB ECA3173	Maltoporin (Maltose-inducible porin)	1.09198	ECA_RS15590	Uniprot	eca02000 - Transporters	23 - Transporters	GO:0009279; GO:0006811; GO:0042958; GO:0015481; GO:0046930
ECA3771	ECA3771	Putative multidrug resistance protein	1.10649	ECA_RS18630	Uniprot	eca02000 - Transporters	23 - Transporters	GO:0016021; GO:0005886; GO:0006810
ECA4124	kdgT ECA4124	2-keto-3-deoxygluconate permease (KDG permease)	2.38554	ECA_RS20385	string	eca02000 - Transporters	23 - Transporters	GO:0015649; GO:0016021; GO:0005886; GO:0005351
ECA1008	ECA1008	ABC transporter, substrate binding protein	1.3307	ECA_RS05005	Pfam:PF00496	eca02000 - Transporters - ABC Transporters, Prokaryotic Type	23 - Transporters	GO:0043190; GO:0055085
ECA1551	ECA1551	ABC transporter ATP binding protein	2.08517	ECA_RS07715	PROSITE:PS50893	eca02000 - Transporters - ABC Transporters, Prokaryotic Type	23 - Transporters	GO:0005524; GO:0016887
ECA1552	ECA1552	ABC transporter ATP-binding protein	2.20917	ECA_RS07720	PROSITE:PS50893	eca02000 - Transporters - ABC Transporters, Prokaryotic Type	23 - Transporters	GO:0005524; GO:0016887; GO:0015833
ECA3537	ECA3537	Amino acid-binding protein	1.22747	ECA_RS17470	Uniprot	eca02000 - Transporters - ABC Transporters, Prokaryotic Type	23 - Transporters	N/A
ECA3538	ECA3538	Amino acid ABC transporter	1.38123	ECA_RS17475	Uniprot	eca02000 - Transporters - ABC Transporters, Prokaryotic Type	23 - Transporters	GO:0016021; GO:0005886; GO:0005215
ECA3539	ECA3539	Amino acid ABC transporter, ATP-binding protein	1.54109	ECA_RS17480	Uniprot	eca02000 - Transporters - ABC Transporters, Prokaryotic Type	23 - Transporters	GO:0005524; GO:0015424
ECA3756	ECA3756	ABC transporter ATP-binding protein	3.83702	ECA_RS18555	PROSITE:PS50893	eca02000 - Transporters - ABC Transporters, Prokaryotic Type	23 - Transporters	GO:0005524; GO:0016887
ECA3757	ECA3757	ABC transporter membrane protein	2.06585	ECA_RS18560	string	eca02000 - Transporters - ABC Transporters, Prokaryotic Type	23 - Transporters	GO:0005524; GO:0042626; GO:0016021; GO:0005886
ECA0225	shiA ECA0225	Shikimate transporter	2.04778	ECA_RS01155	Uniprot	eca02000 - Transporters - Major Facilitator Superfamily (MFS)	23 - Transporters	GO:0016021; GO:0022857
ECA0930	ECA0930	Probable permease	1.60987	ECA_RS04610	PROSITE:PS50850	eca02000 - Transporters - Major Facilitator Superfamily (MFS)	23 - Transporters	GO:0016021; GO:0055085; GO:0005215
ECA0242	aapP ECA0242	L-amino acid ABC transporter ATP-binding protein	1.02001	ECA_RS01270	KEGG	eca02010 ABC transporters - Membrane transport - Environmental Information Processing	23 - Transporters	GO:0005524; GO:0015424
ECA1470	ECA1470	ABC transporter, substrate binding protein	1.25913	ECA_RS07325	KEGG	eca02010 ABC transporters - Membrane transport - Environmental Information Processing	23 - Transporters	GO:0046872
ECA1498	nlpA ECA1498	Lipoprotein	1.20955	ECA_RS07470	KEGG	eca02010 ABC transporters - Membrane transport - Environmental Information Processing	23 - Transporters	N/A
ECA2063	metN1 ECA2063	Methionine import ATP-binding protein MetN 1 (EC 3.6.3.-)	1.03981	ECA_RS10170	KEGG	eca02010 ABC transporters - Membrane transport - Environmental Information Processing	23 - Transporters	GO:0005524; GO:0043190; GO:0015424; GO:0015821
ECA2485	znuC ECA2485	Zinc import ATP-binding protein ZnuC (EC 3.6.3.-)	1.68068	ECA_RS12190	KEGG	eca02010 ABC transporters - Membrane transport - Environmental Information Processing	23 - Transporters	GO:0005524; GO:0043190; GO:0016887; GO:0015633
ECA2671	artJ ECA2671	Arginine-binding periplasmic protein 2	1.83454	ECA_RS13085	KEGG	eca02010 ABC transporters - Membrane transport - Environmental Information Processing	23 - Transporters	GO:0030288; GO:0005215
ECA3241	ECA3241	ABC transporter, substrate binding protein	2.28915	ECA_RS15935	KEGG	eca02010 ABC transporters - Membrane transport - Environmental Information Processing	23 - Transporters	N/A
ECA3246	ECA3246	Putative periplasmic substrate-binding transport protein	2.16931	ECA_RS15960	KEGG	eca02010 ABC transporters - Membrane transport - Environmental Information Processing	23 - Transporters	N/A
ECA4082	occQ ECA4082	Octopine transport system permease protein	2.60219	ECA_RS20180	KEGG	eca02010 ABC transporters - Membrane transport - Environmental Information Processing	23 - Transporters	GO:0016021; GO:0005886; GO:0005215
ECA4083	occM ECA4083	Octopine transport system permease protein	2.21389	ECA_RS20185	KEGG	eca02010 ABC transporters - Membrane transport - Environmental Information Processing	23 - Transporters	GO:0016021; GO:0005886; GO:0005215
ECA4084	occP ECA4084	Octopine permease ATP-binding protein P	1.69019	ECA_RS20190	KEGG	eca02010 ABC transporters - Membrane transport - Environmental Information Processing	23 - Transporters	GO:0005524; GO:0015424
ECA4254	ECA4254	Putative iron(III) ABC transporter ATP-binding protein	1.85362	ECA_RS21080	KEGG	eca02010 ABC transporters - Membrane transport - Environmental Information Processing	23 - Transporters	GO:0005524; GO:0016887
ECA4255	ECA4255	Putative iron(III) ABC transporter, periplasmic-binding protein, ECA4255	1.2622	ECA_RS21085	KEGG	eca02010 ABC transporters - Membrane transport - Environmental Information Processing	23 - Transporters	N/A
ECA4301	atsR ECA4301	Putative sulfate ester binding protein	1.31469	ECA_RS21290	KEGG	eca02010 ABC transporters - Membrane transport - Environmental Information Processing	23 - Transporters	N/A
ECA4322	ugpB ECA4322	sn-glycerol-3-phosphate-binding periplasmic protein UgpB	1.65447	ECA_RS21390	KEGG	eca02010 ABC transporters - Membrane transport - Environmental Information Processing	23 - Transporters	GO:0042597; GO:0005215
ECA4341	livK ECA4341	Leucine-specific binding protein	0.99588	ECA_RS21485	KEGG	eca02010 ABC transporters - Membrane transport - Environmental Information Processing	23 - Transporters	GO:0006865
ECA4475	pstA ECA4475	Phosphate transport system permease protein	1.0766	ECA_RS22120	KEGG	eca02010 ABC transporters - Membrane transport - Environmental Information Processing	23 - Transporters	GO:0005315; GO:0005887; GO:0035435
ECA4476	pstC ECA4476	Phosphate transport system permease protein	1.70599	ECA_RS22125	KEGG	eca02010 ABC transporters - Membrane transport - Environmental Information Processing	23 - Transporters	GO:0005315; GO:0016021; GO:0006817; GO:0005886
ECA4477	pstS ECA4477	Phosphate-binding protein PstS	2.57914	ECA_RS22130	KEGG	eca02010 ABC transporters - Membrane transport - Environmental Information Processing	23 - Transporters	GO:0043190; GO:0042301; GO:0035435
ECA1267	ECA1267	Thioredoxin	1.20558	ECA_RS06270	KEGG	eca03110 - Chaperones and folding catalysts	24 - Chaperones	GO:0005623; GO:0045454; GO:0006662; GO:0015035
ECA3075	ECA3075	Putative fimbrial chaperone	1.97918	ECA_RS15100	KEGG	eca03110 - Chaperones and folding catalysts	24 - Chaperones	GO:0071555; GO:0030288
ECA3076	ECA3076	Putative fimbrial usher protein	1.46267	ECA_RS15105	KEGG	eca03110 - Chaperones and folding catalysts	24 - Chaperones	GO:0016020; GO:0005215
ECA3517	trxC ECA3517	Thioredoxin 2 (EC 1.8.1.8)	5.1389	ECA_RS17340	KEGG	eca03110 - Chaperones and folding catalysts	24 - Chaperones	GO:0005623; GO:0045454; GO:0006662; GO:0015035; GO:0047134
ECA3855	djlA ECA3855	DnaJ-like protein DjlA	2.05666	ECA_RS19040	KEGG	eca03110 - Chaperones and folding catalysts - Heat shock proteins	24 - Chaperones	GO:0016021; GO:0005886
/ECA0708	evr ECA0708	Virulence regulator	1.68521	n/a	MiST2.2	*One component system - Signal transduction	25 - One component system	GO:0003677; GO:0006355; GO:0006351
/ECA2235A	ECA2235A	Putative short-chain dehydrogenase (Partial) (Fragment)	1.41386	n/a	MiST2.2	*One component system - Signal transduction	25 - One component system	N/A
ECA0131	ECA0131	LysR-family transcriptional regulator	2.64197	ECA_RS00650	MiST2.2	*One component system - Signal transduction	25 - One component system	GO:0003677; GO:0003700; GO:0006351
ECA0180	metR ECA0180	Transcriptional activator protein	1.2601	ECA_RS00885	MiST2.2	*One component system - Signal transduction	25 - One component system	GO:0003677; GO:0003700; GO:0006351
ECA0190	ECA0190	GntR-family transcriptional regulator	1.40305	ECA_RS00935	MiST2.2	*One component system - Signal transduction	25 - One component system	GO:0003677; GO:0003700; GO:0006351
ECA0348	ECA0348	GntR-family transcriptional regulator	1.32915	ECA_RS01790	MiST2.2	*One component system - Signal transduction	25 - One component system	GO:0003677; GO:0003700; GO:0006351
ECA0367	ECA0367	Putative DNA-binding protein (relBE /Xre-RelE antitoxin)	1.09397	ECA_RS01890	MiST2.2	*One component system - Signal transduction	25 - One component system	GO:0043565
ECA0442	rhaR ECA0442	HTH-type transcriptional activator RhaR (L-rhamnose operon transcriptional activator RhaR)	1.07228	ECA_RS02250	MiST2.2	*One component system - Signal transduction	25 - One component system	GO:0005737; GO:0045893; GO:0019299; GO:0043565; GO:0003700; GO:0006351
ECA0630	lexA ECA0630	LexA repressor (EC 3.4.21.88)	1.11662	ECA_RS03140	MiST2.2	*One component system - Signal transduction	25 - One component system	GO:0003677; GO:0006281; GO:0006260; GO:0009432; GO:0045892; GO:0004252; GO:0006351
ECA0775	ECA0775	AraC-family transcriptional regulator	1.21654	ECA_RS03840	MiST2.2	*One component system - Signal transduction	25 - One component system	GO:0043565; GO:0003700; GO:0006351
ECA0916	ECA0916	LysR-family transcriptional regulator	1.04219	ECA_RS04540	MiST2.2	*One component system - Signal transduction	25 - One component system	GO:0003677; GO:0003700; GO:0006351
ECA0944	ECA0944	Two-component signal transduction system-related protein	1.92811	ECA_RS04680	MiST2.2	*One component system - Signal transduction	25 - One component system	GO:0003677; GO:0016021; GO:0005622; GO:0000160; GO:0006355
ECA0946	ECA0946	TetR-family transcriptional regulator	1.33904	ECA_RS04690	MiST2.2	*One component system - Signal transduction	25 - One component system	GO:0003677; GO:0006355; GO:0006351
ECA0964	ECA0964	Putative regulatory protein (HTH_XRE/HTH_XRE/HTH_3/HipB toxin)	1.10309	ECA_RS04765	MiST2.2	*One component system - Signal transduction	25 - One component system	GO:0043565
ECA0965	ECA0965	Putative regulatory protein (HTH_XRE/HTH_XRE/HTH_3/HipB/VapI antitoxin)	1.54692	ECA_RS04770	MiST2.2	*One component system - Signal transduction	25 - One component system	GO:0043565
ECA1085	ECA1085	LysR-family transcriptional regulator	1.65742	ECA_RS05385	MiST2.2	*One component system - Signal transduction	25 - One component system	GO:0003677; GO:0003700; GO:0006351
ECA1089	ECA1089	Uncharacterized protein	2.05291	ECA_RS05405	MiST2.2	*One component system - Signal transduction	25 - One component system	GO:0003824
ECA1092	ECA1092	GntR-family transcriptional regulator	1.45822	ECA_RS05415	MiST2.2	*One component system - Signal transduction	25 - One component system	GO:0003677; GO:0003700; GO:0006351
ECA1157	ECA1157	AsnC-family transcriptional regulator	1.57014	ECA_RS05740	MiST2.2	*One component system - Signal transduction	25 - One component system	GO:0005622; GO:0043565; GO:0003700; GO:0006351
ECA1329	fur ECA1329	Ferric uptake regulation proteincontrolling the intracellular concentration of iron can be toxic because of the formation of hydroxyl radicals	1.23937	ECA_RS06615	MiST2.2	*One component system - Signal transduction	25 - One component system	GO:0003677; GO:0046872; GO:0003700
ECA1333	ECA1333	Uncharacterized protein (Ribbon-helix-helix protein, copG family)	1.04095	ECA_RS06630	MiST2.2	*One component system - Signal transduction	25 - One component system	GO:0006355
ECA1478	ECA1478	AraC-family transcriptional regulator	1.04474	ECA_RS07360	MiST2.2	*One component system - Signal transduction	25 - One component system	GO:0043565; GO:0003700; GO:0006351
ECA1561	ECA1561	Quorum-sensing transcriptional regulator	1.29203	ECA_RS07760	MiST2.2	*One component system - Signal transduction	25 - One component system	GO:0003677; GO:0006355; GO:0006351
ECA1562	ECA1562	TetR-family transcriptional regulator	1.05574	ECA_RS07765	MiST2.2	*One component system - Signal transduction	25 - One component system	GO:0003677; GO:0006355; GO:0006351
ECA1575	ECA1575	MerR-family transcriptional regulator heavy metals, oxidative stress or antibiotics	1.66173	ECA_RS07825	MiST2.2	*One component system - Signal transduction	25 - One component system	GO:0003677; GO:0006355
ECA1605	arsR ECA1605	Arsenical resistance operon repressor	1.02005	ECA_RS07950	MiST2.2	*One component system - Signal transduction	25 - One component system	GO:0003677; GO:0005622; GO:0003700; GO:0006351
ECA1629	ECA1629	AraC-family transcriptional regulator	1.33212	ECA_RS08075	MiST2.2	*One component system - Signal transduction	25 - One component system	GO:0043565; GO:0003700; GO:0006351
ECA1841	ECA1841	Uncharacterized protein (diguanylate phosphodiesterase)	1.27685	ECA_RS09095	MiST2.2	*One component system - Signal transduction	25 - One component system	N/A
ECA1902	ECA1902	AraC-family transcriptional regulator	1.03944	ECA_RS09385	MiST2.2	*One component system - Signal transduction	25 - One component system	GO:0043565; GO:0003700; GO:0006351
ECA2008	ECA2008	Putative signaling protein (diguanylate phosphodiesterase)	1.38707	ECA_RS09905	MiST2.2	*One component system - Signal transduction	25 - One component system	N/A
ECA2075	ECA2075	LysR-family transcriptional regulator	1.31134	ECA_RS10230	MiST2.2	*One component system - Signal transduction	25 - One component system	GO:0003677; GO:0003700; GO:0006351
ECA2164	ascG ECA2164	Asc operon repressor LacI family transcriptional regulator,	1.55733	ECA_RS10635	MiST2.2	*One component system - Signal transduction	25 - One component system	GO:0003677; GO:0003700; GO:0006351
ECA2207	fnr ECA2207	Fumarate and nitrate reduction regulatory protein	1.78122	ECA_RS10840	MiST2.2	*One component system - Signal transduction	25 - One component system	GO:0003677; GO:0005622; GO:0003700; GO:0006351
ECA2223	ECA2223	TetR-family transcriptional regulator	1.23134	ECA_RS10920	MiST2.2	*One component system - Signal transduction	25 - One component system	GO:0003677; GO:0006355; GO:0006351
ECA2487	ECA2487	LacI-family transcriptional regulator	1.1239	ECA_RS12200	MiST2.2	*One component system - Signal transduction	25 - One component system	GO:0003677; GO:0003700; GO:0006351
ECA2654	ECA2654	GntR-family transcriptional regulator	1.22058	ECA_RS13005	MiST2.2	*One component system - Signal transduction	25 - One component system	GO:0003677; GO:0003824; GO:0030170; GO:0003700; GO:0006351
ECA2795	cyaB ECA2795	Adenylate cyclase (EC 4.6.1.1)	1.04999	ECA_RS13720	MiST2.2	*One component system - Signal transduction	25 - One component system	GO:0004016
ECA2873	ECA2873	Putative transcriptional regulator	2.41758	ECA_RS14100	MiST2.2	*One component system - Signal transduction	25 - One component system	GO:0003677; GO:0006355
ECA2910	ECA2910	Putative plasmid replication protein	1.81779	ECA_RS14300	MiST2.2	*One component system - Signal transduction	25 - One component system	GO:0006260; GO:0006276
ECA2985	ECA2985	ArsR-family transcriptional regulator	2.1374	ECA_RS14660	MiST2.2	*One component system - Signal transduction	25 - One component system	GO:0003677; GO:0003700; GO:0006351
ECA3168	ohrR ECA3168	Transcriptional regulator of organic hydroperoxide resistance gene ohr	3.15125	ECA_RS15565	MiST2.2	*One component system - Signal transduction	25 - One component system	GO:0003677; GO:0003700; GO:0006351
ECA3199	ECA3199	Putative membrane protein (diguanylate cyclase)	1.17201	ECA_RS15725	MiST2.2	*One component system - Signal transduction	25 - One component system	GO:0016021
ECA3238	iscR ECA3238	HTH-type transcriptional regulator IscR homolog DndB	4.90697	ECA_RS15920	MiST2.2	*One component system - Signal transduction	25 - One component system	GO:0051537; GO:0003690; GO:0005506; GO:0003700; GO:0006351
ECA3270	ECA3270	Putative exported protein (diguanylate cyclase)	1.7171	ECA_RS16085	MiST2.2	*One component system - Signal transduction	25 - One component system	GO:0005622; GO:0000155
ECA3366	csrA rsmA ECA3366	Carbon storage regulator homolog	1.11283	ECA_RS16640	MiST2.2	*One component system - Signal transduction	25 - One component system	GO:0003723; GO:0006402; GO:0006109
ECA3374	ECA3374	Putative signaling membrane protein (diguanylate cyclase)	1.21384	ECA_RS16680	MiST2.2	*One component system - Signal transduction	25 - One component system	N/A
ECA3549	ECA3549	Putative signaling protein (diguanylate phosphodiesterase)	1.84508	ECA_RS17530	MiST2.2	*One component system - Signal transduction	25 - One component system	N/A
ECA3634	ECA3634	LysR-family transcriptional regulator	1.07131	ECA_RS17960	MiST2.2	*One component system - Signal transduction	25 - One component system	GO:0003677; GO:0003700; GO:0006351
ECA3780	ECA3780	ArsR-family transcriptional regulator	2.45445	ECA_RS18675	MiST2.2	*One component system - Signal transduction	25 - One component system	GO:0003677; GO:0003700; GO:0006351
ECA3837	ECA3837	AraC-family transcriptional regulator	1.34573	ECA_RS18950	MiST2.2	*One component system - Signal transduction	25 - One component system	GO:0043565; GO:0003700; GO:0006351
ECA3886	ECA3886	Putative membrane protein (diguanylate cyclase)	2.43636	ECA_RS19200	MiST2.2	*One component system - Signal transduction	25 - One component system	GO:0016021
ECA3917	ECA3917	LuxR-family transcriptional regulator	0.99681	ECA_RS19350	MiST2.2	*One component system - Signal transduction	25 - One component system	GO:0003677; GO:0006355; GO:0006351
ECA3986	ECA3986	AraC-family transcriptional regulator	1.33524	ECA_RS19200	MiST2.2	*One component system - Signal transduction	25 - One component system	GO:0043565; GO:0003700; GO:0006351
ECA4123	rexZ ECA4123	Regulator of exoenzymes	1.10763	ECA_RS20380	MiST2.2	*One component system - Signal transduction	25 - One component system	GO:0003677; GO:0006355; GO:0006351
ECA0944	ECA0944	Two-component signal transduction system-related protein	1.92811	ECA_RS04680	Uniprot	*Two component system - Signal transduction	26 - Two-component system	GO:0003677; GO:0016021; GO:0005622; GO:0000160; GO:0006355
ECA0029	glnA ECA0029	Glutamine synthetase (EC 6.3.1.2)	1.23935	ECA_RS00155	KEGG	eca02020 - Two-component system - Signal transduction - Environmental Information Processing	26 - Two-component system	GO:0005524; GO:0005737; GO:0004356; GO:0006542; GO:0009399
ECA0045	ECA0045	Putative virulence-associated outer membrane protein	2.13826	ECA_RS00235	KEGG	eca02020 - Two-component system - Signal transduction - Environmental Information Processing	26 - Two-component system	GO:0009279; GO:0016021
ECA0091	ECA0091	Methyl-accepting chemotaxis protein	1.6441	ECA_RS00455	KEGG	eca02020 - Two-component system - Signal transduction - Environmental Information Processing	26 - Two-component system	GO:0006935; GO:0016021; GO:0004871
ECA0436	ECA0436	Methyl-accepting chemotaxis protein	2.51503	ECA_RS02220	KEGG	eca02020 - Two-component system - Signal transduction - Environmental Information Processing	26 - Two-component system	GO:0006935; GO:0016021; GO:0004871
ECA1105	ECA1105	Putative methyl-accepting chemotaxis protein	2.78892	ECA_RS05475	KEGG	eca02020 - Two-component system - Signal transduction - Environmental Information Processing	26 - Two-component system	GO:0006935; GO:0016021; GO:0004871
ECA1110	phoB ECA1110	Phosphate regulon response regulator	1.63762	ECA_RS05505	KEGG	eca02020 - Two-component system - Signal transduction - Environmental Information Processing	26 - Two-component system	GO:0003677; GO:0005622; GO:0006817; GO:0000156; GO:0006355; GO:0006351
ECA1332	ECA1332	Methyl-accepting chemotaxis protein	1.79346	ECA_RS06625	KEGG	eca02020 - Two-component system - Signal transduction - Environmental Information Processing	26 - Two-component system	GO:0006935; GO:0016021; GO:0004888
ECA1338	kdpE ECA1338	Two-component response regulator of kdp operon	1.64718	ECA_RS06655	KEGG	eca02020 - Two-component system - Signal transduction - Environmental Information Processing	26 - Two-component system	GO:0003677; GO:0005622; GO:0000160; GO:0006355; GO:0006351
ECA1386	ECA1386	Putative exported protein	1.70789	ECA_RS06900	KEGG	eca02020 - Two-component system - Signal transduction - Environmental Information Processing	26 - Two-component system	N/A
ECA1509	ECA1509	Methyl-accepting chemotaxis protein	1.36471	ECA_RS07510	KEGG	eca02020 - Two-component system - Signal transduction - Environmental Information Processing	26 - Two-component system	GO:0006935; GO:0016021; GO:0004888
ECA1568	ECA1568	Putative chemotaxis signal transduction protein	1.41267	ECA_RS07795	KEGG	eca02020 - Two-component system - Signal transduction - Environmental Information Processing	26 - Two-component system	GO:0006935; GO:0005622; GO:0000160; GO:0004871
ECA1687	motA ECA1687	Chemotaxis protein	1.10712	ECA_RS08350	KEGG	eca02020 - Two-component system - Signal transduction - Environmental Information Processing	26 - Two-component system	GO:0016021; GO:0008565
ECA1689	cheA ECA1689	Chemotaxis protein (EC 2.7.3.-)	1.75892	ECA_RS08360	KEGG	eca02020 - Two-component system - Signal transduction - Environmental Information Processing	26 - Two-component system	GO:0005524; GO:0006935; GO:0005737; GO:0000155
ECA1690	cheW ECA1690	Chemotaxis protein	1.96979	ECA_RS08365	KEGG	eca02020 - Two-component system - Signal transduction - Environmental Information Processing	26 - Two-component system	GO:0006935; GO:0004871
ECA1691	cheD ECA1691	Methyl-accepting chemotaxis protein	2.32326	ECA_RS08370	KEGG	eca02020 - Two-component system - Signal transduction - Environmental Information Processing	26 - Two-component system	GO:0006935; GO:0016021; GO:0004888
ECA1692	cheR ECA1692	Chemotaxis protein methyltransferase (EC 2.1.1.80)	1.60576	ECA_RS08375	KEGG	eca02020 - Two-component system - Signal transduction - Environmental Information Processing	26 - Two-component system	GO:0008983
ECA1693	cheB ECA1693	Chemotaxis response regulator protein-glutamate methylesterase (EC 3.1.1.61)	1.28268	ECA_RS08380	KEGG	eca02020 - Two-component system - Signal transduction - Environmental Information Processing	26 - Two-component system	GO:0006935; GO:0005737; GO:0000156; GO:0008984
ECA1694	cheY ECA1694	Chemotaxis protein	1.6575	ECA_RS08385	KEGG	eca02020 - Two-component system - Signal transduction - Environmental Information Processing	26 - Two-component system	GO:0005622; GO:0000160
ECA1774	ECA1774	Methyl-accepting chemotaxis protein	2.33843	ECA_RS08780	KEGG	eca02020 - Two-component system - Signal transduction - Environmental Information Processing	26 - Two-component system	GO:0006935; GO:0016021; GO:0004871
ECA2001	aer1 ECA2001	Aerotaxis receptor	1.55587	ECA_RS09870	KEGG	eca02020 - Two-component system - Signal transduction - Environmental Information Processing	26 - Two-component system	GO:0006935; GO:0016021; GO:0004871
ECA2012	rstB ECA2012	Two component sensor kinase (EC 2.7.3.-)	1.3483	ECA_RS09920	KEGG	eca02020 - Two-component system - Signal transduction - Environmental Information Processing	26 - Two-component system	GO:0005524; GO:0016021; GO:0005622; GO:0000155
ECA2013	rstA ECA2013	Two-component response regulator	1.66095	ECA_RS09925	KEGG	eca02020 - Two-component system - Signal transduction - Environmental Information Processing	26 - Two-component system	GO:0003677; GO:0005622; GO:0000160; GO:0006355; GO:0006351
ECA2061	ECA2061	Methyl-accepting chemotaxis protein	3.34571	ECA_RS10160	KEGG	eca02020 - Two-component system - Signal transduction - Environmental Information Processing	26 - Two-component system	GO:0006935; GO:0016021; GO:0004871
ECA2226	ECA2226	Methyl-accepting chemotaxis protein	2.98873	ECA_RS10935	KEGG	eca02020 - Two-component system - Signal transduction - Environmental Information Processing	26 - Two-component system	GO:0006935; GO:0016021; GO:0004871
ECA2317	ECA2317	Methyl-accepting chemotaxis protein	1.16053	ECA_RS11380	KEGG	eca02020 - Two-component system - Signal transduction - Environmental Information Processing	26 - Two-component system	GO:0006935; GO:0016021; GO:0004888
ECA2579	ECA2579	Putative methyl-accepting chemotaxis citrate transducer	3.23984	ECA_RS12635	KEGG	eca02020 - Two-component system - Signal transduction - Environmental Information Processing	26 - Two-component system	GO:0016021; GO:0004871
ECA2580	ECA2580	Putative methyl-accepting chemotaxis citrate transducer	1.53154	ECA_RS12640	KEGG	eca02020 - Two-component system - Signal transduction - Environmental Information Processing	26 - Two-component system	GO:0016021; GO:0004871
ECA2712	ECA2712	Putative methyl-accepting chemotaxis protein	3.13687	ECA_RS13300	KEGG	eca02020 - Two-component system - Signal transduction - Environmental Information Processing	26 - Two-component system	GO:0006935; GO:0016021; GO:0004888
ECA2882	expA ECA2882	Two-component response regulator	1.32623	ECA_RS14160	KEGG	eca02020 - Two-component system - Signal transduction - Environmental Information Processing	26 - Two-component system	GO:0003677; GO:0005622; GO:0000160; GO:0006355; GO:0006351
ECA3130	dltD ECA3130	Poly(Glycerophosphate chain) D-alanine transfer protein	1.74999	ECA_RS15380	KEGG	eca02020 - Two-component system - Signal transduction - Environmental Information Processing	26 - Two-component system	N/A
ECA3245	ECA3245	Methyl-accepting chemotaxis protein	1.13944	ECA_RS15955	KEGG	eca02020 - Two-component system - Signal transduction - Environmental Information Processing	26 - Two-component system	GO:0006935; GO:0016021; GO:0004871
ECA3366	csrA rsmA ECA3366	Carbon storage regulator homolog	1.11283	ECA_RS16640	KEGG	eca02020 - Two-component system - Signal transduction - Environmental Information Processing	26 - Two-component system	GO:0003723; GO:0006402; GO:0006109
ECA3592	ECA3592	Methyl-accepting chemotaxis protein	1.63419	ECA_RS17750	KEGG	eca02020 - Two-component system - Signal transduction - Environmental Information Processing	26 - Two-component system	GO:0006935; GO:0016021; GO:0004888
ECA4044	pmrA ECA4044	Two-component response regulator	1.03481	ECA_RS19990	KEGG	eca02020 - Two-component system - Signal transduction - Environmental Information Processing	26 - Two-component system	GO:0003677; GO:0005622; GO:0000160; GO:0006355; GO:0006351
ECA4333	ECA4333	Methyl-accepting chemotaxis protein	2.26454	ECA_RS21445	PROSITE:PS50111	eca02020 - Two-component system - Signal transduction - Environmental Information Processing	26 - Two-component system	GO:0006935; GO:0016021; GO:0004871
ECA4395	maeN ECA4395	Citrate-sodium symporter	1.16501	ECA_RS21745	KEGG	eca02020 - Two-component system - Signal transduction - Environmental Information Processing	26 - Two-component system	GO:0006101; GO:0016021; GO:0008514; GO:0005886; GO:0015293
ECA4477	pstS ECA4477	Phosphate-binding protein PstS	2.57914	ECA_RS22130	KEGG	eca02020 - Two-component system - Signal transduction - Environmental Information Processing	26 - Two-component system	GO:0043190; GO:0042301; GO:0035435
ECA0785	ECA0785	Two component system response regulator	1.60632	ECA_RS03895	KEGG	eca02022 - Two component system - OmpR family	26 - Two-component system	GO:0003677; GO:0005622; GO:0000160; GO:0006355; GO:0006351
ECA0889	ECA0889	Two-component system response regulator	1.04534	ECA_RS04405	KEGG	eca02022 - Two component system - OmpR family	26 - Two-component system	GO:0003677; GO:0005622; GO:0000160; GO:0006355; GO:0006351
ECA2330	expM rssB ECA2330	Regulator of RpoS	2.3301	ECA_RS11445	KEGG	eca02022 - Two component system - Other families	26 - Two-component system	GO:0005622; GO:0000160; GO:0045862; GO:0010468
ECA0233	rsd ECA0233	Regulator of sigma D	1.08351	ECA_RS01200	Uniprot	*Sigma-anti-sigma factors - Signal transduction	27 - Sigma-anti-sigma factors	GO:0005737; GO:0006355; GO:0006351
ECA0813	ECA0813	RNA polymerase sigma factor	1.6903	ECA_RS04035	MiST2.2	*Sigma-anti-sigma factors - Signal transduction	27 - Sigma-anti-sigma factors	GO:0003677; GO:0006352; GO:0016987; GO:0003700
ECA1540	ECA1540	ECF sigma factor	2.00196	ECA_RS07665	MiST2.2	*Sigma-anti-sigma factors - Signal transduction	27 - Sigma-anti-sigma factors	GO:0003677; GO:0006352; GO:0016987; GO:0003700
ECA1700	flgM ECA1700	Negative regulator of flagellin synthesis	0.98582	ECA_RS08415	Uniprot	*Sigma-anti-sigma factors - Signal transduction	27 - Sigma-anti-sigma factors	GO:0045892
ECA2086	hrpJ ECA2086	Type III secretion protein (HrpJ anti-sigma ECF sigma factor)	1.63388	ECA_RS10285	Uniprot	*Sigma-anti-sigma factors - Signal transduction	27 - Sigma-anti-sigma factors	GO:0009986; GO:0050709; GO:0019867; GO:0009405; GO:0030254
ECA2330	expM rssB ECA2330	Regulator of RpoS	2.3301	ECA_RS11445	Uniprot	*Sigma-anti-sigma factors - Signal transduction	27 - Sigma-anti-sigma factors	GO:0005622; GO:0000160; GO:0045862; GO:0010468
ECA3855	djlA ECA3855	DnaJ-like protein DjlA	2.05666	ECA_RS19040	Uniprot	*Sigma-anti-sigma factors - Signal transduction	27 - Sigma-anti-sigma factors	GO:0016021; GO:0005886
ECA0003	asnA ECA0003	Aspartate--ammonia ligase (EC 6.3.1.1) (Asparagine synthetase A)	1.02303	ECA_RS00015	KEGG	eca01100 Metabolic pathways - Global and overview maps - Metabolism	28 - Metabolic pathways	GO:0005524; GO:0070981; GO:0004812; GO:0004071; GO:0005737; GO:0006418
ECA0029	glnA ECA0029	Glutamine synthetase (EC 6.3.1.2)	1.23935	ECA_RS00155	KEGG	eca01100 Metabolic pathways - Global and overview maps - Metabolism	28 - Metabolic pathways	GO:0005524; GO:0005737; GO:0004356; GO:0006542; GO:0009399
ECA0105	expI ECA0105	Acyl-homoserine-lactone synthase (EC 2.3.1.184) (Autoinducer synthesis protein)	1.24912	ECA_RS00520	KEGG	eca01100 Metabolic pathways - Global and overview maps - Metabolism	28 - Metabolic pathways	GO:0061579; GO:0009372
ECA0181	metE ECA0181	5-methyltetrahydropteroyltriglutamate--homocysteine methyltransferase (EC 2.1.1.14) (Cobalamin-independent methionine synthase) (Methionine synthase, vitamin-B12 independent isozyme)	5.73312	ECA_RS00890	KEGG	eca01100 Metabolic pathways - Global and overview maps - Metabolism	28 - Metabolic pathways	GO:0003871; GO:0009086; GO:0008270
ECA0189	ECA0189	D-galactonate dehydratase family member ECA0189	1.01094	ECA_RS00930	KEGG	eca01100 Metabolic pathways - Global and overview maps - Metabolism	28 - Metabolic pathways	GO:0003824; GO:0009063; GO:0000287
ECA0191	argE ECA0191	Acetylornithine deacetylase (AO) (Acetylornithinase) (EC 3.5.1.16) (N-acetylornithinase) (NAO)	1.21036	ECA_RS00940	KEGG	eca01100 Metabolic pathways - Global and overview maps - Metabolism	28 - Metabolic pathways	GO:0008777; GO:0006526; GO:0050897; GO:0005737; GO:0008237; GO:0008270
ECA0192	argC ECA0192	N-acetyl-gamma-glutamyl-phosphate reductase (AGPR) (EC 1.2.1.38) (N-acetyl-glutamate semialdehyde dehydrogenase) (NAGSA dehydrogenase)	1.55533	ECA_RS00945	KEGG	eca01100 Metabolic pathways - Global and overview maps - Metabolism	28 - Metabolic pathways	GO:0003942; GO:0051287; GO:0006526; GO:0005737
ECA0193	argB ECA0193	Acetylglutamate kinase (EC 2.7.2.8) (N-acetyl-L-glutamate 5-phosphotransferase) (NAG kinase) (AGK)	1.05895	ECA_RS00950	KEGG	eca01100 Metabolic pathways - Global and overview maps - Metabolism	28 - Metabolic pathways	GO:0005524; GO:0003991; GO:0006526; GO:0005737
ECA0384	argI ECA0384	Ornithine carbamoyltransferase (OTCase) (EC 2.1.3.3)	1.32707	ECA_RS01975	KEGG	eca01100 Metabolic pathways - Global and overview maps - Metabolism	28 - Metabolic pathways	GO:0016597; GO:0006526; GO:0005737; GO:0004585
ECA0389	ECA0389	Homoserine O-acetyltransferase (EC 2.3.1.-) (EC 2.3.1.31)	1.0465	ECA_RS02000	KEGG	eca01100 Metabolic pathways - Global and overview maps - Metabolism	28 - Metabolic pathways	GO:0005737; GO:0004414; GO:0016787; GO:0009086
ECA0488	fom2 ECA0488	Phosphonopyruvate decarboxylase	1.35154	ECA_RS02465	KEGG	eca01100 Metabolic pathways - Global and overview maps - Metabolism	28 - Metabolic pathways	GO:0000287; GO:0032923; GO:0033980; GO:0030976
ECA0629	dgkA ECA0629	Diacylglycerol kinase (EC 2.7.1.107)	1.38026	ECA_RS03135	KEGG	eca01100 Metabolic pathways - Global and overview maps - Metabolism	28 - Metabolic pathways	GO:0004143; GO:0016021; GO:0008654
ECA0999	argA ECA0999	Amino-acid acetyltransferase (EC 2.3.1.1) (N-acetylglutamate synthase) (AGS) (NAGS)	1.90047	ECA_RS04945	KEGG	eca01100 Metabolic pathways - Global and overview maps - Metabolism	28 - Metabolic pathways	GO:0004042; GO:0006526; GO:0005737
ECA1113	ECA1113	Putative methionine synthase	2.62308	ECA_RS05520	KEGG	eca01100 Metabolic pathways - Global and overview maps - Metabolism	28 - Metabolic pathways	GO:0003871; GO:0009086; GO:0008270
ECA1199	nrdA ECA1199	Ribonucleoside-diphosphate reductase (EC 1.17.4.1)	1.26774	ECA_RS05935	KEGG	eca01100 Metabolic pathways - Global and overview maps - Metabolism	28 - Metabolic pathways	GO:0005524; GO:0006260; GO:0004748
ECA1200	ubiG ECA1200	Ubiquinone biosynthesis O-methyltransferase (2-polyprenyl-6-hydroxyphenol methylase) (EC 2.1.1.222) (3-demethylubiquinone 3-O-methyltransferase) (EC 2.1.1.64)	1.09682	ECA_RS05940	KEGG	eca01100 Metabolic pathways - Global and overview maps - Metabolism	28 - Metabolic pathways	GO:0008425; GO:0008689; GO:0006744
ECA1297	lipA ECA1297	Lipoyl synthase (EC 2.8.1.8) (Lip-syn) (LS) (Lipoate synthase) (Lipoic acid synthase) (Sulfur insertion protein LipA)	1.34198	ECA_RS06425	KEGG	eca01100 Metabolic pathways - Global and overview maps - Metabolism	28 - Metabolic pathways	GO:0051539; GO:0005737; GO:0016992; GO:0046872; GO:0009249
ECA1323	asnB ECA1323	Asparagine synthetase B [glutamine-hydrolyzing] (EC 6.3.5.4)	1.10243	ECA_RS06585	KEGG	eca01100 Metabolic pathways - Global and overview maps - Metabolism	28 - Metabolic pathways	GO:0006529; GO:0004066
ECA1326	nagB ECA1326	Glucosamine-6-phosphate deaminase (EC 3.5.99.6) (GlcN6P deaminase) (GNPDA) (Glucosamine-6-phosphate isomerase)	2.26707	ECA_RS06600	KEGG	eca01100 Metabolic pathways - Global and overview maps - Metabolism	28 - Metabolic pathways	GO:0006044; GO:0019262; GO:0005975; GO:0004342; GO:0016787
ECA1411	udk ECA1411	Uridine kinase (EC 2.7.1.48) (Cytidine monophosphokinase) (Uridine monophosphokinase)	1.02085	ECA_RS07030	KEGG	eca01100 Metabolic pathways - Global and overview maps - Metabolism	28 - Metabolic pathways	GO:0005524; GO:0044211; GO:0044206; GO:0005737; GO:0016773; GO:0004849
ECA1441	rfbC ECA1441	dTDP-6-deoxy-D-glucose-3, 5 epimerase	1.46211	ECA_RS07180	KEGG	eca01100 Metabolic pathways - Global and overview maps - Metabolism	28 - Metabolic pathways	GO:0008830
ECA1442	rfbA ECA1442	Glucose-1-phosphate thymidylyltransferase (EC 2.7.7.24)	1.99603	ECA_RS07185	KEGG	eca01100 Metabolic pathways - Global and overview maps - Metabolism	28 - Metabolic pathways	GO:0045226; GO:0008879; GO:0046872
ECA1542	prr ECA1542	Gamma-aminobutyraldehyde dehydrogenase (EC 1.2.1.19) (1-pyrroline dehydrogenase) (4-aminobutanal dehydrogenase) (ABALDH)	1.00513	ECA_RS07670	KEGG	eca01100 Metabolic pathways - Global and overview maps - Metabolism	28 - Metabolic pathways	GO:0033737; GO:0051287; GO:0019145; GO:0009447
ECA1941	acnA ECA1941	Aconitate hydratase (Aconitase) (EC 4.2.1.3)	1.23926	ECA_RS09580	KEGG	eca01100 Metabolic pathways - Global and overview maps - Metabolism	28 - Metabolic pathways	GO:0051539; GO:0003994
ECA2353	ECA2353	Putative exported protein	1.67924	ECA_RS11560	KEGG	eca01100 Metabolic pathways - Global and overview maps - Metabolism	28 - Metabolic pathways	GO:0009401; GO:0008982
ECA2711	folE ECA2711	GTP cyclohydrolase 1 (EC 3.5.4.16) (GTP cyclohydrolase I) (GTP-CH-I)	1.31295	ECA_RS13295	KEGG	eca01100 Metabolic pathways - Global and overview maps - Metabolism	28 - Metabolic pathways	GO:0035998; GO:0005525; GO:0003934; GO:0005737; GO:0006730; GO:0046654; GO:0008270
ECA2721	hprA ECA2721	Glycerate dehydrogenase (EC 1.1.1.29)	1.42644	ECA_RS13345	KEGG	eca01100 Metabolic pathways - Global and overview maps - Metabolism	28 - Metabolic pathways	GO:0051287; GO:0008465
ECA2986	mtnD1 ECA2986	Acireductone dioxygenase 1 (1, 2-dihydroxy-3-keto-5-methylthiopentene dioxygenase 1) (DHK-MTPene dioxygenase 1) (Acireductone dioxygenase (Fe(2+)-requiring) 1) (ARD' 1) (Fe-ARD 1) (EC 1.13.11.54) (Acireductone dioxygenase (Ni(2+)-requiring) 1) (ARD 1) (Ni	1.90193	ECA_RS14665	KEGG	eca01100 Metabolic pathways - Global and overview maps - Metabolism	28 - Metabolic pathways	GO:0019284; GO:0019509; GO:0010308; GO:0010309; GO:0005506; GO:0016151
ECA3033	ECA3033	Probable aminotransferase (EC 2.6.1.-)	0.98513	ECA_RS14885	KEGG	eca01100 Metabolic pathways - Global and overview maps - Metabolism	28 - Metabolic pathways	GO:0009058; GO:0030170; GO:0008483
ECA3126	metE ECA3126	5-methyltetrahydropteroyltriglutamate-homocystein e methyltransferase	2.00275	ECA_RS15360	KEGG	eca01100 Metabolic pathways - Global and overview maps - Metabolism	28 - Metabolic pathways	GO:0003871; GO:0009086; GO:0008270
ECA3209	guaB ECA3209	Inosine-5'-monophosphate dehydrogenase (EC 1.1.1.205)	1.78753	ECA_RS15775	KEGG	eca01100 Metabolic pathways - Global and overview maps - Metabolism	28 - Metabolic pathways	GO:0006177; GO:0003938; GO:0046872
ECA3237	iscS ECA3237	Cysteine desulfurase IscS (EC 2.8.1.7)	2.4992	ECA_RS15915	KEGG	eca01100 Metabolic pathways - Global and overview maps - Metabolism	28 - Metabolic pathways	GO:0051537; GO:0044571; GO:0031071; GO:0005737; GO:0046872; GO:0030170
ECA3240	suhB ECA3240	Inositol-1-monophosphatase (EC 3.1.3.25)	1.77715	ECA_RS15930	KEGG	eca01100 Metabolic pathways - Global and overview maps - Metabolism	28 - Metabolic pathways	GO:0008934; GO:0052832; GO:0052833; GO:0046855; GO:0046854
ECA3352	aroF ECA3352	Phospho-2-dehydro-3-deoxyheptonate aldolase (EC 2.5.1.54) (3-deoxy-D-arabino-heptulosonate 7-phosphate synthase) (DAHP synthase) (Phospho-2-keto-3-deoxyheptonate aldolase)	3.27336	ECA_RS16550	KEGG	eca01100 Metabolic pathways - Global and overview maps - Metabolism	28 - Metabolic pathways	GO:0003849; GO:0009073; GO:0009423
ECA3476	mtnK ECA3476	Methylthioribose kinase (MTR kinase) (EC 2.7.1.100)	1.58668	ECA_RS17135	KEGG	eca01100 Metabolic pathways - Global and overview maps - Metabolism	28 - Metabolic pathways	GO:0005524; GO:0019284; GO:0019509; GO:0046522
ECA3477	mtnA ECA3477	Methylthioribose-1-phosphate isomerase (M1Pi) (MTR-1-P isomerase) (EC 5.3.1.23) (S-methyl-5-thioribose-1-phosphate isomerase)	1.30616	ECA_RS17140	KEGG	eca01100 Metabolic pathways - Global and overview maps - Metabolism	28 - Metabolic pathways	GO:0019284; GO:0019509; GO:0046523; GO:0003743
ECA3554	queE ECA3554	7-carboxy-7-deazaguanine synthase (CDG synthase) (EC 4.3.99.3) (Queuosine biosynthesis protein QueE)	0.99703	ECA_RS17560	KEGG	eca01100 Metabolic pathways - Global and overview maps - Metabolism	28 - Metabolic pathways	GO:0051539; GO:1904047; GO:0016840; GO:0000287; GO:0008616
ECA3773	sgcA ECA3773	Putative phosphotransferase enzyme II, A component (EC 2.7.1.69), sgcA ECA3773	1.26668	ECA_RS18640	KEGG	eca01100 Metabolic pathways - Global and overview maps - Metabolism	28 - Metabolic pathways	GO:0008982
ECA3871	carA ECA3871	Carbamoyl-phosphate synthase small chain (EC 6.3.5.5) (Carbamoyl-phosphate synthetase glutamine chain)	2.14268	ECA_RS19125	KEGG	eca01100 Metabolic pathways - Global and overview maps - Metabolism	28 - Metabolic pathways	GO:0044205; GO:0006207; GO:0005524; GO:0006526; GO:0004088; GO:0006541
ECA3920	metK ECA3920	S-adenosylmethionine synthase (AdoMet synthase) (EC 2.5.1.6) (MAT) (Methionine adenosyltransferase)	2.27099	ECA_RS19360	KEGG	eca01100 Metabolic pathways - Global and overview maps - Metabolism	28 - Metabolic pathways	GO:0005524; GO:0006556; GO:0005737; GO:0000287; GO:0004478; GO:0006730
ECA3992	metA ECA3992	Homoserine O-succinyltransferase (EC 2.3.1.46) (Homoserine O-transsuccinylase) (HTS)	1.02325	ECA_RS19705	KEGG	eca01100 Metabolic pathways - Global and overview maps - Metabolism	28 - Metabolic pathways	GO:0019281; GO:0005737; GO:0008899
ECA4065	argD dapC ECA4065	Acetylornithine/succinyldiaminopimelate aminotransferase (ACOAT) (DapATase) (Succinyldiaminopimelate transferase) (EC 2.6.1.11) (EC 2.6.1.17)	1.72681	ECA_RS20095	KEGG	eca01100 Metabolic pathways - Global and overview maps - Metabolism	28 - Metabolic pathways	GO:0003992; GO:0006526; GO:0005737; GO:0009089; GO:0030170; GO:0009016
ECA4244	metF ECA4244	Methylenetetrahydrofolate reductase (EC 1.5.1.20)	3.14233	ECA_RS21030	KEGG	eca01100 Metabolic pathways - Global and overview maps - Metabolism	28 - Metabolic pathways	GO:0005829; GO:0009086; GO:0004489; GO:0035999
ECA4386	avtA ECA4386	Valine--pyruvate aminotransferase (EC 2.6.1.66)	1.07142	ECA_RS21700	KEGG	eca01100 Metabolic pathways - Global and overview maps - Metabolism	28 - Metabolic pathways	GO:0009058; GO:0030170; GO:0009042
ECA0029	glnA ECA0029	Glutamine synthetase (EC 6.3.1.2)	1.23935	ECA_RS00155	KEGG	eca01120 – Microbial metabolism in diverse environments - Global and overview maps - Metabolism	29 - Microbial metabolism in diverse environments	GO:0005524; GO:0005737; GO:0004356; GO:0006542; GO:0009399
ECA0488	fom2 ECA0488	Phosphonopyruvate decarboxylase	1.35154	ECA_RS02465	KEGG	eca01120 – Microbial metabolism in diverse environments - Global and overview maps - Metabolism	29 - Microbial metabolism in diverse environments	GO:0000287; GO:0032923; GO:0033980; GO:0030976
ECA1893	napB ECA1893	Periplasmic nitrate reductase, electron transfer subunit (Diheme cytochrome c NapB)	1.82629	ECA_RS09345	KEGG	eca01120 – Microbial metabolism in diverse environments - Global and overview maps - Metabolism	29 - Microbial metabolism in diverse environments	GO:0046872; GO:0055114; GO:0042597
ECA1941	acnA ECA1941	Aconitate hydratase (Aconitase) (EC 4.2.1.3)	1.23926	ECA_RS09580	KEGG	eca01120 – Microbial metabolism in diverse environments - Global and overview maps - Metabolism	29 - Microbial metabolism in diverse environments	GO:0051539; GO:0003994
ECA2353	ECA2353	Putative exported protein	1.67924	ECA_RS11560	KEGG	eca01120 – Microbial metabolism in diverse environments - Global and overview maps - Metabolism	29 - Microbial metabolism in diverse environments	GO:0009401; GO:0008982
ECA2721	hprA ECA2721	Glycerate dehydrogenase (EC 1.1.1.29)	1.42644	ECA_RS13345	KEGG	eca01120 – Microbial metabolism in diverse environments - Global and overview maps - Metabolism	29 - Microbial metabolism in diverse environments	GO:0051287; GO:0008465
ECA3773	sgcA ECA3773	Putative phosphotransferase enzyme II, A component (EC 2.7.1.69), sgcA ECA3773	1.26668	ECA_RS18640	KEGG	eca01120 – Microbial metabolism in diverse environments - Global and overview maps - Metabolism	29 - Microbial metabolism in diverse environments	GO:0008982
ECA4065	argD dapC ECA4065	Acetylornithine/succinyldiaminopimelate aminotransferase (ACOAT) (DapATase) (Succinyldiaminopimelate transferase) (EC 2.6.1.11) (EC 2.6.1.17)	1.72681	ECA_RS20095	KEGG	eca01120 – Microbial metabolism in diverse environments - Global and overview maps - Metabolism	29 - Microbial metabolism in diverse environments	GO:0003992; GO:0006526; GO:0005737; GO:0009089; GO:0030170; GO:0009016
ECA4139	glpE ECA4139	Thiosulfate sulfurtransferase GlpE (EC 2.8.1.1)	1.39019	ECA_RS20460	KEGG	eca01120 – Microbial metabolism in diverse environments - Global and overview maps - Metabolism	29 - Microbial metabolism in diverse environments	GO:0005737; GO:0006071; GO:0004792
ECA4198	ECA4198	Putative exported phosphatase (EC 3.1.3.8)	2.36115	ECA_RS20750	KEGG	eca01120 – Microbial metabolism in diverse environments - Global and overview maps - Metabolism	29 - Microbial metabolism in diverse environments	GO:0016158; GO:0003993
ECA4244	metF ECA4244	Methylenetetrahydrofolate reductase (EC 1.5.1.20)	3.14233	ECA_RS21030	KEGG	eca01120 – Microbial metabolism in diverse environments - Global and overview maps - Metabolism	29 - Microbial metabolism in diverse environments	GO:0005829; GO:0009086; GO:0004489; GO:0035999
ECA0500	ECA0500	Putative capsular polysaccharide biosynthesis protein	1.48064	ECA_RS02525	Bell et al., 2004	*HAI1	30 - Horizontally acquired islands	N/A
ECA0501	ECA0501	Putative capsular polysaccharide export protein ()	1.61873	ECA_RS02530	Bell et al., 2004	*HAI1	30 - Horizontally acquired islands	GO:0016020; GO:0015159
ECA0503	ECA0503	Putative capsular polysaccharide bisynthesis protein	1.23958	ECA_RS02540	Bell et al., 2004	*HAI1	30 - Horizontally acquired islands	GO:0016021
/ECA0522A	ECA0522A	Uncharacterized protein	1.47633	n/a	ICEberg	*HAI2	30 - Horizontally acquired islands	N/A
/ECA0547	ECA0547	Uncharacterized protein	1.20847	n/a	ICEberg	*HAI2	30 - Horizontally acquired islands	GO:0016021
/ECA0586	ECA0586	Uncharacterized protein	1.14755	n/a	ICEberg	*HAI2	30 - Horizontally acquired islands	N/A
/ECA0586A	ECA0586A	Uncharacterized protein	1.23997	n/a	ICEberg	*HAI2	30 - Horizontally acquired islands	N/A
/ECA0588	ECA0588	Putative plasmid-related protein	2.03268	n/a	ICEberg	*HAI2	30 - Horizontally acquired islands	N/A
ECA0519	ECA0519	Replicative DNA helicase (EC 3.6.4.12)	1.48862	ECA_RS02615	ICEberg	*HAI2	30 - Horizontally acquired islands	GO:0005524; GO:0003677; GO:0003678; GO:0006269; GO:1990077
ECA0520	ECA0520	Uncharacterized protein (Integrating conjugative element, PFGI-1, ParB InterPro)	1.28945	ECA_RS02620	ICEberg	*HAI2	30 - Horizontally acquired islands	N/A
ECA0522	ECA0522	Uncharacterized protein	1.98527	ECA_RS02630	ICEberg	*HAI2	30 - Horizontally acquired islands	N/A
ECA0524	ECA0524	Uncharacterized protein	1.18747	ECA_RS02640	ICEberg	*HAI2	30 - Horizontally acquired islands	N/A
ECA0525	topB ECA0525	DNA topoisomerase (EC 5.99.1.2)	1.30729	ECA_RS02645	ICEberg	*HAI2	30 - Horizontally acquired islands	GO:0003677; GO:0003917; GO:0006265; GO:0005694
ECA0531	ECA0531	Putative plasmid-related protein	0.99619	ECA_RS02660	ICEberg	*HAI2	30 - Horizontally acquired islands	N/A
ECA0563	ECA0563	Putative membrane protein	1.52393	ECA_RS02805	ICEberg	*HAI2	30 - Horizontally acquired islands	GO:0016021
ECA0564	ECA0564	Putative exported protein	1.2046	ECA_RS02810	ICEberg	*HAI2	30 - Horizontally acquired islands	N/A
ECA0565	ECA0565	Putative membrane protein	2.65061	ECA_RS02815	ICEberg	*HAI2	30 - Horizontally acquired islands	GO:0016021
ECA0575	ECA0575	Putative membrane protein	1.60362	ECA_RS02865	ICEberg	*HAI2	30 - Horizontally acquired islands	GO:0016021
ECA0577	ECA0577	Putative exported protein	1.19482	ECA_RS02875	ICEberg	*HAI2	30 - Horizontally acquired islands	N/A
ECA0580	ECA0580	Putative membrane protein	1.92383	ECA_RS02890	ICEberg	*HAI2	30 - Horizontally acquired islands	GO:0016021
ECA0581	ECA0581	Putative membrane protein	1.78253	ECA_RS22380	ICEberg	*HAI2	30 - Horizontally acquired islands	GO:0016021
ECA0582	ECA0582	Putative plasmid-related protein	2.32103	ECA_RS02900	ICEberg	*HAI2	30 - Horizontally acquired islands	GO:0003677
ECA0583	ECA0583	Putative plasmid-related protein	2.44261	ECA_RS02905	ICEberg	*HAI2	30 - Horizontally acquired islands	GO:0003677
ECA0584	ECA0584	Restriction enzyme alpha subunit	1.75106	ECA_RS02910	ICEberg	*HAI2	30 - Horizontally acquired islands	GO:0003677; GO:0006306; GO:0008170
ECA0587	ECA0587	Uncharacterized protein	3.24374	ECA_RS02920	ICEberg	*HAI2	30 - Horizontally acquired islands	GO:0003677
ECA0590	ECA0590	Uncharacterized protein	1.32114	ECA_RS02930	ICEberg	*HAI2	30 - Horizontally acquired islands	N/A
ECA0591	ECA0591	Uncharacterized protein	1.77841	ECA_RS02935	ICEberg	*HAI2	30 - Horizontally acquired islands	N/A
/ECA0677	ECA0677	Putative phage regulatory protein	1.39571	n/a	Bell et al., 2004	*HAI3	30 - Horizontally acquired islands	N/A
/ECA0678	ECA0678	Putative phage regulatory protein	1.90442	n/a	Bell et al., 2004	*HAI3	30 - Horizontally acquired islands	N/A
ECA0671	ECA0671	Putative bacteriophage derepression protein	2.10657	ECA_RS03345	Bell et al., 2004	*HAI3	30 - Horizontally acquired islands	N/A
ECA1059	ECA1059	Putative integrase	2.2735	ECA_RS05255	Bell et al., 2004	*HAI4	30 - Horizontally acquired islands	GO:0003677; GO:0015074; GO:0006310
ECA1061	ECA1061	Putative integrase	1.26156	ECA_RS05265	Bell et al., 2004	*HAI4	30 - Horizontally acquired islands	GO:0003677; GO:0015074; GO:0006310
ECA1062	ECA1062	Uncharacterized protein	1.42542	ECA_RS05270	Bell et al., 2004	*HAI4	30 - Horizontally acquired islands	N/A
ECA1063	ECA1063	Uncharacterized protein	1.64302	ECA_RS05275	Bell et al., 2004	*HAI4	30 - Horizontally acquired islands	N/A
ECA1065	ECA1065	Uncharacterized protein (Relaxases/mobilisation proteins are required for the horizontal transfer of genetic Pfam information contained on plasmids that occurs during bacterial conjugation)	2.21647	ECA_RS05285	Bell et al., 2004	*HAI4	30 - Horizontally acquired islands	N/A
ECA1066	ECA1066	Uncharacterized protein	1.57557	ECA_RS05290	Bell et al., 2004	*HAI4	30 - Horizontally acquired islands	N/A
ECA1067	ECA1067	Uncharacterized protein	1.91158	ECA_RS05295	Bell et al., 2004	*HAI4	30 - Horizontally acquired islands	N/A
ECA1441	rfbC ECA1441	dTDP-6-deoxy-D-glucose-3, 5 epimerase	1.4621	ECA_RS07180	Bell et al., 2004	*HAI5	30 - Horizontally acquired islands	GO:0008830
ECA1442	rfbA ECA1442	Glucose-1-phosphate thymidylyltransferase	1.99602	ECA_RS07185	Bell et al., 2004	*HAI5	30 - Horizontally acquired islands	GO:0045226; GO:0008879; GO:0046872
/ECA1472	ECA1472	Uncharacterized protein	1.86926	n/a	Bell et al., 2004	*HAI6	30 - Horizontally acquired islands	N/A
ECA1446	ECA1446	Putative lipoprotein	1.02087	ECA_RS07205	Bell et al., 2004	*HAI6	30 - Horizontally acquired islands	N/A
ECA1470	ECA1470	ABC transporter, substrate binding protein	1.25913	ECA_RS07325	Bell et al., 2004	*HAI6	30 - Horizontally acquired islands	GO:0046872
ECA1471	ECA1471	Uncharacterized protein	1.24088	ECA_RS07330	Bell et al., 2004	*HAI6	30 - Horizontally acquired islands	N/A
ECA1474	ECA1474	Uncharacterized protein	1.77845	ECA_RS07340	Bell et al., 2004	*HAI6	30 - Horizontally acquired islands	N/A
ECA1475	ECA1475	Flavin reductase like protein	1.98436	ECA_RS07345	Bell et al., 2004	*HAI6	30 - Horizontally acquired islands	GO:0010181; GO:0016491
ECA1478	ECA1478	AraC-family transcriptional regulator	1.04474	ECA_RS07360	Bell et al., 2004	*HAI6	30 - Horizontally acquired islands	GO:0043565; GO:0003700; GO:0006351
ECA1484	ECA1484	Sigma-70 factor fiusion domain	1.2123	ECA_RS07395	Bell et al., 2004	*HAI6	30 - Horizontally acquired islands	N/A
/ECA1634	ECA1634	Uncharacterized protein	2.11099	n/a	Bell et al., 2004	*HAI7	30 - Horizontally acquired islands	N/A
/ECA1643	ECA1643	Uncharacterized protein	1.25449	n/a	Bell et al., 2004	*HAI7	30 - Horizontally acquired islands	N/A
/ECA1668	ECA1668	Putative type IV prepilin	1.4296	n/a	Bell et al., 2004	*HAI7	30 - Horizontally acquired islands	N/A
/ECA1671	ECA1671	Uncharacterized protein	1.61311	n/a	Bell et al., 2004	*HAI7	30 - Horizontally acquired islands	GO:0016021
/ECA1672	ECA1672	Uncharacterized protein	1.53826	n/a	Bell et al., 2004	*HAI7	30 - Horizontally acquired islands	N/A
/ECA1672A	ECA1672A	Uncharacterized protein	1.67804	n/a	Bell et al., 2004	*HAI7	30 - Horizontally acquired islands	N/A
/ECA1675	ECA1675	Putative integrase (Partial) (Fragment)	1.87919	n/a	Bell et al., 2004	*HAI7	30 - Horizontally acquired islands	GO:0016021
ECA1598	ECA1598	Uncharacterized protein	1.89364	ECA_RS07920	Bell et al., 2004	*HAI7	30 - Horizontally acquired islands	N/A
ECA1605	arsR ECA1605	Arsenical resistance operon repressor	1.02005	ECA_RS07950	Bell et al., 2004	*HAI7	30 - Horizontally acquired islands	GO:0003677; GO:0005622; GO:0003700; GO:0006351
ECA1606	arsH ECA1606	Arsenical resistance protein	1.60447	ECA_RS07955	Bell et al., 2004	*HAI7	30 - Horizontally acquired islands	GO:0016491
ECA1607	ECA1607	Uncharacterized protein	1.36959	ECA_RS07960	Bell et al., 2004	*HAI7	30 - Horizontally acquired islands	N/A
ECA1617	virB6 ECA1617	Putative conjugal transfer protein	1.33216	ECA_RS08010	Bell et al., 2004	*HAI7	30 - Horizontally acquired islands	GO:0005623; GO:0016021; GO:0030255
ECA1618	ECA1618	Putative plasmid protein	1.90337	ECA_RS08015	Bell et al., 2004	*HAI7	30 - Horizontally acquired islands	N/A
ECA1619	virB5 ECA1619	Putative conjugal transfer protein	1.27751	ECA_RS08020	Bell et al., 2004	*HAI7	30 - Horizontally acquired islands	N/A
ECA1629	ECA1629	AraC-family transcriptional regulator	1.33212	ECA_RS08075	Bell et al., 2004	*HAI7	30 - Horizontally acquired islands	GO:0043565; GO:0003700; GO:0006351
ECA1632	ECA1632	Uncharacterized protein	2.17891	ECA_RS08085	Bell et al., 2004	*HAI7	30 - Horizontally acquired islands	N/A
ECA1638	ECA1638	Hns-like DNA-binding protein	1.47275	ECA_RS08120	Bell et al., 2004	*HAI7	30 - Horizontally acquired islands	GO:0003677
ECA1644	ECA1644	Putative DNA-binding protein	1.76159	ECA_RS08140	Bell et al., 2004	*HAI7	30 - Horizontally acquired islands	GO:0003677
ECA1645	ECA1645	Uncharacterized protein	2.70857	ECA_RS08145	Bell et al., 2004	*HAI7	30 - Horizontally acquired islands	N/A
ECA1649	ECA1649	Putative exported protein	4.51389	ECA_RS08165	Bell et al., 2004	*HAI7	30 - Horizontally acquired islands	N/A
ECA1650	ECA1650	Uncharacterized protein	1.61726	ECA_RS08170	Bell et al., 2004	*HAI7	30 - Horizontally acquired islands	N/A
ECA1651	ECA1651	Uncharacterized protein	1.09406	ECA_RS08175	Bell et al., 2004	*HAI7	30 - Horizontally acquired islands	N/A
ECA1657	ECA1657	Uncharacterized protein	1.14409	ECA_RS08205	Bell et al., 2004	*HAI7	30 - Horizontally acquired islands	GO:0004518; GO:0003676
ECA1658	ECA1658	Uncharacterized protein	1.96168	ECA_RS08210	Bell et al., 2004	*HAI7	30 - Horizontally acquired islands	N/A
ECA1659	ECA1659	Probable plasmid-related protein	1.52448	ECA_RS08215	Bell et al., 2004	*HAI7	30 - Horizontally acquired islands	N/A
ECA1660	ECA1660	Uncharacterized protein	2.98089	ECA_RS08220	Bell et al., 2004	*HAI7	30 - Horizontally acquired islands	N/A
ECA1664	ECA1664	Putative lipoprotein	1.42239	ECA_RS08240	Bell et al., 2004	*HAI7	30 - Horizontally acquired islands	N/A
ECA1670	ECA1670	Putative membrane protein	2.79933	ECA_RS08265	Bell et al., 2004	*HAI7	30 - Horizontally acquired islands	GO:0016021
ECA1674	ECA1674	Uncharacterized protein	1.19245	ECA_RS08280	Bell et al., 2004	*HAI7	30 - Horizontally acquired islands	N/A
ECA1676	chpA ECA1676	Putative growth inhibitory protein (mazEF/AbrB-MazF toxin)	1.85416	ECA_RS08285	Bell et al., 2004	*HAI7	30 - Horizontally acquired islands	GO:0003677
ECA1677	chpR ECA1677	Suppressor of growth inhibitory protein ChpA (mazEF/AbrB-MazF antitoxin)	1.63273	ECA_RS08290	Bell et al., 2004	*HAI7	30 - Horizontally acquired islands	N/A
ECA1678	ECA1678	Uncharacterized protein	1.31653	ECA_RS08295	Bell et al., 2004	*HAI7	30 - Horizontally acquired islands	N/A
/ECA2179	ECA2179	Uncharacterized protein	4.4031	n/a	Bell et al., 2004	*HAI8	30 - Horizontally acquired islands	N/A
ECA2061	ECA2061	Methyl-accepting chemotaxis protein	3.34571	ECA_RS10160	Bell et al., 2004	*HAI8	30 - Horizontally acquired islands	GO:0006935; GO:0016021; GO:0004871
ECA2062	ECA2062	Putative phosphatase	1.74817	ECA_RS10165	Bell et al., 2004	*HAI8	30 - Horizontally acquired islands	N/A
ECA2074	ECA2074	Putative peptidase	1.12728	ECA_RS10225	Bell et al., 2004	*HAI8	30 - Horizontally acquired islands	GO:0016787
ECA2075	ECA2075	LysR-family transcriptional regulator	1.31134	ECA_RS10230	Bell et al., 2004	*HAI8	30 - Horizontally acquired islands	GO:0003677; GO:0003700; GO:0006351
ECA2076	hrcU ECA2076	Type III secretion protein	1.23364	ECA_RS10235	Bell et al., 2004	*HAI8	30 - Horizontally acquired islands	GO:0005623; GO:0016021; GO:0009306
ECA2086	hrpJ ECA2086	Type III secretion protein (HrpJ anti-sigma ECF sigma factor)	1.63388	ECA_RS10285	Bell et al., 2004	*HAI8	30 - Horizontally acquired islands	GO:0009986; GO:0050709; GO:0019867; GO:0009405; GO:0030254
ECA2137	ECA2137	Putative exported protein	1.63987	ECA_RS10515	Bell et al., 2004	*HAI8	30 - Horizontally acquired islands	N/A
ECA2158	ECA2158	Luciferase-like protein	1.24616	ECA_RS10605	Bell et al., 2004	*HAI8	30 - Horizontally acquired islands	GO:0004497; GO:0016705
ECA2164	ascG ECA2164	Asc operon repressor LacI family transcriptional regulator,	1.55733	ECA_RS10635	Bell et al., 2004	*HAI8	30 - Horizontally acquired islands	GO:0003677; GO:0003700; GO:0006351
ECA2178	ECA2178	Prophage integrase (Partial) (Fragment)	2.27696	ECA_RS10705	Bell et al., 2004	*HAI8	30 - Horizontally acquired islands	GO:0003677; GO:0015074; GO:0006310
ECA2180	ECA2180	Uncharacterized protein	5.62279	ECA_RS10715	Bell et al., 2004	*HAI8	30 - Horizontally acquired islands	GO:0005524; GO:0016787
ECA2181	ECA2181	Bacteriophage polarity suppression protein	1.53925	ECA_RS10720	Bell et al., 2004	*HAI8	30 - Horizontally acquired islands	N/A
ECA2696	ehpG ECA2696	Putative phenazine antibiotic biosynthesis protein	1.74027	ECA_RS13220	Bell et al., 2004	*HAI10	30 - Horizontally acquired islands	GO:0016620
ECA2703	ehpA ECA2703	Putative phenazine antibiotic biosynthesis protein	1.27408	ECA_RS13255	Bell et al., 2004	*HAI10	30 - Horizontally acquired islands	GO:0017000
ECA2751	ECA2751	Putative phage-related protein	1.15381	ECA_RS13500	Bell et al., 2004	*HAI11	30 - Horizontally acquired islands	N/A
ECA2756	ECA2756	Uncharacterized protein	1.48731	ECA_RS13525	Bell et al., 2004	*HAI11	30 - Horizontally acquired islands	N/A
ECA2850	mvpA vapC ECA2850	Ribonuclease VapC (RNase VapC) (EC 3.1.-.-) (vapBC/AbrB-PIN toxin)	1.10954	ECA_RS13985	Bell et al., 2004	*HAI12	30 - Horizontally acquired islands	GO:0000287; GO:0004540
ECA2851	mvpT ECA2851	Putative plasmid protein (vapBC/AbrB-PIN antitoxin)	1.14066	ECA_RS13990	Bell et al., 2004	*HAI12	30 - Horizontally acquired islands	GO:0003677
ECA2862	ECA2862	Uncharacterized protein	1.84233	ECA_RS14045	Bell et al., 2004	*HAI12	30 - Horizontally acquired islands	N/A
ECA2873	ECA2873	Putative transcriptional regulator	2.41758	ECA_RS14100	Bell et al., 2004	*HAI12	30 - Horizontally acquired islands	GO:0003677; GO:0006355
ECA2874	ECA2874	Uncharacterized protein	1.67465	ECA_RS14105	Bell et al., 2004	*HAI12	30 - Horizontally acquired islands	N/A
ECA2890	ECA2890	Uncharacterized protein	1.26105	ECA_RS14205	Bell et al., 2004	*HAI13	30 - Horizontally acquired islands	N/A
ECA2891	ECA2891	Predicted nucleotide-binding protein	1.2224	ECA_RS14210	Bell et al., 2004	*HAI13	30 - Horizontally acquired islands	N/A
ECA2892	ECA2892	Uncharacterized protein with conserved N-terminal (F/Y)RG motif	1.49548	ECA_RS14215	Bell et al., 2004	*HAI13	30 - Horizontally acquired islands	N/A
ECA2894	ECA2894	Putative plasmid-related protein	2.07723	ECA_RS14225	Bell et al., 2004	*HAI13	30 - Horizontally acquired islands	GO:0000746
ECA2895	ECA2895	Uncharacterized protein	2.62662	ECA_RS14230	Bell et al., 2004	*HAI13	30 - Horizontally acquired islands	N/A
ECA2896	ECA2896	Uncharacterized protein	2.16515	ECA_RS14235	Bell et al., 2004	*HAI13	30 - Horizontally acquired islands	N/A
ECA2897	ECA2897	Uncharacterized protein	1.92237	ECA_RS14240	Bell et al., 2004	*HAI13	30 - Horizontally acquired islands	N/A
ECA2899	ECA2899	Uncharacterized protein	1.90461	ECA_RS14250	Bell et al., 2004	*HAI13	30 - Horizontally acquired islands	N/A
ECA2900	ECA2900	Uncharacterized protein	1.89347	ECA_RS14255	Bell et al., 2004	*HAI13	30 - Horizontally acquired islands	N/A
ECA2901	ECA2901	Uncharacterized protein	3.06546	ECA_RS22405	Bell et al., 2004	*HAI13	30 - Horizontally acquired islands	N/A
ECA2902	ECA2902	Uncharacterized protein	3.21928	ECA_RS14265	Bell et al., 2004	*HAI13	30 - Horizontally acquired islands	N/A
ECA2903	ECA2903	Putative membrane protein	1.5594	ECA_RS14270	Bell et al., 2004	*HAI13	30 - Horizontally acquired islands	GO:0016021
ECA2904	ECA2904	Putative lipoprotein	1.60786	ECA_RS14275	Bell et al., 2004	*HAI13	30 - Horizontally acquired islands	N/A
ECA2905	ECA2905	Uncharacterized protein	1.75413	ECA_RS14280	Bell et al., 2004	*HAI13	30 - Horizontally acquired islands	N/A
ECA2906	ECA2906	Uncharacterized protein	2.44023	ECA_RS14285	Bell et al., 2004	*HAI13	30 - Horizontally acquired islands	N/A
ECA2910	ECA2910	Putative plasmid replication protein	1.81779	ECA_RS14300	Bell et al., 2004	*HAI13	30 - Horizontally acquired islands	GO:0006260; GO:0006276
ECA2912	ECA2912	Putative plasmid-related protein	1.49033	ECA_RS14310	Bell et al., 2004	*HAI13	30 - Horizontally acquired islands	N/A
ECA2913	ECA2913	Putative DNA-binding protein	1.31246	ECA_RS14315	Bell et al., 2004	*HAI13	30 - Horizontally acquired islands	GO:0003677
ECA2914	ECA2914	Uncharacterized protein	2.89961	ECA_RS14320	Bell et al., 2004	*HAI13	30 - Horizontally acquired islands	N/A
ECA2917	ECA2917	Uncharacterized protein	2.26199	ECA_RS14335	Bell et al., 2004	*HAI13	30 - Horizontally acquired islands	N/A
ECA2974	ECA2974	MutT-like protein	1.15967	ECA_RS14610	Bell et al., 2004	*HAI14	30 - Horizontally acquired islands	GO:0016787
ECA2977	ECA2977	Uncharacterized protein	1.20401	ECA_RS14625	Bell et al., 2004	*HAI14	30 - Horizontally acquired islands	N/A
ECA2978	ECA2978	Uncharacterized protein	1.23284	ECA_RS14630	Bell et al., 2004	*HAI14	30 - Horizontally acquired islands	N/A
ECA2984	xenA ECA2984	Flavoprotein xenobiotic reductase	1.44513	ECA_RS14655	Bell et al., 2004	*HAI14	30 - Horizontally acquired islands	GO:0010181; GO:0016491
ECA2985	ECA2985	ArsR-family transcriptional regulator	2.1374	ECA_RS14660	Bell et al., 2004	*HAI14	30 - Horizontally acquired islands	GO:0003677; GO:0003700; GO:0006351
ECA2986	mtnD1 ECA2986	Acireductone dioxygenase 1 (1, 2-dihydroxy-3-keto-5-methylthiopentene dioxygenase 1) (DHK-MTPene dioxygenase 1) (Acireductone dioxygenase (Fe(2+)-requiring) 1) (ARD' 1) (Fe-ARD 1) (EC 1.13.11.54) (Acireductone dioxygenase (Ni(2+)-requiring) 1) (ARD 1) (Ni	1.90193	ECA_RS14665	Bell et al., 2004	*HAI14	30 - Horizontally acquired islands	GO:0019284; GO:0019509; GO:0010308; GO:0010309; GO:0005506; GO:0016151
ECA2997	ECA2997	Bacteriophage tail fiber assembly protein	1.23134	ECA_RS14720	Bell et al., 2004	*HAI14	30 - Horizontally acquired islands	N/A
/ECA3271	ECA3271	Uncharacterized protein (diguanylate phosphodiesterase)	1.00223	n/a	Bell et al., 2004	*HAI15	30 - Horizontally acquired islands	N/A
ECA3270	ECA3270	Putative exported protein (diguanylate cyclase)	1.7171	ECA_RS16085	Bell et al., 2004	*HAI15	30 - Horizontally acquired islands	GO:0005622; GO:0000155
/ECA3382A	ECA3382A	Uncharacterized protein	2.02693	n/a	Bell et al., 2004	*HAI16	30 - Horizontally acquired islands	N/A
/ECA3384	ECA3384	Bacterial toxin 50 like protein	1.4902	n/a	Bell et al., 2004	*HAI16	30 - Horizontally acquired islands	N/A
/ECA3385	ECA3385	Uncharacterized protein	3.14575	n/a	Bell et al., 2004	*HAI16	30 - Horizontally acquired islands	N/A
ECA3378	ECA3378	Putative bacteriocin immunity protein	1.12845	ECA_RS16700	Bell et al., 2004	*HAI16	30 - Horizontally acquired islands	N/A
ECA3383	ECA3383	Uncharacterized protein	2.82106	ECA_RS16730	Bell et al., 2004	*HAI16	30 - Horizontally acquired islands	N/A
ECA3403	ECA3403	Uncharacterized protein	1.81807	ECA_RS16800	Bell et al., 2004	*HAI16	30 - Horizontally acquired islands	N/A
ECA3450	ECA3450	Uncharacterized protein	1.20225	ECA_RS17015	Bell et al., 2004	*HAI16	30 - Horizontally acquired islands	N/A
ECA3451	ECA3451	Uncharacterized protein	1.12695	ECA_RS17020	Bell et al., 2004	*HAI16	30 - Horizontally acquired islands	N/A
ECA3459	ECA3459	Probable ATPase protein Associated with diverse cellular Activities	1.28753	ECA_RS22420	Bell et al., 2004	*HAI16	30 - Horizontally acquired islands	GO:0005524
ECA3460	ECA3460	Phage integrase	1.26434	ECA_RS05685	Bell et al., 2004	*HAI16	30 - Horizontally acquired islands	GO:0003677; GO:0015074; GO:0006310
/ECA0706	ECA0706	Putative degenerate non-ribosomal peptide synthetase (Partial) (Fragment)	1.37741	n/a	string	*Other proteins	31 - Other proteins	N/A
/ECA2010	ECA2010	Putative exported protein	2.63767	n/a	Uniprot	*Other proteins	31 - Other proteins	N/A
/ECA4287	ECA4287	Rhs-family protein	0.991215	n/a	string	*Other proteins	31 - Other proteins	N/A
ECA0005	ravA ECA0005	ATPase RavA (EC 3.6.3.-) (Regulatory ATPase variant A)	2.0551	ECA_RS00025	string	*Other proteins	31 - Other proteins	GO:0005524; GO:0016887; GO:0005737; GO:0016820
ECA0069	padC ECA0069	Phenolic acid decarboxylase (EC 4.1.1.-)	1.03891	ECA_RS00355	string	*Other proteins	31 - Other proteins	GO:0016831
ECA0129	ECA0129	Putative deoxycytidylate deaminase	1.21363	ECA_RS00640	PROSITE:PS51747	*Other proteins	31 - Other proteins	GO:0016787; GO:0008270
ECA0660	ECA0660	Putative exported protein	1.88715	ECA_RS03285	Pfam:PF03713	*Other proteins	31 - Other proteins	N/A
ECA0834	ECA0834	ATP binding P-loop motif- containing protein	1.12003	ECA_RS04135	Pfam:PF01637	*Other proteins	31 - Other proteins	GO:0005524
ECA1772	ECA1772	Putative exported protein	1.37777	ECA_RS08770	Uniprot	*Other proteins	31 - Other proteins	N/A
ECA1859	sufA ECA1859	probable iron-sulfur cluster biosynthesis protein	1.75664	ECA_RS09185	Pfam:PF01521	*Other proteins	31 - Other proteins	GO:0016021
ECA1860	sufB ECA1860	sufB - cysteine desulfurase activator complex subunit SufB	1.3685	ECA_RS09190	string	*Other proteins	31 - Other proteins	GO:0016226; GO:0051536; GO:0005198
ECA1892	napC ECA1892	Cytochrome c-type protein	1.29523	ECA_RS09340	PROSITE:PS51008	*Other proteins	31 - Other proteins	GO:0019333; GO:0020037; GO:0016021; GO:0046872; GO:0055114
ECA1964	ECA1964	Putative molybdopterin oxidoreductase	1.55507	ECA_RS09690	Pfam:PF01568	*Other proteins	31 - Other proteins	GO:0051539; GO:0008863; GO:0030151
ECA2009	ECA2009	Putative exported protease	1.82801	ECA_RS09910	Uniprot	*Other proteins	31 - Other proteins	GO:0004252
ECA2026	ECA2026	Putative exported protein	1.10797	ECA_RS09985	Uniprot	*Other proteins	31 - Other proteins	N/A
ECA2212	ECA2212	Putative cyclopropane-fatty-acyl-phospholipid synthase	1.76137	ECA_RS10865	Pfam:PF02353	*Other proteins	31 - Other proteins	GO:0008610
ECA2214	ECA2214	Putative amine oxidoreductase	1.37394	ECA_RS10875	Pfam:PF01593	*Other proteins	31 - Other proteins	GO:0016491
ECA2253	ECA2253	UPF0482 protein ECA2253	1.11351	ECA_RS11065	Uniprot	*Other proteins	31 - Other proteins	N/A
ECA2267	ECA2267	Putative calcium/calmodulin dependent protein kinase II association domain contaning protein	1.48844	ECA_RS11135	Pfam:PF08332	*Other proteins	31 - Other proteins	GO:0004683
ECA2302	ECA2302	Putative oligogalacturonate-specific porin	1.37617	ECA_RS11305	string	*Other proteins	31 - Other proteins	N/A
ECA2331	expL ECA2331	Patatin-like phospholipase	1.77898	ECA_RS11450	Pfam:PF01734	*Other proteins	31 - Other proteins	GO:0006629
ECA2348	ECA2348	N-terminal of serine kinase domaine containing protein	1.37817	ECA_RS11535	SMART:SM00763	*Other proteins	31 - Other proteins	GO:0004672
ECA2349	ECA2349	UPF0229 protein ECA2349	1.65065	ECA_RS11540	Uniprot	*Other proteins	31 - Other proteins	N/A
ECA2359	ECA2359	SpoVR family protein	1.53601	ECA_RS11590	string	*Other proteins	31 - Other proteins	N/A
ECA2367	ECA2367	YcgL domain-containing protein ECA2367	2.13813	ECA_RS11630	HAMAP-Rule:MF_01866	*Other proteins	31 - Other proteins	N/A
ECA2382	ECA2382	Putative NADP oxidoreductase coenzyme F420-dependent protein	1.42975	ECA_RS11705	Pfam:PF03807	*Other proteins	31 - Other proteins	N/A
ECA2424	ECA2424	Putative exported protein	1.04235	ECA_RS11915	Uniprot	*Other proteins	31 - Other proteins	GO:0016021
ECA2470	ECA2470	Extracellular Ca2+-dependent nuclease YokF-like protein	1.94076	ECA_RS12120	SMART:SM00894	*Other proteins	31 - Other proteins	N/A
ECA2537	zapC ECA2537	Cell division protein ZapC	1.5725	ECA_RS12425	string	*Other proteins	31 - Other proteins	GO:0043093; GO:0000917; GO:0005737
ECA2748	ECA2748	UPF0352 protein ECA2748	1.05782	ECA_RS13480	Uniprot	*Other proteins	31 - Other proteins	N/A
ECA3085	ECA3085	Putative exported protein	1.30891	ECA_RS15155	Uniprot	*Other proteins	31 - Other proteins	N/A
ECA3203	ECA3203	Putative exported protein	1.32228	ECA_RS15745	Uniprot	*Other proteins	31 - Other proteins	N/A
ECA3581	ECA3581	Putative exported protein	2.08583	ECA_RS17695	Uniprot	*Other proteins	31 - Other proteins	N/A
ECA3636	ECA3636	Putative exported protein	1.81542	ECA_RS17970	Uniprot	*Other proteins	31 - Other proteins	N/A
ECA3662	ECA3662	Putative cytochrome	1.54314	ECA_RS18100	string	*Other proteins	31 - Other proteins	GO:0020037; GO:0005506; GO:0004497; GO:0016705
ECA3779	ECA3779	Putative exported protein	1.19374	ECA_RS18670	Uniprot	*Other proteins	31 - Other proteins	N/A
ECA3904	ECA3904	Putative zinc-binding dehydrogenase	2.3062	ECA_RS19290	Pfam:PF08240	*Other proteins	31 - Other proteins	GO:0016491; GO:0008270
ECA3973	blc ECA3973	Outer membrane lipoprotein	1.9882	ECA_RS19620	Uniprot	*Other proteins	31 - Other proteins	GO:0005215
ECA4129	ECA4129	Putative exported protein	2.36623	ECA_RS20410	Uniprot	*Other proteins	31 - Other proteins	N/A
ECA4140	ECA4140	Putative glyoxalase	1.5926	ECA_RS20465	Pfam:PF12681	*Other proteins	31 - Other proteins	N/A
ECA4174	ECA4174	thioesterase-like protein	1.05455	ECA_RS20635	Pfam:PF03061	*Other proteins	31 - Other proteins	N/A
ECA4230	ECA4230	Probable magnesium-chelatase	1.34468	ECA_RS20930	SMART:SM00382	*Other proteins	31 - Other proteins	GO:0005524; GO:0003677; GO:0006260
ECA4428	ECA4428	Putative haloacid dehalogenase-like hydrolase	1.61711	ECA_RS21910	Pfam:PF08282	*Other proteins	31 - Other proteins	GO:0016787
/ECA0275	ECA0275	Uncharacterized protein	1.45338	n/a	Uniprot	*Uncharacterized proteins and proteins of unknown function	32 - Uncharacterized proteins	N/A
/ECA0486	ECA0486	Uncharacterized protein	1.77961	n/a	Uniprot	*Uncharacterized proteins and proteins of unknown function	32 - Uncharacterized proteins	N/A
/ECA0103	n/a	Uncharacterized protein	1.05632	n/a	Uniprot	*Uncharacterized proteins and proteins of unknown function	32 - Uncharacterized proteins	N/A
/ECA1628	n/a	Uncharacterized protein	2.40377	n/a	Uniprot	*Uncharacterized proteins and proteins of unknown function	32 - Uncharacterized proteins	N/A
/ECA1331	ECA1331	Uncharacterized protein	2.27446	n/a	Uniprot	*Uncharacterized proteins and proteins of unknown function	32 - Uncharacterized proteins	N/A
/ECA1576	ECA1576	Uncharacterized protein	1.72098	n/a	Uniprot	*Uncharacterized proteins and proteins of unknown function	32 - Uncharacterized proteins	N/A
/ECA1771	ECA1771	Uncharacterized protein	1.21768	n/a	Uniprot	*Uncharacterized proteins and proteins of unknown function	32 - Uncharacterized proteins	GO:0016021
/ECA1930	ECA1930	Uncharacterized protein	1.0791	n/a	Uniprot	*Uncharacterized proteins and proteins of unknown function	32 - Uncharacterized proteins	GO:0016021
/ECA1940	ECA1940	Uncharacterized protein	1.21711	n/a	Uniprot	*Uncharacterized proteins and proteins of unknown function	32 - Uncharacterized proteins	GO:0016021
/ECA2024	ECA2024	Uncharacterized protein	1.1174	n/a	Uniprot	*Uncharacterized proteins and proteins of unknown function	32 - Uncharacterized proteins	N/A
/ECA2225A	ECA2225A	Uncharacterized protein	2.37619	n/a	Uniprot	*Uncharacterized proteins and proteins of unknown function	32 - Uncharacterized proteins	N/A
/ECA2505	ECA2505	Uncharacterized protein	1.46245	n/a	Uniprot	*Uncharacterized proteins and proteins of unknown function	32 - Uncharacterized proteins	N/A
/ECA3272	ECA3272	Uncharacterized protein	1.20851	n/a	Uniprot	*Uncharacterized proteins and proteins of unknown function	32 - Uncharacterized proteins	N/A
/ECA3326	ECA3326	Uncharacterized protein	1.1927	n/a	Uniprot	*Uncharacterized proteins and proteins of unknown function	32 - Uncharacterized proteins	N/A
/ECA3919	ECA3919	Uncharacterized protein	1.18281	n/a	Uniprot	*Uncharacterized proteins and proteins of unknown function	32 - Uncharacterized proteins	N/A
/ECA3945	ECA3945	Uncharacterized protein	1.32653	n/a	Uniprot	*Uncharacterized proteins and proteins of unknown function	32 - Uncharacterized proteins	N/A
ECA0121	ECA0121	Uncharacterized protein	1.10686	ECA_RS00600	Uniprot	*Uncharacterized proteins and proteins of unknown function	32 - Uncharacterized proteins	N/A
ECA0122	ECA0122	Uncharacterized protein	1.92942	ECA_RS00605	Uniprot	*Uncharacterized proteins and proteins of unknown function	32 - Uncharacterized proteins	N/A
ECA0176	ECA0176	Uncharacterized protein	1.608	ECA_RS00865	Uniprot	*Uncharacterized proteins and proteins of unknown function	32 - Uncharacterized proteins	N/A
ECA0226	ECA0226	Uncharacterized protein	1.31486	ECA_RS01160	Uniprot	*Uncharacterized proteins and proteins of unknown function	32 - Uncharacterized proteins	N/A
ECA0274	ECA0274	Uncharacterized protein	1.22913	ECA_RS01435	Uniprot	*Uncharacterized proteins and proteins of unknown function	32 - Uncharacterized proteins	N/A
ECA0365	ECA0365	Uncharacterized protein	2.1525	ECA_RS01880	Uniprot	*Uncharacterized proteins and proteins of unknown function	32 - Uncharacterized proteins	GO:0016021
ECA0398	ECA0398	Uncharacterized protein	1.25048	ECA_RS02040	Uniprot	*Uncharacterized proteins and proteins of unknown function	32 - Uncharacterized proteins	N/A
ECA0455	ECA0455	Uncharacterized protein	1.40791	ECA_RS02310	Uniprot	*Uncharacterized proteins and proteins of unknown function	32 - Uncharacterized proteins	N/A
ECA0467	ECA0467	Uncharacterized protein	1.90851	ECA_RS02370	Uniprot	*Uncharacterized proteins and proteins of unknown function	32 - Uncharacterized proteins	N/A
ECA0777	ECA0777	Uncharacterized protein	2.16868	ECA_RS03855	Uniprot	*Uncharacterized proteins and proteins of unknown function	32 - Uncharacterized proteins	N/A
ECA0782	ECA0782	Uncharacterized protein	2.29597	ECA_RS03880	Uniprot	*Uncharacterized proteins and proteins of unknown function	32 - Uncharacterized proteins	N/A
ECA0825	ECA0825	Uncharacterized protein	1.02168	ECA_RS04095	Uniprot	*Uncharacterized proteins and proteins of unknown function	32 - Uncharacterized proteins	N/A
ECA0898	ECA0898	Uncharacterized protein	1.02889	ECA_RS04450	Uniprot	*Uncharacterized proteins and proteins of unknown function	32 - Uncharacterized proteins	N/A
ECA1051	ECA1051	Uncharacterized protein	1	ECA_RS05220	Uniprot	*Uncharacterized proteins and proteins of unknown function	32 - Uncharacterized proteins	N/A
ECA1068	ECA1068	Uncharacterized protein	1.26286	ECA_RS05300	Uniprot	*Uncharacterized proteins and proteins of unknown function	32 - Uncharacterized proteins	N/A
ECA1088	ECA1088	Uncharacterized protein	1.57267	ECA_RS05400	Uniprot	*Uncharacterized proteins and proteins of unknown function	32 - Uncharacterized proteins	N/A
ECA1278	ECA1278	Uncharacterized protein (Fragment)	2.93667	ECA_RS06330	Uniprot	*Uncharacterized proteins and proteins of unknown function	32 - Uncharacterized proteins	N/A
ECA1521	ECA1521	Uncharacterized protein	1.11829	ECA_RS07570	Uniprot	*Uncharacterized proteins and proteins of unknown function	32 - Uncharacterized proteins	N/A
ECA1585	ECA1585	Uncharacterized protein	1.44249	ECA_RS07855	Uniprot	*Uncharacterized proteins and proteins of unknown function	32 - Uncharacterized proteins	N/A
ECA1597	ECA1597	Uncharacterized protein	1.57854	ECA_RS07915	Uniprot	*Uncharacterized proteins and proteins of unknown function	32 - Uncharacterized proteins	N/A
ECA1672A	ECA1672A	Uncharacterized protein	1.67804	ECA_RS08275	Uniprot	*Uncharacterized proteins and proteins of unknown function	32 - Uncharacterized proteins	N/A
ECA1764	ECA1764	Uncharacterized protein	1.54725	ECA_RS08740	Uniprot	*Uncharacterized proteins and proteins of unknown function	32 - Uncharacterized proteins	GO:0071229
ECA1773	ECA1773	Uncharacterized protein	1.50212	ECA_RS08775	Uniprot	*Uncharacterized proteins and proteins of unknown function	32 - Uncharacterized proteins	GO:0006355
ECA1785	ECA1785	Uncharacterized protein	1.38032	ECA_RS08830	Uniprot	*Uncharacterized proteins and proteins of unknown function	32 - Uncharacterized proteins	N/A
ECA1910	ECA1910	Uncharacterized protein	1.55687	ECA_RS09430	Uniprot	*Uncharacterized proteins and proteins of unknown function	32 - Uncharacterized proteins	N/A
ECA1915	ECA1915	Uncharacterized protein with conserved domain	1.76018	ECA_RS09455	Pfam:PF09347	*Uncharacterized proteins and proteins of unknown function	32 - Uncharacterized proteins	N/A
ECA2014	ECA2014	Uncharacterized protein	1.15238	ECA_RS09930	Uniprot	*Uncharacterized proteins and proteins of unknown function	32 - Uncharacterized proteins	N/A
ECA2042	ECA2042	Uncharacterized protein	1.52945	ECA_RS10065	Uniprot	*Uncharacterized proteins and proteins of unknown function	32 - Uncharacterized proteins	N/A
ECA2043	ECA2043	Uncharacterized protein	1.30113	ECA_RS10070	Uniprot	*Uncharacterized proteins and proteins of unknown function	32 - Uncharacterized proteins	N/A
ECA2213	ECA2213	Uncharacterized protein	1.61857	ECA_RS10870	Uniprot	*Uncharacterized proteins and proteins of unknown function	32 - Uncharacterized proteins	N/A
ECA2236	ECA_RS10980	Uncharacterized protein	1.31951	ECA_RS10980	Uniprot	*Uncharacterized proteins and proteins of unknown function	32 - Uncharacterized proteins	N/A
ECA2237	flxA ECA2237	Uncharacterized protein	1.9865	ECA_RS10985	Uniprot	*Uncharacterized proteins and proteins of unknown function	32 - Uncharacterized proteins	N/A
ECA2238	ECA2238	Uncharacterized protein	2.36004	ECA_RS10990	Uniprot	*Uncharacterized proteins and proteins of unknown function	32 - Uncharacterized proteins	N/A
ECA2287	ECA2287	Uncharacterized protein	1.22604	ECA_RS11230	Uniprot	*Uncharacterized proteins and proteins of unknown function	32 - Uncharacterized proteins	N/A
ECA2292	ECA2292	Uncharacterized protein with YrdC-like domain	1.00114	ECA_RS11255	PROSITE:PS51163	*Uncharacterized proteins and proteins of unknown function	32 - Uncharacterized proteins	GO:0003725
ECA2409	ECA2409	Uncharacterized protein	1.92984	ECA_RS11840	string	*Uncharacterized proteins and proteins of unknown function	32 - Uncharacterized proteins	N/A
ECA2501	ECA2501	Uncharacterized protein	2.90203	ECA_RS12270	Uniprot	*Uncharacterized proteins and proteins of unknown function	32 - Uncharacterized proteins	N/A
ECA2502	ECA2502	Uncharacterized protein	2.99649	ECA_RS12275	Uniprot	*Uncharacterized proteins and proteins of unknown function	32 - Uncharacterized proteins	N/A
ECA2506	ECA2506	Uncharacterized protein	1.41265	ECA_RS12285	Uniprot	*Uncharacterized proteins and proteins of unknown function	32 - Uncharacterized proteins	N/A
ECA2731	ECA2731	Uncharacterized protein	1.45144	ECA_RS13395	Uniprot	*Uncharacterized proteins and proteins of unknown function	32 - Uncharacterized proteins	N/A
ECA2740	ECA2740	Uncharacterized protein	1.07315	ECA_RS13440	Uniprot	*Uncharacterized proteins and proteins of unknown function	32 - Uncharacterized proteins	N/A
ECA2760	ECA2760	Uncharacterized protein	3.0068	ECA_RS13545	Uniprot	*Uncharacterized proteins and proteins of unknown function	32 - Uncharacterized proteins	N/A
ECA2761	ECA2761	Uncharacterized protein with Rhodanese domain	3.59379	ECA_RS13550	PROSITE:PS50206	*Uncharacterized proteins and proteins of unknown function	32 - Uncharacterized proteins	GO:0016021
ECA2766	ECA2766	Uncharacterized protein	1.45761	ECA_RS13575	Uniprot	*Uncharacterized proteins and proteins of unknown function	32 - Uncharacterized proteins	N/A
ECA2883	ECA2883	Uncharacterized protein	1.25667	ECA_RS14165	Uniprot	*Uncharacterized proteins and proteins of unknown function	32 - Uncharacterized proteins	N/A
ECA2884	ECA2884	Uncharacterized protein	2.13454	ECA_RS14170	Uniprot	*Uncharacterized proteins and proteins of unknown function	32 - Uncharacterized proteins	N/A
ECA3080	ECA3080	Uncharacterized protein	1.49051	ECA_RS15125	Uniprot	*Uncharacterized proteins and proteins of unknown function	32 - Uncharacterized proteins	N/A
ECA3090	ECA3090	Uncharacterized protein	1.4364	ECA_RS15180	Uniprot	*Uncharacterized proteins and proteins of unknown function	32 - Uncharacterized proteins	N/A
ECA3125	ECA3125	Uncharacterized protein	3.44402	ECA_RS15355	Uniprot	*Uncharacterized proteins and proteins of unknown function	32 - Uncharacterized proteins	N/A
ECA3133	ECA3133	Uncharacterized protein	1.25553	ECA_RS15390	Uniprot	*Uncharacterized proteins and proteins of unknown function	32 - Uncharacterized proteins	N/A
ECA3355	ECA3355	Uncharacterized protein	1.92233	ECA_RS16565	Uniprot	*Uncharacterized proteins and proteins of unknown function	32 - Uncharacterized proteins	N/A
ECA3580	ECA3580	Uncharacterized protein	2.24443	ECA_RS17690	Uniprot	*Uncharacterized proteins and proteins of unknown function	32 - Uncharacterized proteins	N/A
ECA3616	ECA3616	Uncharacterized protein	2.80633	ECA_RS17865	KEGG	*Uncharacterized proteins and proteins of unknown function	32 - Uncharacterized proteins	GO:0008452; GO:0006396
ECA3659	ECA3659	Uncharacterized protein	1.04242	ECA_RS18085	Pfam:PF03235; Pfam:PF07510	*Uncharacterized proteins and proteins of unknown function	32 - Uncharacterized proteins	N/A
ECA3786	ECA3786	Uncharacterized protein	1.02967	ECA_RS18700	Uniprot	*Uncharacterized proteins and proteins of unknown function	32 - Uncharacterized proteins	N/A
ECA4078	ECA4078	Uncharacterized protein	2.58713	ECA_RS20160	Uniprot	*Uncharacterized proteins and proteins of unknown function	32 - Uncharacterized proteins	N/A
ECA4294	ECA4294	Uncharacterized protein	1.43278	ECA_RS21260	Uniprot	*Uncharacterized proteins and proteins of unknown function	32 - Uncharacterized proteins	N/A
ECA4369	ECA4369	Uncharacterized protein	1.00898	ECA_RS21620	Uniprot	*Uncharacterized proteins and proteins of unknown function	32 - Uncharacterized proteins	N/A
ECA4397	ECA4397	Uncharacterized protein	1.44795	ECA_RS21755	Uniprot	*Uncharacterized proteins and proteins of unknown function	32 - Uncharacterized proteins	N/A
/ECAs003	n/a	a-RNA subunit of Rnase	1.22469	n/a	ecogene	*Other transcripts	33 - Other transcripts	N/A
/ECAs005	n/a	SraF	1.41496	n/a	ecogene	*Other transcripts	33 - Other transcripts	N/A
/ECAs013	n/a	SRP	1.2568	n/a	ecogene	*Other transcripts	33 - Other transcripts	N/A
/ECAs015	n/a	RprA	1.2261	n/a	ecogene	*Other transcripts	33 - Other transcripts	N/A
ECAr002	n/a	23S-rRNA	1.09549	eca_RS00090	KEGG	*Other transcripts	33 - Other transcripts	N/A
ECAr005	n/a	23S-rRNA	1.12606	eca_RS01065	KEGG	*Other transcripts	33 - Other transcripts	N/A
ECAr008	n/a	23S-rRNA	1.11632	eca_RS01260	KEGG	*Other transcripts	33 - Other transcripts	N/A
ECAr011	n/a	23S-rRNA	1.46391	eca_RS16500	KEGG	*Other transcripts	33 - Other transcripts	N/A
ECAr015	n/a	23S-rRNA	1.08927	eca_RS17385	KEGG	*Other transcripts	33 - Other transcripts	N/A
ECAr018	n/a	23S-rRNA	1.18386	eca_RS19715	KEGG	*Other transcripts	33 - Other transcripts	N/A
ECAr021	n/a	23S-rRNA	1.07424	eca_RS20980	KEGG	*Other transcripts	33 - Other transcripts	N/A
ECAt018	n/a	tRNA	1.2432	eca_RS03660	ecogene	*Other transcripts	33 - Other transcripts	N/A
ECAt032	n/a	tRNA	1.72049	eca_RS06985	ecogene	*Other transcripts	33 - Other transcripts	N/A
ECAt045	n/a	tRNA	1.83257	eca_RS14175	ecogene	*Other transcripts	33 - Other transcripts	N/A
ECAt049	n/a	tRNA	1.34518	eca_RS16180	ecogene	*Other transcripts	33 - Other transcripts	N/A
ECAt050	n/a	tRNA	1.12328	eca_RS16185	ecogene	*Other transcripts	33 - Other transcripts	N/A
ECAt055	n/a	tRNA	1.33484	eca_RS16455	ecogene	*Other transcripts	33 - Other transcripts	N/A
ECAt058	n/a	tRNA	1.43882	eca_RS16620	ecogene	*Other transcripts	33 - Other transcripts	N/A
ECAt059	n/a	tRNA	1.43342	eca_RS16625	ecogene	*Other transcripts	33 - Other transcripts	N/A
ECAt060	n/a	tRNA	1.42234	eca_RS16630	ecogene	*Other transcripts	33 - Other transcripts	N/A
ECAt061	n/a	tRNA	1.54494	eca_RS16635	ecogene	*Other transcripts	33 - Other transcripts	N/A
ECAt062	n/a	tRNA	1.41739	eca_RS17055	ecogene	*Other transcripts	33 - Other transcripts	N/A
ECAt065	n/a	tRNA	1.54554	eca_RS19480	ecogene	*Other transcripts	33 - Other transcripts	N/A
