# Supplementary material for: Global Gene Expression Analysis of Cross-Protected Phenotype of Pectobacterium atrosepticum
Source: PLoS One. 2017 Jan 12;12(1):e0169536. doi: 10.1371/journal.pone.0169536 (PMC5230779; doi:10.1371/journal.pone.0169536)
Supplement: S5 Table — (XLS) [file pone.0169536.s005.xls]

## Sheet: Classification_downregulated
Table S5. Modules and pathways of P. atrosepticum genes down-regulated in adapted cells compared to growing ones					** the pathway was assembled by manual classification using various databases		old locus tags are marked with /
KEGG ID	gene name	descriptions	logFC	new locus	database	pathway	Module	GO category
ECA0110	ECA0110	NADH dehydrogenase	-1.03146	ECA_RS00545	Pfam:PF01370	*Carbohydrate metabolism	01 - Carbohydrate metabolism	GO:0003824; GO:0050662
ECA1427	ECA1427	Putative dTDP-glucose 4,6-dehydratase	-1.16386	ECA_RS07110	Pfam:PF01370	*Carbohydrate metabolism	01 - Carbohydrate metabolism	GO:0003824; GO:0050662
ECA4328	ECA4328	Putative sugar-binding protein	-1.17497	ECA_RS21420	Pfam:PF07005	*Carbohydrate metabolism	01 - Carbohydrate metabolism	N/A
ECA4329	ECA4329	Putative sugar aldolase	-2.00775	ECA_RS21425	Uniprot	*Carbohydrate metabolism	01 - Carbohydrate metabolism	N/A
ECA2345	ECA2345	Putative aldose 1-epimerase	-2.25499	ECA_RS11520	KEGG	eca00010 - Glycolysis - Gluconeogenesis - Carbohydrate metabolism	01 - Carbohydrate metabolism	GO:0030246; GO:0005975; GO:0016853
ECA4387	bglH ECA4387	Beta-glucosidase (EC 3.2.1.21)	-1.5337	ECA_RS21705	KEGG	eca00010 - Glycolysis - Gluconeogenesis - Carbohydrate metabolism	01 - Carbohydrate metabolism	GO:0008422; GO:0005975
ECA4407	ECA4407	Putative glycosyl hydrolase	-2.41696	ECA_RS21805	KEGG	eca00010 - Glycolysis - Gluconeogenesis - Carbohydrate metabolism	01 - Carbohydrate metabolism	GO:0005975; GO:0004553
ECA1871	arbB ECA1871	6-phospho-beta-glucosidase (EC 3.2.1.86)	-2.71419	ECA_RS09240	KEGG	eca00010 Glycolysis - Gluconeogenesis - / eca00500 - Starch and sucrose metabolism Carbohydrate metabolism - Metabolism	01 - Carbohydrate metabolism	GO:0008706; GO:0005975
ECA0094	aldB ECA0094	Aldehyde dehydrogenase B (EC 1.2.1.22)	-3.89099	ECA_RS00470	KEGG	eca00010 Glycolysis - Gluconeogenesis - Carbohydrate metabolism - Metabolism	01 - Carbohydrate metabolism	GO:0008911
ECA0338	ECA0338	Probable sugar-bisphosphate aldolase	-3.78374	ECA_RS01740	KEGG	eca00010 Glycolysis - Gluconeogenesis - Carbohydrate metabolism - Metabolism	01 - Carbohydrate metabolism	GO:0016832; GO:0005975; GO:0008270
ECA0339	ECA0339	Probable sugar-bisphosphate aldolase	-3.33448	ECA_RS01745	KEGG	eca00010 Glycolysis - Gluconeogenesis - Carbohydrate metabolism - Metabolism	01 - Carbohydrate metabolism	GO:0016832; GO:0005975; GO:0008270
ECA0867	tpiA ECA0867	Putative triosephosphate isomerase (EC 5.3.1.1)	-2.69403	ECA_RS04295	KEGG	eca00010 Glycolysis - Gluconeogenesis - Carbohydrate metabolism - Metabolism	01 - Carbohydrate metabolism	GO:0004807
ECA1401	glk ECA1401	Glucokinase (EC 2.7.1.2) (Glucose kinase)	-1.46508	ECA_RS06975	KEGG	eca00010 Glycolysis - Gluconeogenesis - Carbohydrate metabolism - Metabolism	01 - Carbohydrate metabolism	GO:0005524; GO:0005737; GO:0004340; GO:0006096
ECA1805	ptsG ECA1805	PTS system, glucose-specific IIBC component (EC 2.7.1.69)	-1.32828	ECA_RS08930	KEGG	eca00010 Glycolysis - Gluconeogenesis - Carbohydrate metabolism - Metabolism	01 - Carbohydrate metabolism	GO:0005355; GO:0016021; GO:0016301; GO:0009401; GO:0005886; GO:0008982
ECA1848	aglA ECA1848	PTS system, alpha-glucoside-specific IIBC component (EC 2.7.1.69)	-2.19989	ECA_RS09130	KEGG	eca00010 Glycolysis - Gluconeogenesis - Carbohydrate metabolism - Metabolism	01 - Carbohydrate metabolism	GO:0016021; GO:0016301; GO:0009401; GO:0005886; GO:0008982
ECA2344	gapA ECA2344	Glyceraldehyde-3-phosphate dehydrogenase (EC 1.2.1.-)	-2.41569	ECA_RS11515	KEGG	eca00010 Glycolysis - Gluconeogenesis - Carbohydrate metabolism - Metabolism	01 - Carbohydrate metabolism	GO:0051287; GO:0050661; GO:0006006; GO:0016620
ECA2714	adhC ECA2714	S-(hydroxymethyl)glutathione dehydrogenase (EC 1.1.1.284)	-1.43586	ECA_RS13310	KEGG	eca00010 Glycolysis - Gluconeogenesis - Carbohydrate metabolism - Metabolism	01 - Carbohydrate metabolism	GO:0051903; GO:0006069; GO:0008270
ECA3180	ECA3180	PTS system, glucose-specific IIbc component (Partial) (Fragment)	-2.74216	ECA_RS15625	KEGG	eca00010 Glycolysis - Gluconeogenesis - Carbohydrate metabolism - Metabolism	01 - Carbohydrate metabolism	GO:0016021; GO:0016301; GO:0009401; GO:0005886; GO:0008982
ECA3566	eno ECA3566	Enolase (EC 4.2.1.11) (2-phospho-D-glycerate hydro-lyase) (2-phosphoglycerate dehydratase)	-1.25324	ECA_RS17620	KEGG	eca00010 Glycolysis - Gluconeogenesis - Carbohydrate metabolism - Metabolism	01 - Carbohydrate metabolism	GO:0009986; GO:0005576; GO:0006096; GO:0000287; GO:0004634; GO:0000015
ECA3911	fbaA ECA3911	Fructose-bisphosphate aldolase class II (EC 4.1.2.13)	-1.85696	ECA_RS19325	KEGG	eca00010 Glycolysis - Gluconeogenesis - Carbohydrate metabolism - Metabolism	01 - Carbohydrate metabolism	GO:0004332; GO:0006096; GO:0008270
ECA4272	tpiA ECA4272	Triosephosphate isomerase (TIM) (EC 5.3.1.1) (Triose-phosphate isomerase)	-1.12849	ECA_RS21170	KEGG	eca00010 Glycolysis - Gluconeogenesis - Carbohydrate metabolism - Metabolism	01 - Carbohydrate metabolism	GO:0005737; GO:0006094; GO:0006096; GO:0006098; GO:0004807
ECA0662	ECA0662	6-phospho-beta-glucosidase (EC 3.2.1.86)	-2.33439	ECA_RS03295	KEGG	eca00010 Glycolysis - Gluconeogenesis - eca00500 - Starch and sucrose metabolism - Carbohydrate metabolism - Metabolism - eca00500 - Starch and sucrose metabolism	01 - Carbohydrate metabolism	GO:0008706; GO:0005975
ECA3789	aceE ECA3789	Pyruvate dehydrogenase E1 component (EC 1.2.4.1)	-1.11351	ECA_RS18715	KEGG	eca00010 Glycolysis - Gluconeogenesis / eca00020 Citrate cycle (TCA) - Carbohydrate metabolism - Metabolism	01 - Carbohydrate metabolism	GO:0004739
ECA0685	mdh ECA0685	Malate dehydrogenase (EC 1.1.1.37)	-1.89869	ECA_RS03410	KEGG	eca00020 Citrate cycle (TCA) - Carbohydrate metabolism - Metabolism	01 - Carbohydrate metabolism	GO:0030060; GO:0005975; GO:0006108; GO:0006099
ECA1356	gltA ECA1356	Citrate synthase (EC 2.3.3.16)	-1.09139	ECA_RS06745	KEGG	eca00020 Citrate cycle (TCA) - Carbohydrate metabolism - Metabolism	01 - Carbohydrate metabolism	GO:0004108; GO:0005737; GO:0006099
ECA1359	sdhA ECA1359	Succinate dehydrogenase flavoprotein subunit (EC 1.3.5.1)	-1.5911	ECA_RS06760	KEGG	eca00020 Citrate cycle (TCA) - Carbohydrate metabolism - Metabolism	01 - Carbohydrate metabolism	GO:0022900; GO:0050660; GO:0005886; GO:0008177; GO:0006099
ECA1360	sdhB ECA1360	Succinate dehydrogenase iron-sulfur subunit (EC 1.3.5.1)	-1.64082	ECA_RS06765	KEGG	eca00020 Citrate cycle (TCA) - Carbohydrate metabolism - Metabolism	01 - Carbohydrate metabolism	GO:0051537; GO:0051538; GO:0051539; GO:0009055; GO:0046872; GO:0008177; GO:0006099
ECA1361	sucA ECA1361	2-oxoglutarate dehydrogenase E1 component (EC 1.2.4.2)	-2.19375	ECA_RS06770	KEGG	eca00020 Citrate cycle (TCA) - Carbohydrate metabolism - Metabolism	01 - Carbohydrate metabolism	GO:0004591; GO:0030976; GO:0006099
ECA1362	sucB ECA1362	Dihydrolipoyllysine-residue succinyltransferase component of 2-oxoglutarate dehydrogenase complex (EC 2.3.1.61) (2-oxoglutarate dehydrogenase complex component E2)	-2.31276	ECA_RS06775	KEGG	eca00020 Citrate cycle (TCA) - Carbohydrate metabolism - Metabolism	01 - Carbohydrate metabolism	GO:0033512; GO:0004149; GO:0045252; GO:0006099
ECA1363	sucC ECA1363	Succinyl-CoA ligase [ADP-forming] subunit beta (EC 6.2.1.5) (Succinyl-CoA synthetase subunit beta) (SCS-beta)	-2.2915	ECA_RS06780	KEGG	eca00020 Citrate cycle (TCA) - Carbohydrate metabolism - Metabolism	01 - Carbohydrate metabolism	GO:0005524; GO:0000287; GO:0030145; GO:0004775; GO:0006099
ECA1364	sucD ECA1364	Succinyl-CoA ligase [ADP-forming] subunit alpha (EC 6.2.1.5)	-1.46803	ECA_RS06785	KEGG	eca00020 Citrate cycle (TCA) - Carbohydrate metabolism - Metabolism	01 - Carbohydrate metabolism	GO:0005524; GO:0048037; GO:0004775
ECA2262	fumC ECA2262	Fumarate hydratase class II (Fumarase C) (EC 4.2.1.2)	-2.19054	ECA_RS11110	KEGG	eca00020 Citrate cycle (TCA) - Carbohydrate metabolism - Metabolism	01 - Carbohydrate metabolism	GO:0004333; GO:0006106; GO:0006099; GO:0045239
ECA2439	icd ECA2439	Isocitrate dehydrogenase [NADP] (EC 1.1.1.42)	-1.0377	ECA_RS11980	KEGG	eca00020 Citrate cycle (TCA) - Carbohydrate metabolism - Metabolism	01 - Carbohydrate metabolism	GO:0051287; GO:0006097; GO:0004450; GO:0000287; GO:0006099
ECA3969	frdA ECA3969	Fumarate reductase flavoprotein subunit (EC 1.3.5.4)	-1.76063	ECA_RS19600	KEGG	eca00020 Citrate cycle (TCA) - Carbohydrate metabolism - Metabolism	01 - Carbohydrate metabolism	GO:0009061; GO:0022900; GO:0050660; GO:0016627
ECA3970	frdB ECA3970	Succinate dehydrogenase iron-sulfur subunit (EC 1.3.5.1)	-2.1333	ECA_RS19605	KEGG	eca00020 Citrate cycle (TCA) - Carbohydrate metabolism - Metabolism	01 - Carbohydrate metabolism	GO:0051537; GO:0051538; GO:0051539; GO:0009055; GO:0046872; GO:0008177; GO:0006099
ECA3971	frdC ECA3971	Fumarate reductase subunit C (Fumarate reductase 15 kDa hydrophobic protein)	-1.66336	ECA_RS19610	KEGG	eca00020 Citrate cycle (TCA) - Carbohydrate metabolism - Metabolism	01 - Carbohydrate metabolism	GO:0016021; GO:0005886
ECA3972	frdD ECA3972	Fumarate reductase subunit D (Fumarate reductase 13 kDa hydrophobic protein)	-1.42262	ECA_RS19615	KEGG	eca00020 Citrate cycle (TCA) - Carbohydrate metabolism - Metabolism	01 - Carbohydrate metabolism	GO:0006106; GO:0016021; GO:0005886
ECA1095	pehA ECA1095	Endo-polygalacturonase (EC 3.2.1.15)	-3.767	ECA_RS05430	KEGG	eca00040 - Pentose and glucuronate interconversions - / eca00500 - Starch and sucrose metabolism - Carbohydrate metabolism	01 - Carbohydrate metabolism	GO:0005975; GO:0004650
ECA3253	pemA ECA3253	Pectinesterase (EC 3.1.1.11)	-1.14388	ECA_RS16000	KEGG	eca00040 - Pentose and glucuronate interconversions - / eca00500 - Starch and sucrose metabolism - Carbohydrate metabolism	01 - Carbohydrate metabolism	GO:0045330; GO:0005618; GO:0042545; GO:0045490; GO:0030599
ECA0645	uxaC ECA0645	Uronate isomerase (EC 5.3.1.12) (Glucuronate isomerase) (Uronic isomerase)	-1.27112	ECA_RS03215	KEGG	eca00040 - Pentose and glucuronate interconversions - Carbohydrate metabolism	01 - Carbohydrate metabolism	GO:0006064; GO:0008880
ECA0646	uxaB ECA0646	Altronate oxidoreductase (EC 1.1.1.58) (Tagaturonate dehydrogenase) (Tagaturonate reductase)	-2.60029	ECA_RS03220	KEGG	eca00040 - Pentose and glucuronate interconversions - Carbohydrate metabolism	01 - Carbohydrate metabolism	GO:0050662; GO:0009026
ECA0647	uxaA ECA0647	Altronate hydrolase (EC 4.2.1.7)	-1.81864	ECA_RS03225	KEGG	eca00040 - Pentose and glucuronate interconversions - Carbohydrate metabolism	01 - Carbohydrate metabolism	GO:0008789; GO:0016787
ECA0729	deoB ECA0729	Phosphopentomutase (EC 5.4.2.7) (Phosphodeoxyribomutase)	-1.37428	ECA_RS03605	KEGG	eca00040 - Pentose and glucuronate interconversions - Carbohydrate metabolism	01 - Carbohydrate metabolism	GO:0006015; GO:0043094; GO:0005737; GO:0009264; GO:0000287; GO:0030145; GO:0008973
ECA0917	rspA ECA0917	Putative starvation sensing mandelate racemase / muconate lactonizing enzyme	-1.58132	ECA_RS04545	KEGG	eca00040 - Pentose and glucuronate interconversions - Carbohydrate metabolism	01 - Carbohydrate metabolism	GO:0003824; GO:0009063
ECA1093	uxuA ECA1093	Mannonate dehydratase (EC 4.2.1.8) (D-mannonate hydro-lyase)	-1.66064	ECA_RS05420	KEGG	eca00040 - Pentose and glucuronate interconversions - Carbohydrate metabolism	01 - Carbohydrate metabolism	GO:0006064; GO:0008927
ECA2135	ECA2135	Periplasmic pectate lyase (EC 4.2.2.2)	-1.04081	ECA_RS10505	KEGG	eca00040 - Pentose and glucuronate interconversions - Carbohydrate metabolism	01 - Carbohydrate metabolism	GO:0030570; GO:0045490; GO:0042597
ECA2401	kduD ECA2401	2-keto-3-deoxygluconate oxidoreductase (EC 1.1.1.125)	-2.05878	ECA_RS11800	KEGG	eca00040 - Pentose and glucuronate interconversions - Carbohydrate metabolism	01 - Carbohydrate metabolism	GO:0008678; GO:0051287
ECA4068	pel2 pelB ECA4068	Pectate lyase 2 (EC 4.2.2.2) (Pectate lyase B) (PLB) (Pectate lyase II) (PEL II)	-2.03316	ECA_RS20110	KEGG	eca00040 - Pentose and glucuronate interconversions - Carbohydrate metabolism	01 - Carbohydrate metabolism	GO:0005576; GO:0046872; GO:0030570; GO:0045490
ECA1953	ECA1953	Xylose isomerase (EC 5.3.1.5)	-3.52203	ECA_RS09635	KEGG	eca00040 - Pentose and glucuronate interconversions / eca00051 - Fructose and mannose metabolism - Carbohydrate metabolism	01 - Carbohydrate metabolism	GO:0042732; GO:0005737; GO:0046872; GO:0006098; GO:0009045
ECA0438	rhaD ECA0438	Rhamnulose-1-phosphate aldolase (EC 4.1.2.19)	-2.03957	ECA_RS02230	KEGG	eca00040 - Pentose and glucuronate interconversions / eca00051 - Fructose and mannose metabolism - Carbohydrate metabolism	01 - Carbohydrate metabolism	GO:0005737; GO:0046872; GO:0019301; GO:0008994
ECA0088	mtlD ECA0088	Mannitol-1-phosphate 5-dehydrogenase (EC 1.1.1.17)	-2.15789	ECA_RS00440	KEGG	eca00051 - Fructose and mannose metabolism - Carbohydrate metabolism	01 - Carbohydrate metabolism	GO:0050662; GO:0019594; GO:0008926
ECA0439	rhaA ECA0439	L-rhamnose isomerase (EC 5.3.1.14)	-2.41498	ECA_RS02235	KEGG	eca00051 - Fructose and mannose metabolism - Carbohydrate metabolism	01 - Carbohydrate metabolism	GO:0008740; GO:0005737; GO:0030145; GO:0019301
ECA2728	fruK ECA2728	Phosphofructokinase	-1.78399	ECA_RS13380	KEGG	eca00051 - Fructose and mannose metabolism - Carbohydrate metabolism	01 - Carbohydrate metabolism	GO:0008662; GO:0005524
ECA1438	rfbM ECA1438	Mannose-1-phosphate guanylyltransferase (EC 2.7.7.22)	-1.11566	ECA_RS07165	KEGG	eca00051 - Fructose and mannose metabolism / eca00520 - Amino sugar and nucleotide sugar metabolism - Carbohydrate metabolism	01 - Carbohydrate metabolism	GO:0008928; GO:0000271
ECA1439	rfbK ECA1439	Phosphomannomutase (EC 5.4.2.8)	-1.27588	ECA_RS07170	KEGG	eca00051 - Fructose and mannose metabolism / eca00520 - Amino sugar and nucleotide sugar metabolism - Carbohydrate metabolism	01 - Carbohydrate metabolism	GO:0005975; GO:0000287; GO:0004615
ECA1107	ECA1107	Uncharacterized protein	-1.01845	ECA_RS05485	KEGG	eca00051 - Fructose and mannose metabolism / eca00520 - Amino sugar and nucleotide sugar metabolism / eca00500 - Starch and sucrose metabolism - Carbohydrate metabolism	01 - Carbohydrate metabolism	N/A
ECA2358	ECA2358	Putative aldolase	-1.4871	ECA_RS11585	KEGG	eca00052 - Galactose metabolism - Carbohydrate metabolism	01 - Carbohydrate metabolism	GO:0061595; GO:1902777
ECA3179	pbg ECA3179	Beta-galactosidase (Beta-gal) (EC 3.2.1.23)	-1.69375	ECA_RS15620	KEGG	eca00052 - Galactose metabolism - Carbohydrate metabolism	01 - Carbohydrate metabolism	GO:0004565; GO:0009341; GO:0006012; GO:0046872
ECA0361	scrB ECA0361	Sucrose-6-phosphate hydrolase	-1.45844	ECA_RS01860	KEGG	eca00052 - Galactose metabolism / eca00500 - Starch and sucrose metabolism - Carbohydrate metabolism	01 - Carbohydrate metabolism	GO:0004564; GO:0005975; GO:0005737
ECA1968	ECA1968	Putative glycosyl hydrolase	-1.02056	ECA_RS09710	KEGG	eca00052 - Galactose metabolism / eca00500 - Starch and sucrose metabolism - Carbohydrate metabolism	01 - Carbohydrate metabolism	GO:0030246; GO:0005975; GO:0004553
ECA3170	galK ECA3170	Galactokinase (EC 2.7.1.6) (Galactose kinase)	-1.03573	ECA_RS15575	KEGG	eca00052 - Galactose metabolism / eca00520 - Amino sugar and nucleotide sugar metabolism - Carbohydrate metabolism	01 - Carbohydrate metabolism	GO:0005524; GO:0005737; GO:0004335; GO:0006012; GO:0000287
ECA3574	garL ECA3574	5-keto-4-deoxy-D-glucarate aldolase (KDGluc aldolase) (KDGlucA) (EC 4.1.2.20) (2-dehydro-3-deoxy-D-glucarate aldolase) (2-keto-3-deoxy-D-glucarate aldolase) (5-dehydro-4-deoxy-D-glucarate aldolase) (Alpha-keto-beta-deoxy-D-glucarate aldolase)	-1.39352	ECA_RS17660	KEGG	eca00053 - Ascorbate and aldarate metabolism - Carbohydrate metabolism	01 - Carbohydrate metabolism	GO:0008672; GO:0042838; GO:0046392; GO:0000287
ECA3575	gudD ECA3575	Glucarate dehydratase (EC 4.2.1.40)	-1.01192	ECA_RS17665	KEGG	eca00053 - Ascorbate and aldarate metabolism - Carbohydrate metabolism	01 - Carbohydrate metabolism	GO:0019394; GO:0008872; GO:0000287
ECA1422	rfbF ECA1422	Glucose-1-phosphate cytidylyltransferase (EC 2.7.7.33)	-1.23245	ECA_RS07085	KEGG	eca00500 - Starch and sucrose metabolism - / eca00520 - Amino sugar and nucleotide sugar metabolism - Carbohydrate metabolism	01 - Carbohydrate metabolism	GO:0009058; GO:0047343
ECA1847	aglB ECA1847	6-phospho-alpha-glucosidase (EC 3.2.1.122)	-3.74643	ECA_RS09125	KEGG	eca00500 - Starch and sucrose metabolism - Carbohydrate metabolism	01 - Carbohydrate metabolism	GO:0005975; GO:0050081; GO:0016616
ECA1981	celV ECA1981	Endoglucanase (EC 3.2.1.4)	-1.54557	ECA_RS09775	KEGG	eca00500 - Starch and sucrose metabolism - Carbohydrate metabolism	01 - Carbohydrate metabolism	GO:0008810; GO:0030248; GO:0030245
ECA3226	ECA3226	6-phospho-alpha-glucosidase (EC 3.2.1.122)	-1.97084	ECA_RS15860	KEGG	eca00500 - Starch and sucrose metabolism - Carbohydrate metabolism	01 - Carbohydrate metabolism	GO:0005975; GO:0050081; GO:0016616
ECA4135	malQ ECA4135	4-alpha-glucanotransferase (EC 2.4.1.25) (Amylomaltase) (Disproportionating enzyme)	-1.18951	ECA_RS20440	KEGG	eca00500 - Starch and sucrose metabolism - Carbohydrate metabolism	01 - Carbohydrate metabolism	GO:0004134
ECA4150	glgX ECA4150	Glycogen debranching enzyme (EC 3.2.1.-) (Glycogen operon protein GlgX)	-1.16533	ECA_RS20515	KEGG	eca00500 - Starch and sucrose metabolism - Carbohydrate metabolism	01 - Carbohydrate metabolism	GO:0005980; GO:0004133; GO:0004553
ECA4373	bcsZ ECA4373	Endoglucanase (EC 3.2.1.4)	-1.9491	ECA_RS21635	KEGG	eca00500 - Starch and sucrose metabolism - Carbohydrate metabolism	01 - Carbohydrate metabolism	GO:0005975; GO:0008810
ECA4151	glgB ECA4151	1, 4-alpha-glucan branching enzyme GlgB (EC 2.4.1.18) (1, 4-alpha-D-glucan:1, 4-alpha-D-glucan 6-glucosyl-transferase) (Alpha-(1->4)-glucan branching enzyme) (Glycogen branching enzyme) (BE)	-1.17324	ECA_RS20520	KEGG	eca00500 - Starch and sucrose metabolism - Carbohydrate metabolism / eca01110 - Biosynthesis of secondary metabolites - Global and overview maps - Metabolism	01 - Carbohydrate metabolism	GO:0003844; GO:0043169; GO:0005978; GO:0004553
ECA1336	pgm ECA1336	Phosphoglucomutase (EC 5.4.2.2)	-1.45167	ECA_RS06645	KEGG	eca00500 - Starch and sucrose metabolism / eca00010 - Glycolysis - Gluconeogenesis - Carbohydrate metabolism	01 - Carbohydrate metabolism	GO:0005975; GO:0000287; GO:0004614
ECA0700	glmM ECA0700	Phosphoglucosamine mutase (EC 5.4.2.10)	-1.37322	ECA_RS03485	KEGG	eca00520 - Amino sugar and nucleotide sugar metabolism - Carbohydrate metabolism	01 - Carbohydrate metabolism	GO:0005975; GO:0000287; GO:0008966
ECA1421	rfbI ECA1421	CDP-6-deoxy-L-threo-D-glycero-4-hexulose-3-dehydr ase reductase (EC 1.17.1.-)	-3.48651	ECA_RS07080	KEGG	eca00520 - Amino sugar and nucleotide sugar metabolism - Carbohydrate metabolism	01 - Carbohydrate metabolism	GO:0051537; GO:0009055; GO:0046872; GO:0016491
ECA1423	rfbG ECA1423	CDP-glucose 4, 6-dehydratase (EC 4.2.1.45)	-1.79872	ECA_RS07090	KEGG	eca00520 - Amino sugar and nucleotide sugar metabolism - Carbohydrate metabolism	01 - Carbohydrate metabolism	GO:0047733
ECA1424	rfbH ECA1424	CDP-4-keto-6-deoxy-D-glucose-3-dehydratase	-1.59452	ECA_RS07095	KEGG	eca00520 - Amino sugar and nucleotide sugar metabolism - Carbohydrate metabolism	01 - Carbohydrate metabolism	GO:0003824
ECA1813	nagZ ECA1813	Beta-hexosaminidase (EC 3.2.1.52) (Beta-N-acetylhexosaminidase) (N-acetyl-beta-glucosaminidase)	-1.52313	ECA_RS08965	KEGG	eca00520 - Amino sugar and nucleotide sugar metabolism - Carbohydrate metabolism	01 - Carbohydrate metabolism	GO:0004563; GO:0005975; GO:0007049; GO:0051301; GO:0071555; GO:0005737; GO:0009252; GO:0009254; GO:0008360
ECA1826	nagK ECA1826	N-acetyl-D-glucosamine kinase (EC 2.7.1.59) (GlcNAc kinase)	-1.74202	ECA_RS09025	KEGG	eca00520 - Amino sugar and nucleotide sugar metabolism - Carbohydrate metabolism	01 - Carbohydrate metabolism	GO:0005524; GO:0045127; GO:0006044; GO:0009254; GO:0008270
ECA4207	wecC ECA4207	UDP-N-acetyl-D-mannosamine dehydrogenase (EC 1.1.1.336) (UDP-ManNAc 6-dehydrogenase)	-1.41413	ECA_RS20815	KEGG	eca00520 - Amino sugar and nucleotide sugar metabolism - Carbohydrate metabolism	01 - Carbohydrate metabolism	GO:0051287; GO:0089714; GO:0009246; GO:0016628
ECA4508	glmS ECA4508	Glutamine--fructose-6-phosphate aminotransferase [isomerizing] (EC 2.6.1.16) (D-fructose-6-phosphate amidotransferase) (GFAT) (Glucosamine-6-phosphate synthase) (Hexosephosphate aminotransferase) (L-glutamine--D-fructose-6-phosphate amidotransferase)	-1.52524	ECA_RS22280	KEGG	eca00520 - Amino sugar and nucleotide sugar metabolism - Carbohydrate metabolism / eca00250 - Alanine, aspartate and glutamate metabolism - Amino acid metabolism - Metabolism	01 - Carbohydrate metabolism	GO:0030246; GO:1901137; GO:0005975; GO:0005737; GO:0006541; GO:0004360
ECA1457	ECA1457	Putative thiamine pyrophosphate-dependent protein	-1.62425	ECA_RS07260	KEGG	eca00562 - Inositol phosphate metabolism - Carbohydrate metabolism	01 - Carbohydrate metabolism	GO:0016823; GO:0019310; GO:0000287; GO:0030976
ECA1458	idhA ECA1458	Putative myo-inositol 2-dehydrogenase (EC 1.1.1.18)	-1.23109	ECA_RS07265	KEGG	eca00562 - Inositol phosphate metabolism - Carbohydrate metabolism	01 - Carbohydrate metabolism	GO:0050112
ECA1463	ECA1463	Putative carbohydrate kinase	-2.14993	ECA_RS07290	KEGG	eca00562 - Inositol phosphate metabolism - Carbohydrate metabolism	01 - Carbohydrate metabolism	GO:0016301; GO:0016773
ECA1464	mocC ECA1464	Putative myo-inositol catabolism protein	-2.40077	ECA_RS07295	KEGG	eca00562 - Inositol phosphate metabolism - Carbohydrate metabolism	01 - Carbohydrate metabolism	N/A
ECA1465	ECA1465	Uncharacterized protein	-1.20193	ECA_RS07300	KEGG	eca00562 - Inositol phosphate metabolism - Carbohydrate metabolism	01 - Carbohydrate metabolism	GO:0008880; GO:0019310
ECA1929	gloA ECA1929	Lactoylglutathione lyase (EC 4.4.1.5) (Glyoxalase I)	-1.21801	ECA_RS09530	KEGG	eca00620 - Pyruvate metabolism - Carbohydrate metabolism	01 - Carbohydrate metabolism	GO:0004462; GO:0046872
ECA3573	garR ECA3573	2-hydroxy-3-oxopropionate reductase (EC 1.1.1.60) (Tartronate semialdehyde reductase)	-2.11181	ECA_RS17655	KEGG	eca00630 - Glyoxylate and dicarboxylate biosynthesis - Carbohydrate metabolism	01 - Carbohydrate metabolism	GO:0008679; GO:0051287; GO:0046392; GO:0046487; GO:0004616
ECA4088	ECA4088	Phosphoglycolate phosphatase (PGP) (PGPase) (EC 3.1.3.18)	-1.10705	ECA_RS20210	KEGG	eca00630 - Glyoxylate and dicarboxylate biosynthesis - Carbohydrate metabolism	01 - Carbohydrate metabolism	GO:0005975; GO:0046295; GO:0046872; GO:0008967
ECA4330	ECA4330	Hydroxypyruvate isomerase (EC 5.3.1.22)	-1.66338	ECA_RS21430	KEGG	eca00630 - Glyoxylate and dicarboxylate biosynthesis - Carbohydrate metabolism	01 - Carbohydrate metabolism	GO:0008903
ECA0600	cfa8B ECA0600	Putative oxidoreductase	-1.17128	ECA_RS02990	KEGG	eca00630 - Glyoxylate and dicarboxylate biosynthesis - Carbohydrate metabolism / eca 01200 - Carbon metabolism	01 - Carbohydrate metabolism	GO:0043880; GO:0008270
ECA0744	gcvH ECA0744	Glycine cleavage system H protein	-1.20751	ECA_RS03695	KEGG	eca00630 - Glyoxylate and dicarboxylate biosynthesis - Carbohydrate metabolism / eca00260 - Glycine, serine and threonine metabolism / eca00270 - Cysteine and methionine metabolism - Amino acid metabolism - Metabolism	01 - Carbohydrate metabolism	GO:0005960; GO:0019464
ECA0265	ECA0265	Putative zinc-binding oxidoreductase	-2.42746	ECA_RS01390	KEGG	eca00640 - Propanoate metabolism - Carbohydrate metabolism	01 - Carbohydrate metabolism	GO:0016491; GO:0008270
ECA0846	gldA ECA0846	Glycerol dehydrogenase (EC 1.1.1.6)	-1.29065	ECA_RS04195	KEGG	eca00640 - Propanoate metabolism - Carbohydrate metabolism	01 - Carbohydrate metabolism	GO:0008888; GO:0046872
ECA0310	budC ECA0310	Acetoin reductase (EC 1.1.1.5)	-1.14371	ECA_RS01610	KEGG	eca00650 - Butanoate metabolism - Carbohydrate metabolism	01 - Carbohydrate metabolism	GO:0045150; GO:0019152
ECA2639	pflB ECA2597	Formate acetyltransferase (EC 2.3.1.54)	-1.26544	ECA_RS12725	KEGG	eca00650 - Butanoate metabolism - Carbohydrate metabolism	01 - Carbohydrate metabolism	GO:0016787
ECA1778	mdoH opgH ECA1778	Glucans biosynthesis glucosyltransferase H (EC 2.4.1.-)	-1.58411	ECA_RS08795	Uniprot	*Carbon metabolism	02 - Carbon metabolism	GO:0009250; GO:0016021; GO:0005886; GO:0016758
ECA0260	accC ECA0260	Biotin carboxylase (EC 6.3.4.14)	-1.8128	ECA_RS01365	KEGG	eca01200 Carbon metabolism - Global and overview maps - Metabolism	02 - Carbon metabolism	GO:0005524; GO:0004075; GO:0046872
ECA0338	ECA0338	Probable sugar-bisphosphate aldolase	-3.78374	ECA_RS01740	KEGG	eca01200 Carbon metabolism - Global and overview maps - Metabolism	02 - Carbon metabolism	GO:0016832; GO:0005975; GO:0008270
ECA0339	ECA0339	Probable sugar-bisphosphate aldolase	-3.33448	ECA_RS01745	KEGG	eca01200 Carbon metabolism - Global and overview maps - Metabolism	02 - Carbon metabolism	GO:0016832; GO:0005975; GO:0008270
ECA0600	cfa8B ECA0600	Putative oxidoreductase	-1.17128	ECA_RS02990	KEGG	eca01200 Carbon metabolism - Global and overview maps - Metabolism	02 - Carbon metabolism	GO:0043880; GO:0008270
ECA0685	mdh ECA0685	Malate dehydrogenase (EC 1.1.1.37)	-1.89869	ECA_RS03410	KEGG	eca01200 Carbon metabolism - Global and overview maps - Metabolism	02 - Carbon metabolism	GO:0030060; GO:0005975; GO:0006108; GO:0006099
ECA0743	gcvT ECA0743	Aminomethyltransferase (EC 2.1.2.10) (Glycine cleavage system T protein)	-1.24105	ECA_RS03690	KEGG	eca01200 Carbon metabolism - Global and overview maps - Metabolism	02 - Carbon metabolism	GO:0004047; GO:0019464; GO:0008483
ECA0745	gcvP ECA0745	Glycine dehydrogenase (decarboxylating) (EC 1.4.4.2) (Glycine cleavage system P-protein) (Glycine decarboxylase) (Glycine dehydrogenase (aminomethyl-transferring))	-2.03587	ECA_RS03700	KEGG	eca01200 Carbon metabolism - Global and overview maps - Metabolism	02 - Carbon metabolism	GO:0019464; GO:0004375
ECA0861	tktA1 ECA0861	Transketolase (EC 2.2.1.1)	-1.64108	ECA_RS04265	KEGG	eca01200 Carbon metabolism - Global and overview maps - Metabolism	02 - Carbon metabolism	GO:0046872; GO:0004802
ECA0866	ECA0866	Putative dihydroxyacetone kinase	-2.4999	ECA_RS04290	KEGG	eca01200 Carbon metabolism - Global and overview maps - Metabolism	02 - Carbon metabolism	GO:0006071; GO:0004371
ECA0867	tpiA ECA0867	Putative triosephosphate isomerase (EC 5.3.1.1)	-2.69403	ECA_RS04295	KEGG	eca01200 Carbon metabolism - Global and overview maps - Metabolism	02 - Carbon metabolism	GO:0004807
ECA0871	maeB ECA0871	NADP-dependent malic enzyme (EC 1.1.1.40)	-3.19216	ECA_RS04315	KEGG	eca01200 Carbon metabolism - Global and overview maps - Metabolism	02 - Carbon metabolism	GO:0051287; GO:0005829; GO:0004471; GO:0004473; GO:0006108; GO:0030145; GO:0008948; GO:0016746
ECA0886	cysM ECA0886	Cysteine synthase (EC 2.5.1.47)	-1.53847	ECA_RS04390	KEGG	eca01200 Carbon metabolism - Global and overview maps - Metabolism	02 - Carbon metabolism	GO:0006535; GO:0004124; GO:0016740
ECA0894	cysK ECA0894	Cysteine synthase (EC 2.5.1.47)	-2.56659	ECA_RS04430	KEGG	eca01200 Carbon metabolism - Global and overview maps - Metabolism	02 - Carbon metabolism	GO:0006535; GO:0004124; GO:0016740
ECA1250	fdhF ECA1250	Formate dehydrogenase H (EC 1.2.1.2)	-2.27889	ECA_RS06185	KEGG	eca01200 Carbon metabolism - Global and overview maps - Metabolism	02 - Carbon metabolism	GO:0009055; GO:0008863; GO:0015942; GO:0051536; GO:0030151
ECA1356	gltA ECA1356	Citrate synthase (EC 2.3.3.16)	-1.09139	ECA_RS06745	KEGG	eca01200 Carbon metabolism - Global and overview maps - Metabolism	02 - Carbon metabolism	GO:0004108; GO:0005737; GO:0006099
ECA1359	sdhA ECA1359	Succinate dehydrogenase flavoprotein subunit (EC 1.3.5.1)	-1.5911	ECA_RS06760	KEGG	eca01200 Carbon metabolism - Global and overview maps - Metabolism	02 - Carbon metabolism	GO:0022900; GO:0050660; GO:0005886; GO:0008177; GO:0006099
ECA1360	sdhB ECA1360	Succinate dehydrogenase iron-sulfur subunit (EC 1.3.5.1)	-1.64082	ECA_RS06765	KEGG	eca01200 Carbon metabolism - Global and overview maps - Metabolism	02 - Carbon metabolism	GO:0051537; GO:0051538; GO:0051539; GO:0009055; GO:0046872; GO:0008177; GO:0006099
ECA1361	sucA ECA1361	2-oxoglutarate dehydrogenase E1 component (EC 1.2.4.2)	-2.19375	ECA_RS06770	KEGG	eca01200 Carbon metabolism - Global and overview maps - Metabolism	02 - Carbon metabolism	GO:0004591; GO:0030976; GO:0006099
ECA1362	sucB ECA1362	Dihydrolipoyllysine-residue succinyltransferase component of 2-oxoglutarate dehydrogenase complex (EC 2.3.1.61) (2-oxoglutarate dehydrogenase complex component E2)	-2.31276	ECA_RS06775	KEGG	eca01200 Carbon metabolism - Global and overview maps - Metabolism	02 - Carbon metabolism	GO:0033512; GO:0004149; GO:0045252; GO:0006099
ECA1363	sucC ECA1363	Succinyl-CoA ligase [ADP-forming] subunit beta (EC 6.2.1.5) (Succinyl-CoA synthetase subunit beta) (SCS-beta)	-2.2915	ECA_RS06780	KEGG	eca01200 Carbon metabolism - Global and overview maps - Metabolism	02 - Carbon metabolism	GO:0005524; GO:0000287; GO:0030145; GO:0004775; GO:0006099
ECA1364	sucD ECA1364	Succinyl-CoA ligase [ADP-forming] subunit alpha (EC 6.2.1.5)	-1.46803	ECA_RS06785	KEGG	eca01200 Carbon metabolism - Global and overview maps - Metabolism	02 - Carbon metabolism	GO:0005524; GO:0048037; GO:0004775
ECA1401	glk ECA1401	Glucokinase (EC 2.7.1.2) (Glucose kinase)	-1.46508	ECA_RS06975	KEGG	eca01200 Carbon metabolism - Global and overview maps - Metabolism	02 - Carbon metabolism	GO:0005524; GO:0005737; GO:0004340; GO:0006096
ECA1456	ECA1456	Putative aldehyde dehydrogenase	-1.04968	ECA_RS07255	KEGG	eca01200 Carbon metabolism - Global and overview maps - Metabolism	02 - Carbon metabolism	GO:0004491
ECA1507	ECA1507	Formate dehydrogenase (EC 1.2.1.2)	-2.77009	ECA_RS07505	KEGG	eca01200 Carbon metabolism - Global and overview maps - Metabolism	02 - Carbon metabolism	GO:0051539; GO:0009055; GO:0008863; GO:0015942; GO:0030151
ECA1951	ECA1951	Putative transketolase C-terminal section	-2.08896	ECA_RS09625	KEGG	eca01200 Carbon metabolism - Global and overview maps - Metabolism	02 - Carbon metabolism	GO:0003824
ECA2186	prs ECA2186	Ribose-phosphate pyrophosphokinase (RPPK) (EC 2.7.6.1) (5-phospho-D-ribosyl alpha-1-diphosphate) (Phosphoribosyl diphosphate synthase) (Phosphoribosyl pyrophosphate synthase)	-1.15878	ECA_RS10745	KEGG	eca01200 Carbon metabolism - Global and overview maps - Metabolism	02 - Carbon metabolism	GO:0006015; GO:0005524; GO:0005737; GO:0016301; GO:0000287; GO:0009165; GO:0009156; GO:0004749
ECA2262	fumC ECA2262	Fumarate hydratase class II (Fumarase C) (EC 4.2.1.2)	-2.19054	ECA_RS11110	KEGG	eca01200 Carbon metabolism - Global and overview maps - Metabolism	02 - Carbon metabolism	GO:0004333; GO:0006106; GO:0006099; GO:0045239
ECA2344	gapA ECA2344	Glyceraldehyde-3-phosphate dehydrogenase (EC 1.2.1.-)	-2.41569	ECA_RS11515	KEGG	eca01200 Carbon metabolism - Global and overview maps - Metabolism	02 - Carbon metabolism	GO:0051287; GO:0050661; GO:0006006; GO:0016620
ECA2439	icd ECA2439	Isocitrate dehydrogenase [NADP] (EC 1.1.1.42)	-1.0377	ECA_RS11980	KEGG	eca01200 Carbon metabolism - Global and overview maps - Metabolism	02 - Carbon metabolism	GO:0051287; GO:0006097; GO:0004450; GO:0000287; GO:0006099
ECA2479	zwf ECA2479	Glucose-6-phosphate 1-dehydrogenase (G6PD) (EC 1.1.1.49)	-1.52224	ECA_RS12160	KEGG	eca01200 Carbon metabolism - Global and overview maps - Metabolism	02 - Carbon metabolism	GO:0050661; GO:0006006; GO:0004345; GO:0006098
ECA2714	adhC ECA2714	S-(hydroxymethyl)glutathione dehydrogenase (EC 1.1.1.284)	-1.43586	ECA_RS13310	KEGG	eca01200 Carbon metabolism - Global and overview maps - Metabolism	02 - Carbon metabolism	GO:0051903; GO:0006069; GO:0008270
ECA2715	ECA2715	Putative esterase	-1.67814	ECA_RS13315	KEGG	eca01200 Carbon metabolism - Global and overview maps - Metabolism	02 - Carbon metabolism	GO:0018738; GO:0046294
ECA2831	maeA ECA2831	NAD-dependent malic enzyme (NAD-ME) (EC 1.1.1.38)	-1.82023	ECA_RS13895	KEGG	eca01200 Carbon metabolism - Global and overview maps - Metabolism	02 - Carbon metabolism	GO:0051287; GO:0004471; GO:0006108; GO:0046872; GO:0008948
ECA3039	ackA ECA3039	Acetate kinase (EC 2.7.2.1) (Acetokinase)	-2.15266	ECA_RS14915	KEGG	eca01200 Carbon metabolism - Global and overview maps - Metabolism	02 - Carbon metabolism	GO:0005524; GO:0008776; GO:0006085; GO:0005737; GO:0000287; GO:0006082
ECA3040	pta ECA3040	Phosphate acetyltransferase (EC 2.3.1.8) (Phosphotransacetylase)	-3.22605	ECA_RS14920	KEGG	eca01200 Carbon metabolism - Global and overview maps - Metabolism	02 - Carbon metabolism	GO:0006085; GO:0005737; GO:0008959
ECA3159	sdaB ECA3159	L-serine dehydratase 2 (EC 4.3.1.17)	-2.50292	ECA_RS15515	KEGG	eca01200 Carbon metabolism - Global and overview maps - Metabolism	02 - Carbon metabolism	GO:0051539; GO:0003941; GO:0006094
ECA3566	eno ECA3566	Enolase (EC 4.2.1.11) (2-phospho-D-glycerate hydro-lyase) (2-phosphoglycerate dehydratase)	-1.25324	ECA_RS17620	KEGG	eca01200 Carbon metabolism - Global and overview maps - Metabolism	02 - Carbon metabolism	GO:0009986; GO:0005576; GO:0006096; GO:0000287; GO:0004634; GO:0000015
ECA3789	aceE ECA3789	Pyruvate dehydrogenase E1 component (EC 1.2.4.1)	-1.11351	ECA_RS18715	KEGG	eca01200 Carbon metabolism - Global and overview maps - Metabolism	02 - Carbon metabolism	GO:0004739
ECA3911	fbaA ECA3911	Fructose-bisphosphate aldolase class II (EC 4.1.2.13)	-1.85696	ECA_RS19325	KEGG	eca01200 Carbon metabolism - Global and overview maps - Metabolism	02 - Carbon metabolism	GO:0004332; GO:0006096; GO:0008270
ECA3969	frdA ECA3969	Fumarate reductase flavoprotein subunit (EC 1.3.5.4)	-1.76063	ECA_RS19600	KEGG	eca01200 Carbon metabolism - Global and overview maps - Metabolism	02 - Carbon metabolism	GO:0009061; GO:0022900; GO:0050660; GO:0016627
ECA3970	frdB ECA3970	Succinate dehydrogenase iron-sulfur subunit (EC 1.3.5.1)	-2.1333	ECA_RS19605	KEGG	eca01200 Carbon metabolism - Global and overview maps - Metabolism	02 - Carbon metabolism	GO:0051537; GO:0051538; GO:0051539; GO:0009055; GO:0046872; GO:0008177; GO:0006099
ECA3971	frdC ECA3971	Fumarate reductase subunit C (Fumarate reductase 15 kDa hydrophobic protein)	-1.66336	ECA_RS19610	KEGG	eca01200 Carbon metabolism - Global and overview maps - Metabolism	02 - Carbon metabolism	GO:0016021; GO:0005886
ECA3972	frdD ECA3972	Fumarate reductase subunit D (Fumarate reductase 13 kDa hydrophobic protein)	-1.42262	ECA_RS19615	KEGG	eca01200 Carbon metabolism - Global and overview maps - Metabolism	02 - Carbon metabolism	GO:0006106; GO:0016021; GO:0005886
ECA3990	aceA ECA3990	Isocitrate lyase (EC 4.1.3.1)	-1.84635	ECA_RS19695	KEGG	eca01200 Carbon metabolism - Global and overview maps - Metabolism	02 - Carbon metabolism	GO:0019752; GO:0004451
ECA4046	glyA2 ECA4046	Serine hydroxymethyltransferase 2 (SHMT 2) (Serine methylase 2) (EC 2.1.2.1)	-1.70691	ECA_RS20000	KEGG	eca01200 Carbon metabolism - Global and overview maps - Metabolism	02 - Carbon metabolism	GO:0005737; GO:0019264; GO:0004372; GO:0030170; GO:0035999
ECA4272	tpiA ECA4272	Triosephosphate isomerase (TIM) (EC 5.3.1.1) (Triose-phosphate isomerase)	-1.12849	ECA_RS21170	KEGG	eca01200 Carbon metabolism - Global and overview maps - Metabolism	02 - Carbon metabolism	GO:0005737; GO:0006094; GO:0006096; GO:0006098; GO:0004807
ECA3059	ECA3059	Probable semialdehyde dehydrogenase	-1.67297	ECA_RS15020	SMART:SM00859	*Amino acid biosynthesis	03 - Amino acid metabolism	GO:0003942; GO:0051287; GO:0050661; GO:0004073; GO:0005737; GO:0009097; GO:0009089; GO:0009086; GO:0009088
ECA3594	ECA3594	Gamma-glutamyl cyclotransferase, AIG2-like	-1.14542	ECA_RS17760	Pfam:PF06094	*Amino acid biosynthesis	03 - Amino acid metabolism	N/A
ECA4112	ECA4112	Putative octopine/opine/tauropine dehydrogenase	-1.9564	ECA_RS20325	Pfam:PF02558	*Amino acid biosynthesis	03 - Amino acid metabolism	GO:0008677; GO:0050662
ECA4461	aegA ECA4461	Anaerobically expressed oxidoreductase	-4.97662	ECA_RS22060	Uniprot	*Amino acid biosynthesis	03 - Amino acid metabolism	GO:0006537; GO:0016639
ECA0311	gltD ECA0311	Glutamate synthase [NADPH] small chain (EC 1.4.1.13)	-2.22424	ECA_RS01615	KEGG	eca00250 - Alanine, aspartate and glutamate metabolism - Amino acid metabolism - Metabolism	03 - Amino acid metabolism	GO:0006537; GO:0004355; GO:0051536
ECA0426	aspA1 ECA0426	Aspartate ammonia-lyase (Aspartase) (EC 4.3.1.1)	-1.66426	ECA_RS02170	KEGG	eca00250 - Alanine, aspartate and glutamate metabolism - Amino acid metabolism - Metabolism	03 - Amino acid metabolism	GO:0008797; GO:0006531; GO:0006099
ECA0621	aspA2 ECA0621	Aspartate ammonia-lyase (Aspartase) (EC 4.3.1.1)	-2.59596	ECA_RS03100	KEGG	eca00250 - Alanine, aspartate and glutamate metabolism - Amino acid metabolism - Metabolism	03 - Amino acid metabolism	GO:0008797; GO:0006531; GO:0006099
ECA1500	ECA1500	Probable aspartate racemase (EC 5.1.1.13)	-4.01975	ECA_RS07480	KEGG	eca00250 - Alanine, aspartate and glutamate metabolism - Amino acid metabolism - Metabolism	03 - Amino acid metabolism	GO:0047689; GO:0006520
ECA3052	purF ECA3052	Amidophosphoribosyltransferase (ATase) (EC 2.4.2.14) (Glutamine phosphoribosylpyrophosphate amidotransferase)	-1.00285	ECA_RS14980	KEGG	eca00250 - Alanine, aspartate and glutamate metabolism - Amino acid metabolism - Metabolism	03 - Amino acid metabolism	GO:0006189; GO:0004044; GO:0006541; GO:0000287; GO:0009116; GO:0009113
ECA4197	ECA4197	Adenylosuccinate lyase (ASL) (EC 4.3.2.2) (Adenylosuccinase)	-1.70184	ECA_RS20745	KEGG	eca00250 - Alanine, aspartate and glutamate metabolism - Amino acid metabolism - Metabolism	03 - Amino acid metabolism	GO:0044208; GO:0006189; GO:0070626; GO:0004018
ECA0167	kbl ECA0167	2-amino-3-ketobutyrate coenzyme A ligase (AKB ligase) (EC 2.3.1.29) (Glycine acetyltransferase)	-1.38482	ECA_RS00820	KEGG	eca00260 - Glycine, serine and threonine metabolism - Amino acid metabolism - Metabolism	03 - Amino acid metabolism	GO:0019518; GO:0009058; GO:0008890; GO:0016874; GO:0030170
ECA0168	tdh ECA0168	L-threonine 3-dehydrogenase (EC 1.1.1.103)	-2.04374	ECA_RS00825	KEGG	eca00260 - Glycine, serine and threonine metabolism - Amino acid metabolism - Metabolism	03 - Amino acid metabolism	GO:0008743; GO:0019518; GO:0005737; GO:0008270
ECA2244	ddc ECA2244	L-2, 4-diaminobutyrate decarboxylase (EC 4.1.1.-)	-1.00578	ECA_RS11020	KEGG	eca00260 - Glycine, serine and threonine metabolism - Amino acid metabolism - Metabolism	03 - Amino acid metabolism	GO:0016831; GO:0019752; GO:0030170
ECA3889	thrC ECA3889	Threonine synthase (EC 4.2.3.1)	-1.59357	ECA_RS19215	KEGG	eca00260 - Glycine, serine and threonine metabolism - Amino acid metabolism - Metabolism	03 - Amino acid metabolism	GO:0006520; GO:0030170; GO:0004795
ECA3890	thrB ECA3890	Homoserine kinase (HK) (HSK) (EC 2.7.1.39)	-1.10637	ECA_RS19220	KEGG	eca00260 - Glycine, serine and threonine metabolism - Amino acid metabolism - Metabolism	03 - Amino acid metabolism	GO:0005524; GO:0005737; GO:0004413; GO:0009088
ECA3159	sdaB ECA3159	L-serine dehydratase 2 (EC 4.3.1.17)	-2.50292	ECA_RS15515	KEGG	eca00260 - Glycine, serine and threonine metabolism / eca00270 - Cysteine and methionine metabolism - Amino acid metabolism - Metabolism	03 - Amino acid metabolism	GO:0051539; GO:0003941; GO:0006094
ECA4113	ECA4113	Putative cystathionine beta-synthase	-2.84175	ECA_RS20330	KEGG	eca00260 - Glycine, serine and threonine metabolism / eca00270 - Cysteine and methionine metabolism - Amino acid metabolism - Metabolism	03 - Amino acid metabolism	GO:0006535
ECA0820	ECA0820	O-acetyl-L-homoserine sulfhydrylase	-2.23855	ECA_RS04070	KEGG	eca00270 - Cysteine and methionine metabolism - Amino acid metabolism - Metabolism	03 - Amino acid metabolism	GO:0006520; GO:0030170; GO:0016765
ECA0886	cysM ECA0886	Cysteine synthase (EC 2.5.1.47)	-1.53847	ECA_RS04390	KEGG	eca00270 - Cysteine and methionine metabolism - Amino acid metabolism - Metabolism	03 - Amino acid metabolism	GO:0006535; GO:0004124; GO:0016740
ECA0894	cysK ECA0894	Cysteine synthase (EC 2.5.1.47)	-2.56659	ECA_RS04430	KEGG	eca00270 - Cysteine and methionine metabolism - Amino acid metabolism - Metabolism	03 - Amino acid metabolism	GO:0006535; GO:0004124; GO:0016740
ECA1531	ECA1531	Putative 1-aminocyclopropane-1-carboxylate deaminase (EC 3.5.99.7)	-1.828	ECA_RS07620	KEGG	eca00270 - Cysteine and methionine metabolism - Amino acid metabolism - Metabolism	03 - Amino acid metabolism	GO:0008660
ECA3485	mtnD2 ECA3485	Acireductone dioxygenase 2 (1, 2-dihydroxy-3-keto-5-methylthiopentene dioxygenase 2) (DHK-MTPene dioxygenase 2) (Acireductone dioxygenase (Fe(2+)-requiring) 2) (ARD' 2) (Fe-ARD 2) (EC 1.13.11.54) (Acireductone dioxygenase (Ni(2+)-requiring) 2) (ARD 2) (Ni-ARD 2) (EC 1.13.11.53), mtnD2 ECA3485	-1.5459	ECA_RS17175	KEGG	eca00270 - Cysteine and methionine metabolism - Amino acid metabolism - Metabolism	03 - Amino acid metabolism	GO:0019284; GO:0019509; GO:0010308; GO:0010309; GO:0005506; GO:0016151
ECA3486	mtnC ECA3486	Enolase-phosphatase E1 (EC 3.1.3.77) (2, 3-diketo-5-methylthio-1-phosphopentane phosphatase), mtnC ECA3486	-1.03505	ECA_RS17180	KEGG	eca00270 - Cysteine and methionine metabolism - Amino acid metabolism - Metabolism	03 - Amino acid metabolism	GO:0043715; GO:0043716; GO:0019284; GO:0019509; GO:0043874; GO:0000287
ECA3924	gshB ECA3924	Glutathione synthetase (EC 6.3.2.3) (GSH synthetase) (Glutathione synthase)	-0.986149	ECA_RS19380	KEGG	eca00270 - Cysteine and methionine metabolism / eca00480 - Glutathione metabolism - Amino acid metabolism - Metabolism	03 - Amino acid metabolism	GO:0005524; GO:0005829; GO:0004363; GO:0000287; GO:0030145
ECA3362	luxS ECA3362	S-ribosylhomocysteine lyase (EC 4.4.1.21) (AI-2 synthesis protein) (Autoinducer-2 production protein LuxS)	-1.60731	ECA_RS16600	KEGG	eca00270 - Cysteine and methionine metabolism / eca01230 -Biosynthesis of amino acids - Amino acid metabolism - Metabolism	03 - Amino acid metabolism	GO:0043768; GO:0005506; GO:0009372
ECA4114	ECA4114	Putative lysine/ornithine decarboxylase	-1.35422	ECA_RS20335	KEGG	eca00300 - Lysine biosynthesis - Amino acid metabolism - Metabolism	03 - Amino acid metabolism	GO:0016831
ECA4425	ECA4425	Putative dihydrodipicolinate synthetase	-1.05481	ECA_RS21895	KEGG	eca00300 - Lysine biosynthesis - Amino acid metabolism - Metabolism	03 - Amino acid metabolism	GO:0005737; GO:0016829
ECA1004	ECA1004	Probable hydrolase (EC 3.5.1.32)	-1.16297	ECA_RS04985	KEGG	eca00360 - Phenylalanine metabolism - Amino acid metabolism - Metabolism	03 - Amino acid metabolism	GO:0047980
ECA2351	dadA ECA2351	D-amino acid dehydrogenase (EC 1.4.99.-)	-1.12576	ECA_RS11550	KEGG	eca00360 - Phenylalanine metabolism - Amino acid metabolism - Metabolism	03 - Amino acid metabolism	GO:0055130; GO:0008718
ECA1409	metG ECA1409	Methionine--tRNA ligase (EC 6.1.1.10) (Methionyl-tRNA synthetase) (MetRS)	-2.06653	ECA_RS07020	KEGG	eca00450 - Selenocompound metabolism - Metabolism of other amino acids - Metabolism	03 - Amino acid metabolism	GO:0005524; GO:0005737; GO:0046872; GO:0004825; GO:0006431; GO:0000049
ECA3665	alr ECA3665	Alanine racemase (EC 5.1.1.1)	-2.3621	ECA_RS18115	KEGG	eca00473 - D-alanine metabolism - Metabolism of other amino acids	03 - Amino acid metabolism	GO:0030632; GO:0008784; GO:0030170
/ECA3483	pepD ECA3467	Aminoacyl-histidine dipeptidase (EC 3.4.13.3)	-2.85961	n/a	KEGG	eca00480 - Glutathione metabolism - Metabolism of other amino acids - Metabolism	03 - Amino acid metabolism	N/A
ECA0404	pepA ECA0404	Probable cytosol aminopeptidase (EC 3.4.11.1) (Leucine aminopeptidase) (LAP) (EC 3.4.11.10) (Leucyl aminopeptidase)	-1.20748	ECA_RS02075	KEGG	eca00480 - Glutathione metabolism - Metabolism of other amino acids - Metabolism	03 - Amino acid metabolism	GO:0004177; GO:0005737; GO:0030145; GO:0008235
ECA1833	btuE ECA1833	Glutathione peroxidase	-2.16674	ECA_RS09055	KEGG	eca00480 - Glutathione metabolism - Metabolism of other amino acids - Metabolism	03 - Amino acid metabolism	GO:0004602; GO:0006979
ECA3467	pepD ECA3467	Aminoacyl-histidine dipeptidase (EC 3.4.13.3)	-1.34322	ECA_RS17090	KEGG	eca00480 - Glutathione metabolism - Metabolism of other amino acids - Metabolism	03 - Amino acid metabolism	GO:0016805
ECA4379	ggt ECA4379	Gamma-glutamyltranspeptidase (EC 2.3.2.2)	-1.32353	ECA_RS21665	KEGG	eca00480 - Glutathione metabolism - Metabolism of other amino acids - Metabolism	03 - Amino acid metabolism	GO:0003840; GO:0006749
ECA4204	rffA wecE ECA4204	dTDP-4-amino-4,6-dideoxygalactose transaminase (EC 2.6.1.59)	-1.35797	ECA_RS20800	KEGG	eca01007 - Amino acid related enzymes	03 - Amino acid metabolism	GO:0019180; GO:0009246; GO:0030170
ECA4261	metL ECA4251	Bifunctional aspartokinase/homoserine dehydrogenase II (EC 2.7.2.4)	-1.00604	ECA_RS21065	KEGG	eca01230 - Biosynthesis of amino acids - Global and overview maps - Metabolism	03 - Amino acid metabolism	GO:0009376; GO:0046872; GO:0005839; GO:0051603; GO:0004298
ECA0197	ECA0197	nonspecific lipid transfer protein	-1.14118	ECA_RS00970	Pfam:PF02036	*Lipid metabolism	04 - Lipid metabolism	N/A
ECA0474	entD ECA0474	Enterobactin synthetase component D (4'-phosphopantetheinyl transferase) (EC 2.7.8.-)	-1.60359	ECA_RS02400	Pfam:PF01648	*Lipid metabolism	04 - Lipid metabolism	GO:0009239; GO:0009366; GO:0008897; GO:0000287
ECA1795	fabH ECA1795	3-oxoacyl-[acyl-carrier-protein] synthase 3 (EC 2.3.1.180) (3-oxoacyl-[acyl-carrier-protein] synthase III) (Beta-ketoacyl-ACP synthase III) (KAS III)	-1.5316	ECA_RS08880	KEGG	eca00061 - Fatty acid biosynthesis / eca01212 - Fatty acid metabolism - Lipid metabolism	04 - Lipid metabolism	GO:0004315; GO:0033818; GO:0005737; GO:0006633
ECA1796	fabD ECA1796	Malonyl CoA-acyl carrier protein transacylase (EC 2.3.1.39)	-2.07098	ECA_RS08885	KEGG	eca00061 - Fatty acid biosynthesis / eca01212 - Fatty acid metabolism - Lipid metabolism	04 - Lipid metabolism	GO:0004314
ECA1972	fabI ECA1972	Enoyl-[acyl-carrier-protein] reductase [NADH] (EC 1.3.1.9)	-1.08298	ECA_RS09730	KEGG	eca00061 - Fatty acid biosynthesis / eca01212 - Fatty acid metabolism - Lipid metabolism	04 - Lipid metabolism	GO:0004318; GO:0006633
ECA2928	ECA2928	3-oxoacyl-[acyl-carrier-protein] synthase 2 (EC 2.3.1.179)	-1.12674	ECA_RS14380	KEGG	eca00061 - Fatty acid biosynthesis / eca01212 - Fatty acid metabolism - Lipid metabolism	04 - Lipid metabolism	GO:0033817; GO:0006633
ECA4491	ECA4491	Putative beta-ketoacyl-ACP synthase	-1.08987	ECA_RS22195	KEGG	eca00061 - Fatty acid biosynthesis / eca01212 - Fatty acid metabolism - Lipid metabolism	04 - Lipid metabolism	GO:0016740
ECA4494	ECA4494	Putative beta-ketoacyl synthase	-1.8113	ECA_RS22210	KEGG	eca00061 - Fatty acid biosynthesis / eca01212 - Fatty acid metabolism - Lipid metabolism	04 - Lipid metabolism	GO:0016740
ECA0846	gldA ECA0846	Glycerol dehydrogenase (EC 1.1.1.6)	-1.29065	ECA_RS04195	KEGG	eca00561 - Glycerolipid metabolism - Lipid metabolism	04 - Lipid metabolism	GO:0008888; GO:0046872
ECA1952	ECA1952	Glycerol kinase (EC 2.7.1.30)	-3.00598	ECA_RS09630	KEGG	eca00561 - Glycerolipid metabolism - Lipid metabolism	04 - Lipid metabolism	GO:0005975; GO:0004370
ECA4267	glpK ECA4267	Glycerol kinase (EC 2.7.1.30) (ATP:glycerol 3-phosphotransferase) (Glycerokinase)	-1.1312	ECA_RS21145	KEGG	eca00561 - Glycerolipid metabolism - Lipid metabolism	04 - Lipid metabolism	GO:0005524; GO:0019563; GO:0004370; GO:0006072; GO:0046872
ECA3641	aas ECA3641	Bifunctional protein Aas [Includes: 2-acylglycerophosphoethanolamine acyltransferase (EC 2.3.1.40) (2-acyl-GPE acyltransferase) (Acyl-[acyl-carrier-protein]--phospholipid O-acyltransferase), Acyl-[acyl-carrier-protein] synthetase (EC 6.2.1.20) (Acyl-ACP synthetase) (Long-chain-fatty-acid--[acyl-carrier-protein] ligase)], aas ECA3641	-1.28467	ECA_RS17995	KEGG	eca00564 - Glycerophospholipid metabolism / eca00071 - Fatty acid degradation - Lipid metabolism	04 - Lipid metabolism	GO:0005524; GO:0008779; GO:0006631; GO:0016021; GO:0008922; GO:0008654; GO:0005886
ECA4167	glpQ ECA4167	Glycerophosphoryl diester phosphodiesterase, periplasmic (EC 3.1.4.46), glpQ ECA4167	-1.71435	ECA_RS20595	KEGG	eca00564 - Glycerophospholipid metabolism / eca00071 - Fatty acid degradation - Lipid metabolism	04 - Lipid metabolism	GO:0008889; GO:0006629
ECA0116	ECA0116	Putative fatty acid desaturase	-1.42376	ECA_RS00575	KEGG	eca00591 - Lenoleic acid metabolism - Lipid metabolism	04 - Lipid metabolism	GO:0016021; GO:0006629
ECA1222	tesA ECA1222	Acyl-CoA thioesterase I (EC 3.1.2.-)	-1.72757	ECA_RS06050	KEGG	eca01040 - Biosynthesis of unsaturated fatty acids - Lipid metabolism	04 - Lipid metabolism	GO:0016298; GO:0006629
ECA0380	ECA0380	Putative endoribonuclease	-1.26037	ECA_RS01955	Uniprot	*Nucleotide metabolism	05 - Nucleotide metabolism	N/A
ECA1733	vioA ECA1733	Nucleotide sugar transaminase	-1.06929	ECA_RS08575	Uniprot	*Nucleotide metabolism	05 - Nucleotide metabolism	GO:0003824
ECA2186	prs ECA2186	Ribose-phosphate pyrophosphokinase (RPPK) (EC 2.7.6.1) (5-phospho-D-ribosyl alpha-1-diphosphate) (Phosphoribosyl diphosphate synthase) (Phosphoribosyl pyrophosphate synthase)	-1.15878	ECA_RS10745	KEGG	eca00230 - Purine metabolism - Nucleotide metabolism - Metabolism	05 - Nucleotide metabolism	GO:0006015; GO:0005524; GO:0005737; GO:0016301; GO:0000287; GO:0009165; GO:0009156; GO:0004749
ECA3052	purF ECA3052	Amidophosphoribosyltransferase (ATase) (EC 2.4.2.14) (Glutamine phosphoribosylpyrophosphate amidotransferase)	-1.00285	ECA_RS14980	KEGG	eca00230 - Purine metabolism - Nucleotide metabolism - Metabolism	05 - Nucleotide metabolism	GO:0006189; GO:0004044; GO:0006541; GO:0000287; GO:0009116; GO:0009113
ECA4197	ECA4197	Adenylosuccinate lyase (ASL) (EC 4.3.2.2) (Adenylosuccinase)	-1.70184	ECA_RS20745	KEGG	eca00230 - Purine metabolism - Nucleotide metabolism - Metabolism	05 - Nucleotide metabolism	GO:0044208; GO:0006189; GO:0070626; GO:0004018
ECA4214	gppA ECA4214	Guanosine-5'-triphosphate, 3'-diphosphate pyrophosphatase (EC 3.6.1.40) (Guanosine pentaphosphate phosphohydrolase) (pppGpp-5'-phosphohydrolase), gppA ECA4214	-1.36529	ECA_RS20850	KEGG	eca00230 - Purine metabolism - Nucleotide metabolism - Metabolism	05 - Nucleotide metabolism	GO:0004309; GO:0015974; GO:0015970; GO:0008894
ECA4423	ECA4423	Putative nucleoside hydrolase	-1.33854	ECA_RS21885	KEGG	eca00230 - Purine metabolism - Nucleotide metabolism - Metabolism	05 - Nucleotide metabolism	GO:0016799
ECA4424	ECA4424	Putative nucleoside hydrolase protein	-1.25632	ECA_RS21890	KEGG	eca00230 - Purine metabolism - Nucleotide metabolism - Metabolism	05 - Nucleotide metabolism	GO:0016799
ECA0223	rpoB ECA0223	DNA-directed RNA polymerase subunit beta (RNAP subunit beta) (EC 2.7.7.6) (RNA polymerase subunit beta) (Transcriptase subunit beta)	-3.0677	ECA_RS01145	KEGG	eca00230 - Purine metabolism / eca00240 - Pyrimidine metabolism - Nucleotide metabolism - Metabolism	05 - Nucleotide metabolism	GO:0003677; GO:0003899; GO:0032549; GO:0006351
ECA0224	rpoC ECA0224	DNA-directed RNA polymerase subunit beta' (RNAP subunit beta') (EC 2.7.7.6) (RNA polymerase subunit beta') (Transcriptase subunit beta')	-2.47878	ECA_RS01150	KEGG	eca00230 - Purine metabolism / eca00240 - Pyrimidine metabolism - Nucleotide metabolism - Metabolism	05 - Nucleotide metabolism	GO:0003677; GO:0003899; GO:0006351
ECA0375	nrdD ECA0375	Anaerobic ribonucleoside-triphosphate reductase (EC 1.17.4.2)	-1.56614	ECA_RS01930	KEGG	eca00230 - Purine metabolism / eca00240 - Pyrimidine metabolism - Nucleotide metabolism - Metabolism	05 - Nucleotide metabolism	GO:0005524; GO:0006260; GO:0008998
ECA0403	holC ECA0403	DNA polymerase III, chi subunit (EC 2.7.7.7)	-1.1803	ECA_RS02070	KEGG	eca00230 - Purine metabolism / eca00240 - Pyrimidine metabolism - Nucleotide metabolism - Metabolism	05 - Nucleotide metabolism	GO:0003677; GO:0006260; GO:0003887
ECA1176	dnaX ECA1176	DNA polymerase III subunit tau (EC 2.7.7.7)	-1.14561	ECA_RS05825	KEGG	eca00230 - Purine metabolism / eca00240 - Pyrimidine metabolism - Nucleotide metabolism - Metabolism	05 - Nucleotide metabolism	GO:0005524; GO:0003677; GO:0009360; GO:0006260; GO:0003887
ECA1198	nrdB ECA1198	Ribonucleoside-diphosphate reductase 1 beta chain (EC 1.17.4.1)	-1.02578	ECA_RS05930	KEGG	eca00230 - Purine metabolism / eca00240 - Pyrimidine metabolism - Nucleotide metabolism - Metabolism	05 - Nucleotide metabolism	GO:0009186; GO:0004748
ECA1307	holA ECA1307	DNA polymerase III, delta subunit (EC 2.7.7.7)	-1.48606	ECA_RS06475	KEGG	eca00230 - Purine metabolism / eca00240 - Pyrimidine metabolism - Nucleotide metabolism - Metabolism	05 - Nucleotide metabolism	GO:0003677; GO:0009360; GO:0006260; GO:0003887
ECA1803	holB ECA1803	DNA polymerase III, delta' subunit (EC 2.7.7.7)	-1.1248	ECA_RS08920	KEGG	eca00230 - Purine metabolism / eca00240 - Pyrimidine metabolism - Nucleotide metabolism - Metabolism	05 - Nucleotide metabolism	GO:0008408; GO:0003677; GO:0009360; GO:0006260; GO:0003887
ECA3224	ndk ECA3224	Nucleoside diphosphate kinase (NDK) (NDP kinase) (EC 2.7.4.6) (Nucleoside-2-P kinase)	-1.59516	ECA_RS15850	KEGG	eca00230 - Purine metabolism / eca00240 - Pyrimidine metabolism - Nucleotide metabolism - Metabolism	05 - Nucleotide metabolism	GO:0005524; GO:0006241; GO:0006183; GO:0006228; GO:0005737; GO:0046872; GO:0004550
ECA3338	nrdF ECA3338	Ribonucleoside-diphosphate reductase subunit beta (EC 1.17.4.1)	-1.37069	ECA_RS16450	KEGG	eca00230 - Purine metabolism / eca00240 - Pyrimidine metabolism - Nucleotide metabolism - Metabolism	05 - Nucleotide metabolism	GO:0006260; GO:0009186; GO:0009263; GO:0046872; GO:0004748; GO:0005971
ECA4006	rpoA ECA4006	DNA-directed RNA polymerase subunit alpha (RNAP subunit alpha) (EC 2.7.7.6) (RNA polymerase subunit alpha) (Transcriptase subunit alpha)	-3.25181	ECA_RS19805	KEGG	eca00230 - Purine metabolism / eca00240 - Pyrimidine metabolism - Nucleotide metabolism - Metabolism	05 - Nucleotide metabolism	GO:0003677; GO:0003899; GO:0006351
ECA0988	thyA ECA0988	Thymidylate synthase (TS) (TSase) (EC 2.1.1.45)	-1.27603	ECA_RS04890	KEGG	eca00240 - Pyrimidine metabolism - Nucleotide metabolism - Metabolism	05 - Nucleotide metabolism	GO:0005737; GO:0006231; GO:0006235; GO:0004799
ECA1033	pyrH ECA1033	Uridylate kinase (UK) (EC 2.7.4.22) (Uridine monophosphate kinase) (UMP kinase) (UMPK)	-1.23017	ECA_RS05125	KEGG	eca00240 - Pyrimidine metabolism - Nucleotide metabolism - Metabolism	05 - Nucleotide metabolism	GO:0044210; GO:0005524; GO:0033862; GO:0005737
ECA1255	upp ECA1255	Uracil phosphoribosyltransferase (EC 2.4.2.9) (UMP pyrophosphorylase) (UPRTase)	-2.42782	ECA_RS06210	KEGG	eca00240 - Pyrimidine metabolism - Nucleotide metabolism - Metabolism	05 - Nucleotide metabolism	GO:0005525; GO:0044206; GO:0000287; GO:0004845; GO:0006223
ECA1802	tmk ECA1802	Thymidylate kinase (EC 2.7.4.9) (dTMP kinase)	-1.12606	ECA_RS08915	KEGG	eca00240 - Pyrimidine metabolism - Nucleotide metabolism - Metabolism	05 - Nucleotide metabolism	GO:0005524; GO:0006233; GO:0006235; GO:0004798
ECA3602	cpdB ECA3602	2', 3'-cyclic-nucleotide 2'-phosphodiesterase (EC 3.1.4.16), cpdB ECA3602	-1.87214	ECA_RS17800	KEGG	eca00240 - Pyrimidine metabolism - Nucleotide metabolism - Metabolism	05 - Nucleotide metabolism	GO:0008663; GO:0046872; GO:0000166; GO:0009166
ECA0026	hemN ECA0026	Coproporphyrinogen-III oxidase (EC 1.3.99.22)	-1.49097	ECA_RS00140	KEGG	eca01110 Biosynthesis of secondary metabolites - Global and overview maps - Metabolism	06 - Biosynthesis of secondary metabolites	GO:0051539; GO:0051989; GO:0004109; GO:0005737; GO:0046872; GO:0006782
ECA0094	aldB ECA0094	Aldehyde dehydrogenase B (EC 1.2.1.22)	-3.89099	ECA_RS00470	KEGG	eca01110 Biosynthesis of secondary metabolites - Global and overview maps - Metabolism	06 - Biosynthesis of secondary metabolites	GO:0008911
ECA0173	gpsA ECA0173	Glycerol-3-phosphate dehydrogenase [NAD(P)+] (EC 1.1.1.94) (NAD(P)H-dependent glycerol-3-phosphate dehydrogenase)	-1.27281	ECA_RS00850	KEGG	eca01110 Biosynthesis of secondary metabolites - Global and overview maps - Metabolism	06 - Biosynthesis of secondary metabolites	GO:0051287; GO:0005975; GO:0046167; GO:0046168; GO:0047952; GO:0004367; GO:0036439; GO:0009331; GO:0006650; GO:0008654
ECA0203	hemB ECA0203	Delta-aminolevulinic acid dehydratase (EC 4.2.1.24)	-1.0207	ECA_RS01000	KEGG	eca01110 Biosynthesis of secondary metabolites - Global and overview maps - Metabolism	06 - Biosynthesis of secondary metabolites	GO:0046872; GO:0004655; GO:0006779
ECA0457	visC ECA0457	Putative monooxygenase (EC 1.-.-.-)	-1.57182	ECA_RS02320	KEGG	eca01110 Biosynthesis of secondary metabolites - Global and overview maps - Metabolism	06 - Biosynthesis of secondary metabolites	GO:0071949; GO:0016709; GO:0006744
ECA0458	visB ECA0458	2-octaprenyl-6-methoxyphenol hydroxylase (EC 1.14.13.-)	-2.28775	ECA_RS02325	KEGG	eca01110 Biosynthesis of secondary metabolites - Global and overview maps - Metabolism	06 - Biosynthesis of secondary metabolites	GO:0008681; GO:0071949; GO:0016709; GO:0006744
ECA0477	entC ECA0477	Enterobactin synthetase component C (Isochorismate synthase) (EC 5.4.4.2)	-2.67365	ECA_RS02415	KEGG	eca01110 Biosynthesis of secondary metabolites - Global and overview maps - Metabolism	06 - Biosynthesis of secondary metabolites	GO:0009058; GO:0008909
ECA0481	entA ECA0481	Enterobactin synthetase component A (2, 3-dihydro-2, 3-dihydroxybenzoate dehydrogenase) (EC 1.3.1.28)	-1.26688	ECA_RS02435	KEGG	eca01110 Biosynthesis of secondary metabolites - Global and overview maps - Metabolism	06 - Biosynthesis of secondary metabolites	GO:0008667; GO:0019290
ECA0628	plsB ECA0628	Glycerol-3-phosphate acyltransferase (GPAT) (EC 2.3.1.15)	-0.997515	ECA_RS03130	KEGG	eca01110 Biosynthesis of secondary metabolites - Global and overview maps - Metabolism	06 - Biosynthesis of secondary metabolites	GO:0016024; GO:0004366; GO:0005886
ECA1102	ansB1 ECA1102	L-asparaginase (EC 3.5.1.1)	-1.885	ECA_RS05460	KEGG	eca01110 Biosynthesis of secondary metabolites - Global and overview maps - Metabolism	06 - Biosynthesis of secondary metabolites	GO:0004067; GO:0006528
ECA1127	ribH ECA1127	6, 7-dimethyl-8-ribityllumazine synthase (DMRL synthase) (LS) (Lumazine synthase) (EC 2.5.1.78)	-1.01722	ECA_RS05590	KEGG	eca01110 Biosynthesis of secondary metabolites - Global and overview maps - Metabolism	06 - Biosynthesis of secondary metabolites	GO:0000906; GO:0009231; GO:0009349; GO:0016740
ECA1211	menD ECA1211	2-succinyl-5-enolpyruvyl-6-hydroxy-3-cyclohexene-1-carboxylate synthase (SEPHCHC synthase) (EC 2.2.1.9) (Menaquinone biosynthesis protein MenD)	-2.45809	ECA_RS05995	KEGG	eca01110 Biosynthesis of secondary metabolites - Global and overview maps - Metabolism	06 - Biosynthesis of secondary metabolites	GO:0070204; GO:0000287; GO:0030145; GO:0009234; GO:0030976
ECA1212	menH ECA1212	2-succinyl-6-hydroxy-2, 4-cyclohexadiene-1-carboxylate synthase (SHCHC synthase) (EC 4.2.99.20)	-2.24164	ECA_RS06000	KEGG	eca01110 Biosynthesis of secondary metabolites - Global and overview maps - Metabolism	06 - Biosynthesis of secondary metabolites	GO:0070205; GO:0009234
ECA1213	menB ECA1213	1, 4-dihydroxy-2-naphthoyl-CoA synthase (DHNA-CoA synthase) (EC 4.1.3.36)	-1.93497	ECA_RS06005	KEGG	eca01110 Biosynthesis of secondary metabolites - Global and overview maps - Metabolism	06 - Biosynthesis of secondary metabolites	GO:0008935; GO:0009234
ECA1214	menC ECA1214	o-succinylbenzoate synthase (OSB synthase) (OSBS) (EC 4.2.1.113) (4-(2'-carboxyphenyl)-4-oxybutyric acid synthase) (o-succinylbenzoic acid synthase)	-2.31264	ECA_RS06010	KEGG	eca01110 Biosynthesis of secondary metabolites - Global and overview maps - Metabolism	06 - Biosynthesis of secondary metabolites	GO:0016836; GO:0000287; GO:0009234
ECA1215	menE ECA1215	O-succinylbenzoic acid--CoA ligase (EC 6.2.1.26)	-1.96732	ECA_RS06015	KEGG	eca01110 Biosynthesis of secondary metabolites - Global and overview maps - Metabolism	06 - Biosynthesis of secondary metabolites	GO:0005524; GO:0009234; GO:0008756
ECA1264	purC ECA1264	Phosphoribosylaminoimidazole-succinocarboxamide synthase (EC 6.3.2.6) (SAICAR synthetase)	-3.04524	ECA_RS06255	KEGG	eca01110 Biosynthesis of secondary metabolites - Global and overview maps - Metabolism	06 - Biosynthesis of secondary metabolites	GO:0006189; GO:0005524; GO:0004639
ECA1426	ECA1426	Putative thiamine pyrophosphate enzyme	-2.41597	ECA_RS07105	KEGG	eca01110 Biosynthesis of secondary metabolites - Global and overview maps - Metabolism	06 - Biosynthesis of secondary metabolites	GO:0003824; GO:0000287; GO:0030976
ECA1794	plsX ECA1794	Phosphate acyltransferase (EC 2.3.1.n2) (Acyl-ACP phosphotransacylase) (Acyl-[acyl-carrier-protein]--phosphate acyltransferase) (Phosphate-acyl-ACP acyltransferase)	-2.00523	ECA_RS08875	KEGG	eca01110 Biosynthesis of secondary metabolites - Global and overview maps - Metabolism	06 - Biosynthesis of secondary metabolites	GO:0005737; GO:0006633; GO:0016616; GO:0008654; GO:0016747
ECA2344	gapA ECA2344	Glyceraldehyde-3-phosphate dehydrogenase (EC 1.2.1.-)	-2.41569	ECA_RS11515	KEGG	eca01110 Biosynthesis of secondary metabolites - Global and overview maps - Metabolism	06 - Biosynthesis of secondary metabolites	GO:0051287; GO:0050661; GO:0006006; GO:0016620
ECA2584	hisC ECA2584	Histidinol-phosphate aminotransferase (EC 2.6.1.9) (Imidazole acetol-phosphate transaminase)	-1.11522	ECA_RS12660	KEGG	eca01110 Biosynthesis of secondary metabolites - Global and overview maps - Metabolism	06 - Biosynthesis of secondary metabolites	GO:0080130; GO:0000105; GO:0004400; GO:0030170
ECA2585	hisB ECA2585	Histidine biosynthesis bifunctional protein HisB [Includes: Histidinol-phosphatase (EC 3.1.3.15), Imidazoleglycerol-phosphate dehydratase (IGPD) (EC 4.2.1.19)]	-1.07653	ECA_RS12665	KEGG	eca01110 Biosynthesis of secondary metabolites - Global and overview maps - Metabolism	06 - Biosynthesis of secondary metabolites	GO:0005737; GO:0000105; GO:0004401; GO:0004424
ECA2586	hisH ECA2586	Imidazole glycerol phosphate synthase subunit HisH (EC 2.4.2.-) (IGP synthase glutamine amidotransferase subunit) (IGP synthase subunit HisH) (ImGP synthase subunit HisH) (IGPS subunit HisH)	-1.96901	ECA_RS12670	KEGG	eca01110 Biosynthesis of secondary metabolites - Global and overview maps - Metabolism	06 - Biosynthesis of secondary metabolites	GO:0005737; GO:0006541; GO:0000105; GO:0000107
ECA2587	hisA ECA2587	1-(5-phosphoribosyl)-5-[(5-phosphoribosylamino)methylideneamino] imidazole-4-carboxamide isomerase (EC 5.3.1.16) (Phosphoribosylformimino-5-aminoimidazole carboxamide ribotide isomerase)	-1.94648	ECA_RS12675	KEGG	eca01110 Biosynthesis of secondary metabolites - Global and overview maps - Metabolism	06 - Biosynthesis of secondary metabolites	GO:0003949; GO:0005737; GO:0000105
ECA2588	hisF ECA2588	Imidazole glycerol phosphate synthase subunit HisF (EC 4.1.3.-) (IGP synthase cyclase subunit) (IGP synthase subunit HisF) (ImGP synthase subunit HisF) (IGPS subunit HisF)	-2.15391	ECA_RS12680	KEGG	eca01110 Biosynthesis of secondary metabolites - Global and overview maps - Metabolism	06 - Biosynthesis of secondary metabolites	GO:0005737; GO:0000105; GO:0000107; GO:0016829
ECA2589	hisI hisIE ECA2589	Histidine biosynthesis bifunctional protein HisIE	-1.93555	ECA_RS12685	KEGG	eca01110 Biosynthesis of secondary metabolites - Global and overview maps - Metabolism	06 - Biosynthesis of secondary metabolites	GO:0005524; GO:0005737; GO:0000105; GO:0004635; GO:0004636
ECA2593	aroA ECA2593	3-phosphoshikimate 1-carboxyvinyltransferase (EC 2.5.1.19) (5-enolpyruvylshikimate-3-phosphate synthase) (EPSP synthase) (EPSPS)	-1.37605	ECA_RS12705	KEGG	eca01110 Biosynthesis of secondary metabolites - Global and overview maps - Metabolism	06 - Biosynthesis of secondary metabolites	GO:0003866; GO:0009073; GO:0009423; GO:0005737
ECA2971	ECA2971	Putative branched-chain amino acid aminotransferase (EC 2.6.1.21)	-1.38521	ECA_RS14595	KEGG	eca01110 Biosynthesis of secondary metabolites - Global and overview maps - Metabolism	06 - Biosynthesis of secondary metabolites	GO:0047810
ECA3069	aroC ECA3069	Chorismate synthase (CS) (EC 4.2.3.5) (5-enolpyruvylshikimate-3-phosphate phospholyase)	-1.28063	ECA_RS15070	KEGG	eca01110 Biosynthesis of secondary metabolites - Global and overview maps - Metabolism	06 - Biosynthesis of secondary metabolites	GO:0009073; GO:0009423; GO:0004107
ECA3220	ispG gcpE ECA3220	4-hydroxy-3-methylbut-2-en-1-yl diphosphate synthase (flavodoxin) (EC 1.17.7.3) (1-hydroxy-2-methyl-2-(E)-butenyl 4-diphosphate synthase)	-1.93807	ECA_RS15830	KEGG	eca01110 Biosynthesis of secondary metabolites - Global and overview maps - Metabolism	06 - Biosynthesis of secondary metabolites	GO:0051539; GO:0046429; GO:0005506; GO:0019288; GO:0016114
ECA3323	panD ECA3323	Aspartate 1-decarboxylase (EC 4.1.1.11) (Aspartate alpha-decarboxylase) [Cleaved into: Aspartate 1-decarboxylase beta chain, Aspartate 1-decarboxylase alpha chain]	-1.17983	ECA_RS16380	KEGG	eca01110 Biosynthesis of secondary metabolites - Global and overview maps - Metabolism	06 - Biosynthesis of secondary metabolites	GO:0006523; GO:0004068; GO:0005737; GO:0015940
ECA3462	proA ECA3462	Gamma-glutamyl phosphate reductase (GPR) (EC 1.2.1.41) (Glutamate-5-semialdehyde dehydrogenase) (Glutamyl-gamma-semialdehyde dehydrogenase) (GSA dehydrogenase)	-1.07131	ECA_RS17065	KEGG	eca01110 Biosynthesis of secondary metabolites - Global and overview maps - Metabolism	06 - Biosynthesis of secondary metabolites	GO:0055129; GO:0050661; GO:0005737; GO:0004350
ECA3544	cysG1 ECA3544	Siroheme synthase 1 [Includes: Uroporphyrinogen-III C-methyltransferase 1 (Urogen III methylase 1) (EC 2.1.1.107) (SUMT 1) (Uroporphyrinogen III methylase 1) (UROM 1), Precorrin-2 dehydrogenase 1 (EC 1.3.1.76), Sirohydrochlorin ferrochelatase 1 (EC 4.99.1.4)]	-5.0527	ECA_RS17505	KEGG	eca01110 Biosynthesis of secondary metabolites - Global and overview maps - Metabolism	06 - Biosynthesis of secondary metabolites	GO:0051287; GO:0009236; GO:0043115; GO:0019354; GO:0051266; GO:0004851
ECA3833	leuC ECA3833	3-isopropylmalate dehydratase large subunit (EC 4.2.1.33) (Alpha-IPM isomerase) (IPMI) (Isopropylmalate isomerase)	-1.25439	ECA_RS18930	KEGG	eca01110 Biosynthesis of secondary metabolites - Global and overview maps - Metabolism	06 - Biosynthesis of secondary metabolites	GO:0003861; GO:0051539; GO:0009098; GO:0046872
ECA3873	ispH lytB ECA3873	4-hydroxy-3-methylbut-2-enyl diphosphate reductase (EC 1.17.1.2)	-2.25878	ECA_RS19135	KEGG	eca01110 Biosynthesis of secondary metabolites - Global and overview maps - Metabolism	06 - Biosynthesis of secondary metabolites	GO:0051538; GO:0051745; GO:0050992; GO:0019288; GO:0046872; GO:0016114
ECA4164	glpB ECA4164	Anaerobic glycerol-3-phosphate dehydrogenase subunit B (Anaerobic G-3-P dehydrogenase subunit B) (Anaerobic G3Pdhase B) (EC 1.1.5.3)	-2.15165	ECA_RS20580	KEGG	eca01110 Biosynthesis of secondary metabolites - Global and overview maps - Metabolism	06 - Biosynthesis of secondary metabolites	GO:0019563; GO:0006072; GO:0052591
ECA4165	glpA ECA4165	Glycerol-3-phosphate dehydrogenase (EC 1.1.5.3)	-1.18126	ECA_RS20585	KEGG	eca01110 Biosynthesis of secondary metabolites - Global and overview maps - Metabolism	06 - Biosynthesis of secondary metabolites	GO:0010181; GO:0050660; GO:0009331; GO:0006072; GO:0005886; GO:0046174; GO:0052591
ECA4217	putA ECA4217	Bifunctional protein PutA	-2.53359	ECA_RS20865	KEGG	eca01110 Biosynthesis of secondary metabolites - Global and overview maps - Metabolism	06 - Biosynthesis of secondary metabolites	GO:0003842; GO:0003677; GO:0016620; GO:0006561; GO:0010133; GO:0004657; GO:0003700; GO:0006351
ECA4449	ECA4449	Uncharacterized protein	-1.23888	ECA_RS22005	KEGG	eca01110 Biosynthesis of secondary metabolites - Global and overview maps - Metabolism	06 - Biosynthesis of secondary metabolites	N/A
ECA4206	rffG ECA4206	dTDP-glucose 4, 6-dehydratase (EC 4.2.1.46), rffG ECA4206	-1.16261	ECA_RS20810	KEGG	eca00523 - Polyketide sugar unit biosynthesis - Metabolism of terpenoids and polyketides	07 - Metabolism of cofactors and vitamins and terpenoids and polyketides	GO:0008460; GO:0009225
ECA0228	thiH ECA0228	Thiazole biosynthesis protein	-3.3019	ECA_RS01170	KEGG	eca00730 - Thiamine metabolism - Metabolism of cofactors and vitamins	07 - Metabolism of cofactors and vitamins and terpenoids and polyketides	GO:0051539; GO:0003824; GO:0005506; GO:0009228
ECA0230	thiF ECA0230	Thiamine biosynthesis adenylyltransferase (EC 2.7.7.-)	-3.05164	ECA_RS01185	KEGG	eca00730 - Thiamine metabolism - Metabolism of cofactors and vitamins	07 - Metabolism of cofactors and vitamins and terpenoids and polyketides	GO:0016779; GO:0008641
ECA0231	thiE ECA0231	Thiamine-phosphate synthase (TP synthase) (TPS) (EC 2.5.1.3) (Thiamine-phosphate pyrophosphorylase) (TMP pyrophosphorylase) (TMP-PPase)	-2.30913	ECA_RS01190	KEGG	eca00730 - Thiamine metabolism - Metabolism of cofactors and vitamins	07 - Metabolism of cofactors and vitamins and terpenoids and polyketides	GO:0000287; GO:0009228; GO:0009229; GO:0004789
ECA1812	ECA1812	Uncharacterized protein	-1.28347	ECA_RS08960	KEGG	eca00730 - Thiamine metabolism - Metabolism of cofactors and vitamins	07 - Metabolism of cofactors and vitamins and terpenoids and polyketides	GO:0019165; GO:0006772
ECA3858	pdxA ECA3858	4-hydroxythreonine-4-phosphate dehydrogenase (EC 1.1.1.262) (4-(phosphohydroxy)-L-threonine dehydrogenase)	-2.47863	ECA_RS19055	KEGG	eca00750 - Vitamin B6 metabolism - Metabolism of cofactors and vitamins	07 - Metabolism of cofactors and vitamins and terpenoids and polyketides	GO:0050570; GO:0051287; GO:0050897; GO:0005737; GO:0000287; GO:0042823; GO:0008615; GO:0008270
ECA2204	pntA ECA2204	NAD(P) transhydrogenase subunit alpha (EC 1.6.1.2)	-3.39041	ECA_RS10825	KEGG	eca00760 - Nicotinate and nicotinamide metabolism - Metabolism of cofactors and vitamins	07 - Metabolism of cofactors and vitamins and terpenoids and polyketides	GO:0008750; GO:0016021; GO:0000166; GO:0015992
ECA2205	pntB ECA2205	NAD(P) transhydrogenase subunit beta (EC 1.6.1.2) (Nicotinamide nucleotide transhydrogenase subunit beta)	-3.61043	ECA_RS10830	KEGG	eca00760 - Nicotinate and nicotinamide metabolism - Metabolism of cofactors and vitamins	07 - Metabolism of cofactors and vitamins and terpenoids and polyketides	GO:0008750; GO:0050661; GO:0016021; GO:0005886
ECA1009	ECA1009	Biotin sulfoxide reductase (EC 1.-.-.-)	-1.01234	ECA_RS05010	KEGG	eca00780 - Biotin metabolism - Metabolism of cofactors and vitamins	07 - Metabolism of cofactors and vitamins and terpenoids and polyketides	GO:0009055; GO:0030151; GO:0016491
ECA1972	fabI ECA1972	Enoyl-[acyl-carrier-protein] reductase [NADH] (EC 1.3.1.9)	-1.08298	ECA_RS09730	KEGG	eca00780 - Biotin metabolism - Metabolism of cofactors and vitamins	07 - Metabolism of cofactors and vitamins and terpenoids and polyketides	GO:0004318; GO:0006633
ECA2257	bioD ECA2257	ATP-dependent dethiobiotin synthetase BioD (EC 6.3.3.3) (DTB synthetase) (Dithiobiotin synthase)	-1.88448	ECA_RS11085	KEGG	eca00780 - Biotin metabolism - Metabolism of cofactors and vitamins	07 - Metabolism of cofactors and vitamins and terpenoids and polyketides	GO:0005524; GO:0009102; GO:0005737; GO:0004141; GO:0000287
ECA2823	bioC ECA2823	Malonyl-[acyl-carrier protein] O-methyltransferase (Malonyl-ACP O-methyltransferase) (EC 2.1.1.197) (Biotin synthesis protein BioC)	-1.55218	ECA_RS13855	KEGG	eca00780 - Biotin metabolism - Metabolism of cofactors and vitamins	07 - Metabolism of cofactors and vitamins and terpenoids and polyketides	GO:0009102; GO:0010340
ECA2824	bioF ECA2824	8-amino-7-oxononanoate synthase (AONS) (EC 2.3.1.47) (7-keto-8-amino-pelargonic acid synthase) (7-KAP synthase) (KAPA synthase) (8-amino-7-ketopelargonate synthase)	-1.49267	ECA_RS13860	KEGG	eca00780 - Biotin metabolism - Metabolism of cofactors and vitamins	07 - Metabolism of cofactors and vitamins and terpenoids and polyketides	GO:0008710; GO:0009102; GO:0030170
ECA2928	ECA2928	3-oxoacyl-[acyl-carrier-protein] synthase 2 (EC 2.3.1.179)	-1.12674	ECA_RS14380	KEGG	eca00780 - Biotin metabolism - Metabolism of cofactors and vitamins	07 - Metabolism of cofactors and vitamins and terpenoids and polyketides	GO:0033817; GO:0006633
ECA4491	ECA4491	Putative beta-ketoacyl-ACP synthase	-1.08987	ECA_RS22195	KEGG	eca00780 - Biotin metabolism - Metabolism of cofactors and vitamins	07 - Metabolism of cofactors and vitamins and terpenoids and polyketides	GO:0016740
ECA4494	ECA4494	Putative beta-ketoacyl synthase	-1.8113	ECA_RS22210	KEGG	eca00780 - Biotin metabolism - Metabolism of cofactors and vitamins	07 - Metabolism of cofactors and vitamins and terpenoids and polyketides	GO:0016740
ECA0699	dhpS ECA0699	Dihydropteroate synthase (DHPS) (EC 2.5.1.15) (Dihydropteroate pyrophosphorylase)	-1.44346	ECA_RS03480	KEGG	eca00790 - Folate biosynthesis - Metabolism of cofactors and vitamins	07 - Metabolism of cofactors and vitamins and terpenoids and polyketides	GO:0004156; GO:0046656; GO:0046872; GO:0046654
ECA2495	nudB ECA2495	DATP pyrophosphohydrolase (EC 3.6.1.-)	-1.69318	ECA_RS12240	KEGG	eca00790 - Folate biosynthesis - Metabolism of cofactors and vitamins	07 - Metabolism of cofactors and vitamins and terpenoids and polyketides	GO:0008828; GO:0019177; GO:0046656
ECA3055	folC ECA3055	Bifunctional protein FolC	-1.51325	ECA_RS14995	KEGG	eca00790 - Folate biosynthesis - Metabolism of cofactors and vitamins	07 - Metabolism of cofactors and vitamins and terpenoids and polyketides	GO:0005524; GO:0004326
ECA3320	folK ECA3320	2-amino-4-hydroxy-6-hydroxymethyldihydropteridine pyrophosphokinase (EC 2.7.6.3)	-1.60157	ECA_RS16365	KEGG	eca00790 - Folate biosynthesis - Metabolism of cofactors and vitamins	07 - Metabolism of cofactors and vitamins and terpenoids and polyketides	GO:0003848; GO:0009396; GO:0016301
ECA0478	entE ECA0478	Enterobactin synthetase component E [includes: 2, 3-dihydroxybenzoate-AMP ligase S-dihydroxybenzoyltransferase] (EC 2.3.1.-)	-2.42563	ECA_RS02420	KEGG	eca01053 - Biosynthesis of siderophore group nonribosomal peptides - Metabolism of terpenoids and polyketides - Metabolism	07 - Metabolism of cofactors and vitamins and terpenoids and polyketides	GO:0008668; GO:0016874; GO:0019290; GO:0016746
ECA1500	ECA1500	Probable aspartate racemase (EC 5.1.1.13)	-4.01975	ECA_RS07480	KEGG	eca01054 - Nonribosomal peptide structures - Metabolism of terpenoids and polyketides - Metabolism	07 - Metabolism of cofactors and vitamins and terpenoids and polyketides	GO:0047689; GO:0006520
ECA1877	nrfC ECA1877	Nitrite reductase complex component	-2.64994	ECA_RS09270	Uniprot	*Nitrogen metabolism	08 - Nitrogen metabolism	N/A
ECA1878	nrfD ECA1878	Nitrite reductase complex component	-2.56741	ECA_RS09275	Uniprot	*Nitrogen metabolism	08 - Nitrogen metabolism	GO:0016021
ECA1897	napD ECA1897	NapAB assembly protein	-1.53249	ECA_RS09365	Uniprot	*Nitrogen metabolism	08 - Nitrogen metabolism	N/A
ECA2942	nifZ ECA2942	Nitrogen fixation protein	-1.48481	ECA_RS14450	Uniprot	*Nitrogen metabolism	08 - Nitrogen metabolism	GO:0009399
ECA2948	nifN ECA2948	Nitrogenase iron-molybdenum cofactor biosynthesis protein	-1.26907	ECA_RS14480	Uniprot	*Nitrogen metabolism	08 - Nitrogen metabolism	GO:0009399; GO:0016163; GO:0006461
ECA1875	nrfA ECA1875	Cytochrome c-552 (EC 1.7.2.2) (Ammonia-forming cytochrome c nitrite reductase) (Cytochrome c nitrite reductase)	-2.53647	ECA_RS09260	KEGG	eca00910 - Nitrogen metabolism / eca01120 - Microbial metabolism in diverse environments	08 - Nitrogen metabolism	GO:0005509; GO:0020037; GO:0005506; GO:0042128; GO:0042279; GO:0042597
ECA2031	narG ECA2031	Respiratory nitrate reductase 1 alpha chain (EC 1.7.99.4)	-1.79039	ECA_RS10010	KEGG	eca00910 - Nitrogen metabolism / eca01120 - Microbial metabolism in diverse environments	08 - Nitrogen metabolism	GO:0051539; GO:0009055; GO:0030151; GO:0042126; GO:0008940; GO:0009325
ECA2032	narH ECA2032	Respiratory nitrate reductase 1 beta chain (EC 1.7.99.4)	-2.4153	ECA_RS10015	KEGG	eca00910 - Nitrogen metabolism / eca01120 - Microbial metabolism in diverse environments	08 - Nitrogen metabolism	GO:0042126; GO:0008940; GO:0009325
ECA2033	narJ ECA2033	Respiratory nitrate reductase 1 delta chain (EC 1.7.99.4)	-1.53923	ECA_RS10020	KEGG	eca00910 - Nitrogen metabolism / eca01120 - Microbial metabolism in diverse environments	08 - Nitrogen metabolism	GO:0051131; GO:0008940
ECA2034	narI ECA2034	Respiratory nitrate reductase 1 gamma chain (EC 1.7.99.4)	-1.0615	ECA_RS10025	KEGG	eca00910 - Nitrogen metabolism / eca01120 - Microbial metabolism in diverse environments	08 - Nitrogen metabolism	GO:0016021; GO:0008940; GO:0009325
ECA4079	nirB ECA4079	Nitrite reductase [NAD(P)H] large subunit (EC 1.7.1.4)	-3.43618	ECA_RS20165	KEGG	eca00910 - Nitrogen metabolism / eca01120 - Microbial metabolism in diverse environments	08 - Nitrogen metabolism	GO:0051539; GO:0050661; GO:0050660; GO:0020037; GO:0046872; GO:0042128; GO:0008942
ECA0883	cysP ECA0883	Thiosulfate-binding protein	-3.01443	ECA_RS04375	KEGG	eca00920 - Sulfur metabolism - Energy metabolism	09 - Sulfur metabolism	GO:0030288; GO:0008271; GO:0015419
ECA0884	cysT ECA0884	Sulphate transport system permease protein	-2.45063	ECA_RS04380	KEGG	eca00920 - Sulfur metabolism - Energy metabolism	09 - Sulfur metabolism	GO:0016021; GO:0015419
ECA0885	cysW ECA0885	Sulfate transport system permease protein	-3.26942	ECA_RS04385	KEGG	eca00920 - Sulfur metabolism - Energy metabolism	09 - Sulfur metabolism	GO:0016021; GO:0015419
ECA0886	cysM ECA0886	Cysteine synthase (EC 2.5.1.47)	-1.53847	ECA_RS04390	KEGG	eca00920 - Sulfur metabolism - Energy metabolism	09 - Sulfur metabolism	GO:0006535; GO:0004124; GO:0016740
ECA0894	cysK ECA0894	Cysteine synthase (EC 2.5.1.47)	-2.56659	ECA_RS04430	KEGG	eca00920 - Sulfur metabolism - Energy metabolism	09 - Sulfur metabolism	GO:0006535; GO:0004124; GO:0016740
ECA3296	cysA ECA3296	Sulfate/thiosulfate import ATP-binding protein CysA (EC 3.6.3.25) (Sulfate-transporting ATPase)	-3.40831	ECA_RS16245	KEGG	eca00920 - Sulfur metabolism - Energy metabolism	09 - Sulfur metabolism	GO:0005524; GO:0043190; GO:0015419
ECA3297	ECA3297	Sulfate ABC transporter permease protein	-4.20266	ECA_RS16250	KEGG	eca00920 - Sulfur metabolism - Energy metabolism	09 - Sulfur metabolism	GO:0016021; GO:0015419
ECA3298	cysU ECA3298	Sulfate ABC transporter permease protein	-3.07627	ECA_RS16255	KEGG	eca00920 - Sulfur metabolism - Energy metabolism	09 - Sulfur metabolism	GO:0016021; GO:0015419
ECA3299	sbp ECA3299	Sulfate-binding protein	-4.2004	ECA_RS16260	KEGG	eca00920 - Sulfur metabolism - Energy metabolism	09 - Sulfur metabolism	GO:0030288; GO:0008271; GO:0015419
ECA3541	cysC ECA3541	Adenylyl-sulfate kinase (EC 2.7.1.25) (APS kinase) (ATP adenosine-5'-phosphosulfate 3'-phosphotransferase) (Adenosine-5'-phosphosulfate kinase)	-3.0555	ECA_RS17490	KEGG	eca00920 - Sulfur metabolism - Energy metabolism	09 - Sulfur metabolism	GO:0005524; GO:0004020; GO:0070814; GO:0000103
ECA3542	cysN ECA3542	Sulfate adenylyltransferase subunit 1 (EC 2.7.7.4) (ATP-sulfurylase large subunit) (Sulfate adenylate transferase)	-4.10614	ECA_RS17495	KEGG	eca00920 - Sulfur metabolism - Energy metabolism	09 - Sulfur metabolism	GO:0005524; GO:0005525; GO:0003924; GO:0070814; GO:0004781; GO:0000103
ECA3543	cysD ECA3543	Sulfate adenylyltransferase subunit 2 (EC 2.7.7.4) (ATP-sulfurylase small subunit) (Sulfate adenylate transferase) (SAT)	-4.25846	ECA_RS17500	KEGG	eca00920 - Sulfur metabolism - Energy metabolism	09 - Sulfur metabolism	GO:0005524; GO:0070814; GO:0004781; GO:0000103; GO:0019419
ECA3545	cysH ECA3545	Phosphoadenosine phosphosulfate reductase (EC 1.8.4.8) (3'-phosphoadenylylsulfate reductase) (PAPS reductase, thioredoxin dependent) (PAPS sulfotransferase) (PAdoPS reductase), cysH ECA3545	-2.03433	ECA_RS17510	KEGG	eca00920 - Sulfur metabolism - Energy metabolism	09 - Sulfur metabolism	GO:0019344; GO:0005737; GO:0070814; GO:0009086; GO:0004604; GO:0019379
ECA3546	cysI ECA3546	Sulfite reductase [NADPH] hemoprotein beta-component (SiR-HP) (SiRHP) (EC 1.8.1.2)	-1.66825	ECA_RS17515	KEGG	eca00920 - Sulfur metabolism - Energy metabolism	09 - Sulfur metabolism	GO:0051539; GO:0050661; GO:0019344; GO:0020037; GO:0070814; GO:0046872; GO:0000103; GO:0004783; GO:0009337
ECA4411	ssuD ECA4411	Alkanesulfonate monooxygenase (EC 1.14.14.5) (FMNH2-dependent aliphatic sulfonate monooxygenase)	-2.68788	ECA_RS21825	KEGG	eca00920 - Sulfur metabolism - Energy metabolism	09 - Sulfur metabolism	GO:0008726
ECA4412	ssuC ECA4412	Putative aliphatic sulfonates transport permease protein	-1.29769	ECA_RS21830	KEGG	eca00920 - Sulfur metabolism - Energy metabolism	09 - Sulfur metabolism	GO:0016021; GO:0005886; GO:0006810
ECA0229A	thiS ECA0229A	Thiamine biosynthesis protein	-3.50635	ECA_RS01180	KEGG	eca04122 - Sulfur relay system	09 - Sulfur metabolism	N/A
ECA2837	moeB ECA2837	Molybdopterin biosynthesis protein	-1.6542	ECA_RS13925	KEGG	eca04122 - Sulfur relay system	09 - Sulfur metabolism	GO:0006777; GO:0008641
ECA0188	ECA0188	PTS system, IIabc component	-1.15668	ECA_RS00925	Uniprot	eca02060 - Phosphotransferase system (PTS) - Membrane transport - Environmental Information Processing	10 - Phosphotransferase system	GO:0016021; GO:0016301; GO:0009401; GO:0005886; GO:0008982
ECA0340	ECA0340	PTS system, IIbc component	-2.17575	ECA_RS01750	KEGG	eca02060 - Phosphotransferase system (PTS) - Membrane transport - Environmental Information Processing	10 - Phosphotransferase system	GO:0016021; GO:0009401; GO:0005886; GO:0008982; GO:0005351
ECA0341	ECA0341	PTS system, IIb component	-2.06502	ECA_RS01755	KEGG	eca02060 - Phosphotransferase system (PTS) - Membrane transport - Environmental Information Processing	10 - Phosphotransferase system	GO:0009401; GO:0022877
ECA0342	ECA0342	PTS system, EIIa component	-2.40829	ECA_RS01760	KEGG	eca02060 - Phosphotransferase system (PTS) - Membrane transport - Environmental Information Processing	10 - Phosphotransferase system	GO:0016021; GO:0009401; GO:0008982
ECA0986	ptsP ECA0986	Phosphoenolpyruvate-protein phosphotransferase (EC 2.7.3.9)	-1.89586	ECA_RS04880	KEGG	eca02060 - Phosphotransferase system (PTS) - Membrane transport - Environmental Information Processing	10 - Phosphotransferase system	GO:0016301; GO:0009401; GO:0008965
ECA1805	ptsG ECA1805	PTS system, glucose-specific IIBC component (EC 2.7.1.69)	-1.32828	ECA_RS08930	KEGG	eca02060 - Phosphotransferase system (PTS) - Membrane transport - Environmental Information Processing	10 - Phosphotransferase system	GO:0005355; GO:0016021; GO:0016301; GO:0009401; GO:0005886; GO:0008982
ECA1848	aglA ECA1848	PTS system, alpha-glucoside-specific IIBC component (EC 2.7.1.69)	-2.19989	ECA_RS09130	KEGG	eca02060 - Phosphotransferase system (PTS) - Membrane transport - Environmental Information Processing	10 - Phosphotransferase system	GO:0016021; GO:0016301; GO:0009401; GO:0005886; GO:0008982
ECA1870	arbF ECA1870	PTS system, beta-glucoside-specific IIABC component (EC 2.7.1.69)	-3.15809	ECA_RS09235	KEGG	eca02060 - Phosphotransferase system (PTS) - Membrane transport - Environmental Information Processing	10 - Phosphotransferase system	GO:0016021; GO:0016301; GO:0009401; GO:0005886; GO:0008982
ECA2356	ECA2356	Putative sugar phosphotransferase enzyme IIa component (EC 2.7.1.69)	-1.76232	ECA_RS11575	KEGG	eca02060 - Phosphotransferase system (PTS) - Membrane transport - Environmental Information Processing	10 - Phosphotransferase system	GO:0008982
ECA2385	manX ECA2385	PTS system, mannose-specific IIab component (EC 2.7.1.69)	-2.2769	ECA_RS11720	KEGG	eca02060 - Phosphotransferase system (PTS) - Membrane transport - Environmental Information Processing	10 - Phosphotransferase system	GO:0005737; GO:0016021; GO:0009401; GO:0008982
ECA2386	manY ECA2386	PTS system, mannose-specific IIc component	-2.29538	ECA_RS11725	KEGG	eca02060 - Phosphotransferase system (PTS) - Membrane transport - Environmental Information Processing	10 - Phosphotransferase system	GO:0016021; GO:0009401
ECA2387	manZ ECA2387	PTS system, mannose-specific iid component	-2.65391	ECA_RS11730	KEGG	eca02060 - Phosphotransferase system (PTS) - Membrane transport - Environmental Information Processing	10 - Phosphotransferase system	GO:0016021; GO:0009401
ECA2729	fruB ECA2729	PTS system, fructose-specific IIa/Fpr component (EC 2.7.1.69)	-1.86129	ECA_RS13385	KEGG	eca02060 - Phosphotransferase system (PTS) - Membrane transport - Environmental Information Processing	10 - Phosphotransferase system	GO:0005737; GO:0016301; GO:0009401; GO:0008982
ECA3180	ECA3180	PTS system, glucose-specific IIbc component (Partial) (Fragment)	-2.74216	ECA_RS15625	KEGG	eca02060 - Phosphotransferase system (PTS) - Membrane transport - Environmental Information Processing	10 - Phosphotransferase system	GO:0016021; GO:0016301; GO:0009401; GO:0005886; GO:0008982
ECA3775	ECA3775	Putative membrane protein	-1.15184	ECA_RS18650	KEGG	eca02060 - Phosphotransferase system (PTS) - Membrane transport - Environmental Information Processing	10 - Phosphotransferase system	GO:0016021; GO:0009401
ECA4388	ECA4388	PTS system, IIabc component	-1.44087	ECA_RS21710	KEGG	eca02060 - Phosphotransferase system (PTS) - Membrane transport - Environmental Information Processing	10 - Phosphotransferase system	GO:0016021; GO:0016301; GO:0009401; GO:0005886; GO:0008982
ECA4408	ECA4408	Permease IIC component	-1.70396	ECA_RS21810	KEGG	eca02060 - Phosphotransferase system (PTS) - Membrane transport - Environmental Information Processing	10 - Phosphotransferase system	GO:0016021; GO:0009401; GO:0005886; GO:0008982
ECA4409	ECA4409	PTS system, cellobiose-specific IIb component (EC 2.7.1.69)	-1.20072	ECA_RS21815	KEGG	eca02060 - Phosphotransferase system (PTS) - Membrane transport - Environmental Information Processing	10 - Phosphotransferase system	GO:0009401; GO:0008982
ECA1227	hybB ECA1227	Probable Ni/Fe-hydrogenase 2 B-type cytochrome subunit	-3.17067	ECA_RS06075	Uniprot	*Cytochrome B-type biogenesis	11 - Oxidative phosphorylation	GO:0016021
ECA1783	ECA1783	Putative membrane protein	-2.15742	ECA_RS08820	Uniprot	*Cytochrome B-type biogenesis	11 - Oxidative phosphorylation	GO:0016021; GO:0022904
ECA2222	cybC ECA2222	Putative soluble cytochrome b562	-0.988284	ECA_RS10915	Uniprot	*Cytochrome B-type biogenesis	11 - Oxidative phosphorylation	GO:0009055; GO:0022900; GO:0020037; GO:0005506; GO:0042597
ECA1876	nrfB ECA1876	Cytochrome C-type protein	-2.0572	ECA_RS09265	Uniprot	*Cytochrome C-type biogenesis	11 - Oxidative phosphorylation	GO:0020037; GO:0006807; GO:0042597
ECA1887	ccmF ECA1887	Cytochrome C-type biogenesis protein	-1.21262	ECA_RS09320	Uniprot	*Cytochrome C-type biogenesis	11 - Oxidative phosphorylation	GO:0017004; GO:0020037; GO:0015232; GO:0016021
ECA1889	ccmH1 ECA1889	Cytochrome C-type biogenesis protein	-1.68941	ECA_RS09330	Uniprot	*Cytochrome C-type biogenesis	11 - Oxidative phosphorylation	GO:0016021
ECA1890	ccmH2 ECA1890	Cytochrome C-type biogenesis protein	-1.32786	ECA_RS09335	Uniprot	*Cytochrome C-type biogenesis	11 - Oxidative phosphorylation	GO:0016021
ECA1139	cyoE ECA1139	Protoheme IX farnesyltransferase (EC 2.5.1.-) (Heme B farnesyltransferase) (Heme O synthase)	-1.93458	ECA_RS05650	KEGG	eca00190 Oxidative phosphorylation - Energy metabolism - Metabolism	11 - Oxidative phosphorylation	GO:0048034; GO:0016021; GO:0005886; GO:0008495
ECA1140	cyoD ECA1140	Cytochrome O ubiquinol oxidase subunit IV	-3.10077	ECA_RS05655	KEGG	eca00190 Oxidative phosphorylation - Energy metabolism - Metabolism	11 - Oxidative phosphorylation	GO:0008827; GO:0015990; GO:0016021
ECA1141	cyoC ECA1141	Cytochrome o ubiquinol oxidase subunit III (EC 1.10.3.-)	-3.21277	ECA_RS05660	KEGG	eca00190 Oxidative phosphorylation - Energy metabolism - Metabolism	11 - Oxidative phosphorylation	GO:0019646; GO:0008827; GO:0004129; GO:0016021; GO:0005886
ECA1142	cyoB ECA1142	Cytochrome O ubiquinol oxidase subunit I (EC 1.10.3.-)	-2.51447	ECA_RS05665	KEGG	eca00190 Oxidative phosphorylation - Energy metabolism - Metabolism	11 - Oxidative phosphorylation	GO:0009060; GO:0004129; GO:0020037; GO:0016021; GO:0005506; GO:0016682; GO:0070469
ECA1359	sdhA ECA1359	Succinate dehydrogenase flavoprotein subunit (EC 1.3.5.1)	-1.5911	ECA_RS06760	KEGG	eca00190 Oxidative phosphorylation - Energy metabolism - Metabolism	11 - Oxidative phosphorylation	GO:0022900; GO:0050660; GO:0005886; GO:0008177; GO:0006099
ECA1360	sdhB ECA1360	Succinate dehydrogenase iron-sulfur subunit (EC 1.3.5.1)	-1.64082	ECA_RS06765	KEGG	eca00190 Oxidative phosphorylation - Energy metabolism - Metabolism	11 - Oxidative phosphorylation	GO:0051537; GO:0051538; GO:0051539; GO:0009055; GO:0046872; GO:0008177; GO:0006099
ECA1365	cydA1 ECA1365	Cytochrome D ubiquinol oxidase subunit I (EC 1.10.3.-)	-3.64962	ECA_RS06790	KEGG	eca00190 Oxidative phosphorylation - Energy metabolism - Metabolism	11 - Oxidative phosphorylation	GO:0016021; GO:0016491
ECA1366	cydB1 ECA1366	Cytochrome D ubiquinol oxidase subunit II (EC 1.10.3.-)	-5.23185	ECA_RS06795	KEGG	eca00190 Oxidative phosphorylation - Energy metabolism - Metabolism	11 - Oxidative phosphorylation	GO:0016021; GO:0016491
ECA3017	nuoM ECA3017	NADH-quinone oxidoreductase chain M (EC 1.6.99.5)	-1.54961	ECA_RS14815	KEGG	eca00190 Oxidative phosphorylation - Energy metabolism - Metabolism	11 - Oxidative phosphorylation	GO:0042773; GO:0008137; GO:0016021
ECA3018	nuoL ECA3018	NADH-quinone oxidoreductase chain L (EC 1.6.99.5)	-1.67684	ECA_RS14820	KEGG	eca00190 Oxidative phosphorylation - Energy metabolism - Metabolism	11 - Oxidative phosphorylation	GO:0042773; GO:0008137; GO:0016021
ECA3019	nuoK ECA3019	NADH-quinone oxidoreductase subunit K (EC 1.6.5.11) (NADH dehydrogenase I subunit K) (NDH-1 subunit K)	-1.22605	ECA_RS14825	KEGG	eca00190 Oxidative phosphorylation - Energy metabolism - Metabolism	11 - Oxidative phosphorylation	GO:0042773; GO:0050136; GO:0016021; GO:0005886; GO:0048038; GO:0006810
ECA3020	nuoJ ECA3020	NADH-quinone oxidoreductase chain J (EC 1.6.99.5)	-1.46257	ECA_RS14830	KEGG	eca00190 Oxidative phosphorylation - Energy metabolism - Metabolism	11 - Oxidative phosphorylation	GO:0008137; GO:0016021
ECA3021	nuoI ECA3021	NADH-quinone oxidoreductase subunit I (EC 1.6.5.11) (NADH dehydrogenase I subunit I) (NDH-1 subunit I)	-1.84255	ECA_RS14835	KEGG	eca00190 Oxidative phosphorylation - Energy metabolism - Metabolism	11 - Oxidative phosphorylation	GO:0051539; GO:0050136; GO:0005506; GO:0005886; GO:0048038
ECA3022	nuoH ECA3022	NADH-quinone oxidoreductase subunit H (EC 1.6.5.11) (NADH dehydrogenase I subunit H) (NDH-1 subunit H)	-2.43874	ECA_RS14840	KEGG	eca00190 Oxidative phosphorylation - Energy metabolism - Metabolism	11 - Oxidative phosphorylation	GO:0016021; GO:0016655; GO:0005886; GO:0048038
ECA3023	nuoG ECA3023	NADH-quinone oxidoreductase (EC 1.6.5.11)	-2.80752	ECA_RS14845	KEGG	eca00190 Oxidative phosphorylation - Energy metabolism - Metabolism	11 - Oxidative phosphorylation	GO:0051539; GO:0042773; GO:0008137; GO:0009055; GO:0016020; GO:0030151
ECA3024	nuoF ECA3024	NADH-quinone oxidoreductase chain F (EC 1.6.99.5)	-2.51539	ECA_RS14850	KEGG	eca00190 Oxidative phosphorylation - Energy metabolism - Metabolism	11 - Oxidative phosphorylation	GO:0051539; GO:0010181; GO:0051287; GO:0008137; GO:0046872
ECA3025	nuoE ECA3025	NADH-quinone oxidoreductase chain E (EC 1.6.99.5)	-2.4262	ECA_RS14855	KEGG	eca00190 Oxidative phosphorylation - Energy metabolism - Metabolism	11 - Oxidative phosphorylation	GO:0051537; GO:0050136; GO:0046872
ECA3026	nuoC nuoCD nuoD ECA3026	NADH-quinone oxidoreductase subunit C/D (EC 1.6.5.11) (NADH dehydrogenase I subunit C/D) (NDH-1 subunit C/D)	-1.85479	ECA_RS14860	KEGG	eca00190 Oxidative phosphorylation - Energy metabolism - Metabolism	11 - Oxidative phosphorylation	GO:0051287; GO:0008137; GO:0030964; GO:0005886; GO:0048038; GO:0006810
ECA3969	frdA ECA3969	Fumarate reductase flavoprotein subunit (EC 1.3.5.4)	-1.76063	ECA_RS19600	KEGG	eca00190 Oxidative phosphorylation - Energy metabolism - Metabolism	11 - Oxidative phosphorylation	GO:0009061; GO:0022900; GO:0050660; GO:0016627
ECA3970	frdB ECA3970	Succinate dehydrogenase iron-sulfur subunit (EC 1.3.5.1)	-2.1333	ECA_RS19605	KEGG	eca00190 Oxidative phosphorylation - Energy metabolism - Metabolism	11 - Oxidative phosphorylation	GO:0051537; GO:0051538; GO:0051539; GO:0009055; GO:0046872; GO:0008177; GO:0006099
ECA3971	frdC ECA3971	Fumarate reductase subunit C (Fumarate reductase 15 kDa hydrophobic protein)	-1.66336	ECA_RS19610	KEGG	eca00190 Oxidative phosphorylation - Energy metabolism - Metabolism	11 - Oxidative phosphorylation	GO:0016021; GO:0005886
ECA3972	frdD ECA3972	Fumarate reductase subunit D (Fumarate reductase 13 kDa hydrophobic protein)	-1.42262	ECA_RS19615	KEGG	eca00190 Oxidative phosphorylation - Energy metabolism - Metabolism	11 - Oxidative phosphorylation	GO:0006106; GO:0016021; GO:0005886
ECA4511	atpC ECA4511	ATP synthase epsilon chain (ATP synthase F1 sector epsilon subunit) (F-ATPase epsilon subunit)	-1.5616	ECA_RS22295	KEGG	eca00190 Oxidative phosphorylation - Energy metabolism - Metabolism	11 - Oxidative phosphorylation	GO:0005524; GO:0005886; GO:0042777; GO:0046933; GO:0045261; GO:0046961
ECA4512	atpD ECA4512	ATP synthase subunit beta (EC 3.6.3.14) (ATP synthase F1 sector subunit beta) (F-ATPase subunit beta)	-3.41203	ECA_RS22300	KEGG	eca00190 Oxidative phosphorylation - Energy metabolism - Metabolism	11 - Oxidative phosphorylation	GO:0005524; GO:0015991; GO:0005886; GO:0042777; GO:0046933; GO:0045261
ECA4513	atpG ECA4513	ATP synthase gamma chain (ATP synthase F1 sector gamma subunit) (F-ATPase gamma subunit)	-3.99584	ECA_RS22305	KEGG	eca00190 Oxidative phosphorylation - Energy metabolism - Metabolism	11 - Oxidative phosphorylation	GO:0005524; GO:0005886; GO:0042777; GO:0046933; GO:0045261; GO:0046961
ECA4514	atpA ECA4514	ATP synthase subunit alpha (EC 3.6.3.14) (ATP synthase F1 sector subunit alpha) (F-ATPase subunit alpha)	-3.95534	ECA_RS22310	KEGG	eca00190 Oxidative phosphorylation - Energy metabolism - Metabolism	11 - Oxidative phosphorylation	GO:0005524; GO:0015991; GO:0005886; GO:0042777; GO:0046933; GO:0045261; GO:0046961
ECA4515	atpH ECA4515	ATP synthase subunit delta (ATP synthase F(1) sector subunit delta) (F-type ATPase subunit delta) (F-ATPase subunit delta)	-4.03054	ECA_RS22315	KEGG	eca00190 Oxidative phosphorylation - Energy metabolism - Metabolism	11 - Oxidative phosphorylation	GO:0005886; GO:0042777; GO:0046933; GO:0045261
ECA4516	atpF ECA4516	ATP synthase subunit b (ATP synthase F(0) sector subunit b) (ATPase subunit I) (F-type ATPase subunit b) (F-ATPase subunit b)	-3.74033	ECA_RS22320	KEGG	eca00190 Oxidative phosphorylation - Energy metabolism - Metabolism	11 - Oxidative phosphorylation	GO:0016021; GO:0005886; GO:0042777; GO:0046933; GO:0045263
ECA4517	atpE ECA4517	ATP synthase subunit c (ATP synthase F(0) sector subunit c) (F-type ATPase subunit c) (F-ATPase subunit c) (Lipid-binding protein)	-3.64994	ECA_RS22325	KEGG	eca00190 Oxidative phosphorylation - Energy metabolism - Metabolism	11 - Oxidative phosphorylation	GO:0015991; GO:0015986; GO:0015078; GO:0016021; GO:0008289; GO:0005886; GO:0045263
ECA4518	atpB ECA4518	ATP synthase subunit a (ATP synthase F0 sector subunit a) (F-ATPase subunit 6)	-2.37848	ECA_RS22330	KEGG	eca00190 Oxidative phosphorylation - Energy metabolism - Metabolism	11 - Oxidative phosphorylation	GO:0016021; GO:0005886; GO:0042777; GO:0046933; GO:0045263
ECA0102	ECA0102	DJ-1/PfpI family protease	-1.93853	ECA_RS00510	Pfam:PF01965	*Transcriptional regulators	12 - Transcription	N/A
ECA0336	ECA0336	LysR-family transcriptional regulator	-1.31184	ECA_RS01730	Uniprot	*Transcriptional regulators	12 - Transcription	GO:0003677; GO:0003700; GO:0006351
ECA0427	ECA0427	LysR-family transcriptional regulator	-1.20893	ECA_RS02175	Uniprot	*Transcriptional regulators	12 - Transcription	GO:0003677; GO:0003700; GO:0006351
ECA0617	ECA0617	DNA-binding tetR-type HTH domain containing protein	-1.23573	ECA_RS03080	PROSITE:PS50977	*Transcriptional regulators	12 - Transcription	GO:0003677; GO:0006355; GO:0006351
ECA0973	ECA0973	AraC-family transcriptional regulator	-1.15922	ECA_RS04815	Uniprot	*Transcriptional regulators	12 - Transcription	GO:0016021; GO:0043565; GO:0003700; GO:0006351
ECA1236	hyfR ECA1236	Hydrogenase-4 transcriptional activator	-2.64793	ECA_RS06120	Uniprot	*Transcriptional regulators	12 - Transcription	GO:0005524; GO:0005622; GO:0000160; GO:0006355; GO:0043565; GO:0006351
ECA1519	cbl ECA1519	LysR-family transcriptional regulator	-2.4463	ECA_RS07560	Uniprot	*Transcriptional regulators	12 - Transcription	GO:0003677; GO:0003700; GO:0006351
ECA2494	ECA2494	Probable transcriptional regulatory protein ECA2494	-1.63697	ECA_RS12235	Uniprot	*Transcriptional regulators	12 - Transcription	GO:0003677; GO:0005737; GO:0006355; GO:0006351
ECA4305	sftR ECA4305	LysR-family transcriptional regulator	-1.71363	ECA_RS21310	Uniprot	*Transcriptional regulators	12 - Transcription	GO:0003677; GO:0003700; GO:0006351
ECA0089	mtlR ECA0089	Mannitol operon repressor	-1.39551	ECA_RS00445	KEGG	eca03000 - Transcription factors	12 - Transcription	N/A
ECA0343	ECA0343	Probable PTS system regulatory protein	-1.22513	ECA_RS01765	KEGG	eca03000 - Transcription factors	12 - Transcription	GO:0005622; GO:0009401; GO:0008982; GO:0003700; GO:0006351
ECA2284	cysB ECA2284	Cys regulon transcriptional activator	-1.1234	ECA_RS11220	KEGG	eca03000 - Transcription factors	12 - Transcription	GO:0003677; GO:0003700; GO:0006351
ECA2659	cspD ECA2659	Cold shock-like protein	-2.76704	ECA_RS13025	KEGG	eca03000 - Transcription factors	12 - Transcription	GO:0003677; GO:0005737; GO:0006355; GO:0006950
ECA3435	ECA3435	Putative sigma-54 dependent transcriptional regulator	-3.31706	ECA_RS16940	KEGG	eca03000 - Transcription factors	12 - Transcription	GO:0005524; GO:0003677; GO:0006355; GO:0006351
ECA3644	ECA3644	GntR-family transcriptional regulator	-1.24593	ECA_RS18010	KEGG	eca03000 - Transcription factors	12 - Transcription	GO:0003677; GO:0003700; GO:0006351
ECA3879	nhaR ECA3879	Transcriptional activator protein	-2.4731	ECA_RS19165	KEGG	eca03000 - Transcription factors	12 - Transcription	GO:0003677; GO:0003700; GO:0006351
ECA0101	xylR ECA0101	Xylose operon regulatory protein	-1.53645	ECA_RS00505	KEGG	eca03021 - Transcription machinery	12 - Transcription	GO:0043565; GO:0003700; GO:0006351
ECA3281	rseC ECA3281	Sigma-E factor regulatory protein	-1.87233	ECA_RS16135	KEGG	eca03021 - Transcription machinery	12 - Transcription	GO:0016021
ECA3282	rseB ECA3282	Sigma-E factor regulatory protein	-1.32889	ECA_RS16140	KEGG	eca03021 - Transcription machinery	12 - Transcription	N/A
ECA0085	glyS ECA0085	Glycine--tRNA ligase beta subunit (EC 6.1.1.14) (Glycyl-tRNA synthetase beta subunit) (GlyRS)	-1.79447	ECA_RS00425	KEGG	eca00970 - Aminoacyl-tRNA biosynthesis - Translation - Genetic Information Processing	13 - Translation	GO:0005524; GO:0004814; GO:0006420; GO:0005737; GO:0004820; GO:0006426
ECA0402	valS ECA0402	Valine--tRNA ligase (EC 6.1.1.9) (Valyl-tRNA synthetase) (ValRS)	-1.67798	ECA_RS02065	KEGG	eca00970 - Aminoacyl-tRNA biosynthesis - Translation - Genetic Information Processing	13 - Translation	GO:0005524; GO:0002161; GO:0005737; GO:0004832; GO:0006438
ECA0774	lysS ECA0774	Lysine--tRNA ligase (EC 6.1.1.6) (Lysyl-tRNA synthetase) (LysRS)	-1.91127	ECA_RS03835	KEGG	eca00970 - Aminoacyl-tRNA biosynthesis - Translation - Genetic Information Processing	13 - Translation	GO:0005524; GO:0005737; GO:0004824; GO:0006430; GO:0000287; GO:0003676
ECA1309	leuS ECA1309	Leucine--tRNA ligase (EC 6.1.1.4) (Leucyl-tRNA synthetase) (LeuRS)	-1.52228	ECA_RS06485	KEGG	eca00970 - Aminoacyl-tRNA biosynthesis - Translation - Genetic Information Processing	13 - Translation	GO:0005524; GO:0002161; GO:0005737; GO:0004823; GO:0006429
ECA1409	metG ECA1409	Methionine--tRNA ligase (EC 6.1.1.10) (Methionyl-tRNA synthetase) (MetRS)	-2.06653	ECA_RS07020	KEGG	eca00970 - Aminoacyl-tRNA biosynthesis - Translation - Genetic Information Processing	13 - Translation	GO:0005524; GO:0005737; GO:0046872; GO:0004825; GO:0006431; GO:0000049
ECA2418	pheS ECA2418	Phenylalanine--tRNA ligase alpha subunit (EC 6.1.1.20) (Phenylalanyl-tRNA synthetase alpha subunit) (PheRS)	-1.17215	ECA_RS11885	KEGG	eca00970 - Aminoacyl-tRNA biosynthesis - Translation - Genetic Information Processing	13 - Translation	GO:0005524; GO:0005737; GO:0000287; GO:0004826; GO:0006432; GO:0000049
ECA2644	serS ECA2644	Serine--tRNA ligase (EC 6.1.1.11) (Seryl-tRNA synthetase) (SerRS) (Seryl-tRNA(Ser/Sec) synthetase)	-1.01026	ECA_RS12955	KEGG	eca00970 - Aminoacyl-tRNA biosynthesis - Translation - Genetic Information Processing	13 - Translation	GO:0005524; GO:0005737; GO:0016260; GO:0097056; GO:0004828; GO:0006434
ECA3219	hisS ECA3219	Histidine--tRNA ligase (EC 6.1.1.21) (Histidyl-tRNA synthetase) (HisRS)	-1.57079	ECA_RS15825	KEGG	eca00970 - Aminoacyl-tRNA biosynthesis - Translation - Genetic Information Processing	13 - Translation	GO:0005524; GO:0005737; GO:0004821; GO:0006427
ECA3367	alaS ECA3367	Alanine--tRNA ligase (EC 6.1.1.7) (Alanyl-tRNA synthetase) (AlaRS)	-1.14404	ECA_RS16645	KEGG	eca00970 - Aminoacyl-tRNA biosynthesis - Translation - Genetic Information Processing	13 - Translation	GO:0005524; GO:0004813; GO:0006419; GO:0005737; GO:0000049; GO:0008270
ECA3876	ileS ECA3876	Isoleucine--tRNA ligase (EC 6.1.1.5) (Isoleucyl-tRNA synthetase) (IleRS)	-2.38497	ECA_RS19150	KEGG	eca00970 - Aminoacyl-tRNA biosynthesis - Translation - Genetic Information Processing	13 - Translation	GO:0005524; GO:0002161; GO:0005737; GO:0004822; GO:0006428; GO:0008270
ECA4087	trpS ECA4087	Tryptophan--tRNA ligase (EC 6.1.1.2) (Tryptophanyl-tRNA synthetase)	-1.07601	ECA_RS20205	KEGG	eca00970 - Aminoacyl-tRNA biosynthesis - Translation - Genetic Information Processing	13 - Translation	GO:0005524; GO:0005737; GO:0004830; GO:0006436
ECA0054	rsmJ ECA0054	Ribosomal RNA small subunit methyltransferase J (EC 2.1.1.242) (16S rRNA m2G1516 methyltransferase) (rRNA (guanine-N(2)-)-methyltransferase)	-1.51584	ECA_RS00280	KEGG	eca03009 - Ribosome biogenesis - Translation	13 - Translation	GO:0005737; GO:0008990
ECA0271	cafA ECA0271	Ribonuclease G (EC 3.1.4.-)	-1.36595	ECA_RS01420	KEGG	eca03009 - Ribosome biogenesis - Translation	13 - Translation	GO:0003723; GO:0006396; GO:0004540
ECA0287	ECA0287	Putative sigma(54) modulation protein	-2.76965	ECA_RS01495	KEGG	eca03009 - Ribosome biogenesis - Translation	13 - Translation	GO:0044238
ECA0420	ECA0420	JmjC like protein	-1.32234	ECA_RS02140	KEGG	eca03009 - Ribosome biogenesis - Translation	13 - Translation	N/A
ECA0713	rbfA ECA0713	Ribosome-binding factor A	-2.00205	ECA_RS03535	KEGG	eca03009 - Ribosome biogenesis - Translation	13 - Translation	GO:0005737; GO:0006364
ECA1128	nusB ECA1128	N utilization substance protein B homolog (Protein NusB)	-1.6875	ECA_RS05595	KEGG	eca03009 - Ribosome biogenesis - Translation	13 - Translation	GO:0006353; GO:0003723; GO:0006355
ECA2524	rimJ ECA2524	Ribosomal-protein-alanine acetyltransferase (EC 2.3.1.128)	-1.10727	ECA_RS12355	KEGG	eca03009 - Ribosome biogenesis - Translation	13 - Translation	GO:0008999
ECA2535	rlmL ECA2535	Ribosomal RNA large subunit methyltransferase K/L [Includes: 23S rRNA m2G2445 methyltransferase (EC 2.1.1.173) (rRNA (guanine-N(2)-)-methyltransferase RlmL); 23S rRNA m7G2069 methyltransferase (EC 2.1.1.264) (rRNA (guanine-N(7)-)-methyltransferase RlmK)]	-1.06073	ECA_RS12415	KEGG	eca03009 - Ribosome biogenesis - Translation	13 - Translation	GO:0052915; GO:0003723; GO:0005737; GO:0070043
ECA3216	der engA ECA3216	GTPase Der (GTP-binding protein EngA)	-2.26381	ECA_RS15810	KEGG	eca03009 - Ribosome biogenesis - Translation	13 - Translation	GO:0005525; GO:0042254
ECA3358	rimM ECA3358	Ribosome maturation factor RimM	-2.20987	ECA_RS16580	KEGG	eca03009 - Ribosome biogenesis - Translation	13 - Translation	GO:0006364; GO:0042274; GO:0005840; GO:0043022
ECA3621	rlmB ECA3621	23S rRNA (guanosine-2'-O-)-methyltransferase RlmB (EC 2.1.1.185) (23S rRNA (guanosine2251 2'-O)-methyltransferase) (23S rRNA Gm2251 2'-O-methyltransferase)	-1.45195	ECA_RS17895	KEGG	eca03009 - Ribosome biogenesis - Translation	13 - Translation	GO:0003723; GO:0005737; GO:0070039
ECA3854	rluA ECA3854	Ribosomal large subunit pseudouridine synthase A (EC 4.2.1.70)	-1.25215	ECA_RS19035	KEGG	eca03009 - Ribosome biogenesis - Translation	13 - Translation	GO:0003723; GO:0009982; GO:0004730
ECA3859	rsmA ksgA ECA3859	Ribosomal RNA small subunit methyltransferase A (EC 2.1.1.182) (16S rRNA (adenine(1518)-N(6)/adenine(1519)-N(6))-dimethyltransferase) (16S rRNA dimethyladenosine transferase) (16S rRNA dimethylase) (S-adenosylmethionine-6-N', N'-adenosyl(rRNA) dimethyltransferase)	-1.09472	ECA_RS19060	KEGG	eca03009 - Ribosome biogenesis - Translation	13 - Translation	GO:0052908; GO:0003723; GO:0005737; GO:0000179
/ECA4443	rpmH ECA4443	50S ribosomal protein L34	-1.35654	n/a	KEGG	eca03010 Ribosome - Translation - Genetic Information Processing	13 - Translation	GO:0005840; GO:0003735; GO:0006412
ECA0146	rpmB ECA0146	50S ribosomal protein L28	-2.25965	ECA_RS00725	KEGG	eca03010 Ribosome - Translation - Genetic Information Processing	13 - Translation	GO:0005840; GO:0003735; GO:0006412
ECA0147	rpmG ECA0147	50S ribosomal protein L33	-2.60407	ECA_RS00730	KEGG	eca03010 Ribosome - Translation - Genetic Information Processing	13 - Translation	GO:0005840; GO:0003735; GO:0006412
ECA0220	rplA ECA0220	50S ribosomal protein L1	-1.37264	ECA_RS01130	KEGG	eca03010 Ribosome - Translation - Genetic Information Processing	13 - Translation	GO:0015934; GO:0019843; GO:0006417; GO:0003735; GO:0000049; GO:0006412
ECA0221	rplJ ECA0221	50S ribosomal protein L10	-2.07904	ECA_RS01135	KEGG	eca03010 Ribosome - Translation - Genetic Information Processing	13 - Translation	GO:0070180; GO:0005840; GO:0042254; GO:0003735; GO:0006412
ECA0222	rplL ECA0222	50S ribosomal protein L7/L12	-1.23897	ECA_RS01140	KEGG	eca03010 Ribosome - Translation - Genetic Information Processing	13 - Translation	GO:0005840; GO:0003735; GO:0006412
ECA0306	rplM ECA0306	50S ribosomal protein L13	-1.36779	ECA_RS01590	KEGG	eca03010 Ribosome - Translation - Genetic Information Processing	13 - Translation	GO:0005840; GO:0003735; GO:0006412
ECA0307	rpsI ECA0307	30S ribosomal protein S9	-1.70323	ECA_RS01595	KEGG	eca03010 Ribosome - Translation - Genetic Information Processing	13 - Translation	GO:0005840; GO:0003735; GO:0006412
ECA0715	rpsO ECA0715	30S ribosomal protein S15	-1.46591	ECA_RS03545	KEGG	eca03010 Ribosome - Translation - Genetic Information Processing	13 - Translation	GO:0019843; GO:0005840; GO:0003735; GO:0006412
ECA1031	rpsB ECA1031	30S ribosomal protein S2	-1.25543	ECA_RS05115	KEGG	eca03010 Ribosome - Translation - Genetic Information Processing	13 - Translation	GO:0015935; GO:0003735; GO:0006412
ECA1793	rpmF ECA1793	50S ribosomal protein L32	-3.10909	ECA_RS08870	KEGG	eca03010 Ribosome - Translation - Genetic Information Processing	13 - Translation	GO:0015934; GO:0003735; GO:0006412
ECA2419	rplT ECA2419	50S ribosomal protein L20	-1.63581	ECA_RS11890	KEGG	eca03010 Ribosome - Translation - Genetic Information Processing	13 - Translation	GO:0019843; GO:0000027; GO:0005840; GO:0003735; GO:0006412
ECA2420	rpmI ECA2420	50S ribosomal protein L35	-1.35308	ECA_RS11895	KEGG	eca03010 Ribosome - Translation - Genetic Information Processing	13 - Translation	GO:0005840; GO:0003735; GO:0006412
ECA2745	rplY ECA2745	50S ribosomal protein L25	-2.08279	ECA_RS13465	KEGG	eca03010 Ribosome - Translation - Genetic Information Processing	13 - Translation	GO:0008097; GO:0005840; GO:0003735; GO:0006412
ECA3356	rplS ECA3356	50S ribosomal protein L19	-2.94932	ECA_RS16570	KEGG	eca03010 Ribosome - Translation - Genetic Information Processing	13 - Translation	GO:0005840; GO:0003735; GO:0006412
ECA3359	rpsP ECA3359	30S ribosomal protein S16	-1.81639	ECA_RS16585	KEGG	eca03010 Ribosome - Translation - Genetic Information Processing	13 - Translation	GO:0005840; GO:0003735; GO:0006412
ECA3610	rplI ECA3610	50S ribosomal protein L9	-1.7738	ECA_RS17840	KEGG	eca03010 Ribosome - Translation - Genetic Information Processing	13 - Translation	GO:0019843; GO:0005840; GO:0003735; GO:0006412
ECA3611	rpsR ECA3611	30S ribosomal protein S18	-1.53599	ECA_RS17845	KEGG	eca03010 Ribosome - Translation - Genetic Information Processing	13 - Translation	GO:0019843; GO:0005840; GO:0003735; GO:0006412
ECA4005	rplQ ECA4005	50S ribosomal protein L17	-3.88847	ECA_RS19800	KEGG	eca03010 Ribosome - Translation - Genetic Information Processing	13 - Translation	GO:0005840; GO:0003735; GO:0006412
ECA4007	rpsD ECA4007	30S ribosomal protein S4	-2.32333	ECA_RS19810	KEGG	eca03010 Ribosome - Translation - Genetic Information Processing	13 - Translation	GO:0019843; GO:0015935; GO:0003735; GO:0006412
ECA4008	rpsK ECA4008	30S ribosomal protein S11	-1.5167	ECA_RS19815	KEGG	eca03010 Ribosome - Translation - Genetic Information Processing	13 - Translation	GO:0019843; GO:0005840; GO:0003735; GO:0006412
ECA4009	rpsM ECA4009	30S ribosomal protein S13	-1.08011	ECA_RS19820	KEGG	eca03010 Ribosome - Translation - Genetic Information Processing	13 - Translation	GO:0019843; GO:0005840; GO:0003735; GO:0000049; GO:0006412
ECA4010	rpmJ1 rpmJ ECA4010	50S ribosomal protein L36 1	-2.36487	ECA_RS19825	KEGG	eca03010 Ribosome - Translation - Genetic Information Processing	13 - Translation	GO:0005840; GO:0003735; GO:0006412
ECA4012	rplO ECA4012	50S ribosomal protein L15	-4.05708	ECA_RS19835	KEGG	eca03010 Ribosome - Translation - Genetic Information Processing	13 - Translation	GO:0015934; GO:0019843; GO:0003735; GO:0006412
ECA4013	rpmD ECA4013	50S ribosomal protein L30	-3.88048	ECA_RS19840	KEGG	eca03010 Ribosome - Translation - Genetic Information Processing	13 - Translation	GO:0015934; GO:0003735; GO:0006412
ECA4014	rpsE ECA4014	30S ribosomal protein S5	-3.76371	ECA_RS19845	KEGG	eca03010 Ribosome - Translation - Genetic Information Processing	13 - Translation	GO:0019843; GO:0015935; GO:0003735; GO:0006412
ECA4015	rplR ECA4015	50S ribosomal protein L18	-3.38348	ECA_RS19850	KEGG	eca03010 Ribosome - Translation - Genetic Information Processing	13 - Translation	GO:0019843; GO:0005840; GO:0003735; GO:0006412
ECA4016	rplF ECA4016	50S ribosomal protein L6	-2.86137	ECA_RS19855	KEGG	eca03010 Ribosome - Translation - Genetic Information Processing	13 - Translation	GO:0019843; GO:0005840; GO:0003735; GO:0006412
ECA4017	rpsH ECA4017	30S ribosomal protein S8	-2.19554	ECA_RS19860	KEGG	eca03010 Ribosome - Translation - Genetic Information Processing	13 - Translation	GO:0019843; GO:0005840; GO:0003735; GO:0006412
ECA4018	rpsN ECA4018	30S ribosomal protein S14	-1.70298	ECA_RS19865	KEGG	eca03010 Ribosome - Translation - Genetic Information Processing	13 - Translation	GO:0019843; GO:0005840; GO:0003735; GO:0006412
ECA4019	rplE ECA4019	50S ribosomal protein L5	-1.19504	ECA_RS19870	KEGG	eca03010 Ribosome - Translation - Genetic Information Processing	13 - Translation	GO:0019843; GO:0005840; GO:0003735; GO:0000049; GO:0006412
ECA4022	rpsQ ECA4022	30S ribosomal protein S17	-1.95962	ECA_RS19885	KEGG	eca03010 Ribosome - Translation - Genetic Information Processing	13 - Translation	GO:0019843; GO:0005840; GO:0003735; GO:0006412
ECA4023	rpmC ECA4023	50S ribosomal protein L29	-1.91156	ECA_RS19890	KEGG	eca03010 Ribosome - Translation - Genetic Information Processing	13 - Translation	GO:0005840; GO:0003735; GO:0006412
ECA4024	rplP ECA4024	50S ribosomal protein L16	-1.80101	ECA_RS19895	KEGG	eca03010 Ribosome - Translation - Genetic Information Processing	13 - Translation	GO:0019843; GO:0005840; GO:0003735; GO:0000049; GO:0006412
ECA4025	rpsC ECA4025	30S ribosomal protein S3	-1.79226	ECA_RS19900	KEGG	eca03010 Ribosome - Translation - Genetic Information Processing	13 - Translation	GO:0003729; GO:0019843; GO:0015935; GO:0003735; GO:0006412
ECA4026	rplV ECA4026	50S ribosomal protein L22	-1.98911	ECA_RS19905	KEGG	eca03010 Ribosome - Translation - Genetic Information Processing	13 - Translation	GO:0015934; GO:0019843; GO:0003735; GO:0006412
ECA4027	rpsS ECA4027	30S ribosomal protein S19	-3.35181	ECA_RS19910	KEGG	eca03010 Ribosome - Translation - Genetic Information Processing	13 - Translation	GO:0019843; GO:0015935; GO:0003735; GO:0006412
ECA4028	rplB ECA4028	50S ribosomal protein L2	-2.66317	ECA_RS19915	KEGG	eca03010 Ribosome - Translation - Genetic Information Processing	13 - Translation	GO:0015934; GO:0019843; GO:0003735; GO:0016740; GO:0006412
ECA4029	rplW ECA4029	50S ribosomal protein L23	-2.0871	ECA_RS19920	KEGG	eca03010 Ribosome - Translation - Genetic Information Processing	13 - Translation	GO:0000166; GO:0019843; GO:0005840; GO:0003735; GO:0006412
ECA4030	rplD ECA4030	50S ribosomal protein L4	-1.50481	ECA_RS19925	KEGG	eca03010 Ribosome - Translation - Genetic Information Processing	13 - Translation	GO:0019843; GO:0005840; GO:0003735; GO:0006412
ECA4257	rpmE ECA4257	50S ribosomal protein L31	-1.92131	ECA_RS21095	KEGG	eca03010 Ribosome - Translation - Genetic Information Processing	13 - Translation	GO:0046872; GO:0019843; GO:0005840; GO:0003735; GO:0006412
/ECA0773	prfB ECA0773	Peptide chain release factor 2 (RF-2)	-1.15258	n/a	KEGG	eca03012 - Translation factors - Translation	13 - Translation	GO:0005737; GO:0016149
ECA0216	tuf1 tufA ECA0216; tuf2 tufB ECA4035	Elongation factor Tu (EF-Tu)	-2.42264	ECA_RS01110	KEGG	eca03012 - Translation factors - Translation	13 - Translation	GO:0005525; GO:0003924; GO:0005737; GO:0003746
ECA0468	prfC ECA0468	Peptide chain release factor 3 (RF-3)	-1.01116	ECA_RS02375	KEGG	eca03012 - Translation factors - Translation	13 - Translation	GO:0005525; GO:0003924; GO:0005737; GO:0006449; GO:0016149
ECA0712	infB ECA0712	Translation initiation factor IF-2	-1.82875	ECA_RS03530	KEGG	eca03012 - Translation factors - Translation	13 - Translation	GO:0005525; GO:0003924; GO:0005737; GO:0003743
ECA1032	tsf ECA1032	Elongation factor Ts (EF-Ts)	-1.22435	ECA_RS05120	KEGG	eca03012 - Translation factors - Translation	13 - Translation	GO:0005737; GO:0003746
ECA2190	prfA ECA2190	Peptide chain release factor 1 (RF-1)	-1.1385	ECA_RS10765	KEGG	eca03012 - Translation factors - Translation	13 - Translation	GO:0005737; GO:0016149
ECA2191	hemK prmC ECA2191	Release factor glutamine methyltransferase (RF MTase) (EC 2.1.1.297) (N5-glutamine methyltransferase PrmC) (Protein-(glutamine-N5) MTase PrmC) (Protein-glutamine N-methyltransferase PrmC)	-2.13553	ECA_RS10770	KEGG	eca03012 - Translation factors - Translation	13 - Translation	GO:0003676; GO:0018364; GO:0036009
ECA4035	tuf1 tufA ECA0216; tuf2 tufB ECA4035	Elongation factor Tu (EF-Tu)	-3.04853	ECA_RS19945	KEGG	eca03012 - Translation factors - Translation	13 - Translation	GO:0005525; GO:0003924; GO:0005737; GO:0003746
ECA4036	fusA ECA4036	Elongation factor G (EF-G)	-1.66888	ECA_RS19950	KEGG	eca03012 - Translation factors - Translation	13 - Translation	GO:0005525; GO:0003924; GO:0005737; GO:0003746
ECA0037	trmH ECA0037	Putative tRNA (Guanosine-2'-O)-methyltransferase (EC 2.1.1.34)	-1.24151	ECA_RS00195	KEGG	eca03016 - Transfer RNA biogenesis - Translation	13 - Translation	GO:0003723; GO:0009020
ECA0714	truB ECA0714	tRNA pseudouridine synthase B (EC 5.4.99.25) (tRNA pseudouridine(55) synthase) (Psi55 synthase) (tRNA pseudouridylate synthase) (tRNA-uridine isomerase)	-1.85448	ECA_RS03540	KEGG	eca03016 - Transfer RNA biogenesis - Translation	13 - Translation	GO:0003723; GO:0009982; GO:0031119
ECA1025	ECA1025	Putative RNA pseudouridylate synthase	-1.13928	ECA_RS05085	KEGG	eca03016 - Transfer RNA biogenesis - Translation	13 - Translation	GO:0003723; GO:0009982; GO:0001522
ECA1049	tilS ECA1049	tRNA(Ile)-lysidine synthase (EC 6.3.4.19) (tRNA(Ile)-2-lysyl-cytidine synthase) (tRNA(Ile)-lysidine synthetase)	-1.89274	ECA_RS05205	KEGG	eca03016 - Transfer RNA biogenesis - Translation	13 - Translation	GO:0005524; GO:0005737; GO:0016879; GO:0006400
ECA1266	tmcA ECA1266	tRNA(Met) cytidine acetyltransferase TmcA (EC 2.3.1.193)	-1.49366	ECA_RS06265	KEGG	eca03016 - Transfer RNA biogenesis - Translation	13 - Translation	GO:0005524; GO:0005737; GO:0051392; GO:0051391; GO:0000049; GO:0002101
ECA3058	truA ECA3058	tRNA pseudouridine synthase A (EC 5.4.99.12) (tRNA pseudouridine(38-40) synthase) (tRNA pseudouridylate synthase I) (tRNA-uridine isomerase I)	-1.24473	ECA_RS15015	KEGG	eca03016 - Transfer RNA biogenesis - Translation	13 - Translation	GO:0003723; GO:0009982; GO:0031119
ECA3064	mnmC ECA3064	tRNA 5-methylaminomethyl-2-thiouridine biosynthesis bifunctional protein MnmC (tRNA mnm(5)s(2)U biosynthesis bifunctional protein) [Includes: tRNA (mnm(5)s(2)U34)-methyltransferase (EC 2.1.1.61); FAD-dependent cmnm(5)s(2)U34 oxidoreductase (EC 1.5.-.-)]	-1.05599	ECA_RS15045	KEGG	eca03016 - Transfer RNA biogenesis - Translation	13 - Translation	GO:0005737; GO:0050660; GO:0016645; GO:0004808; GO:0002097
ECA3357	trmD ECA3357	tRNA (guanine-N(1)-)-methyltransferase (EC 2.1.1.228) (M1G-methyltransferase) (tRNA [GM37] methyltransferase)	-3.17449	ECA_RS16575	KEGG	eca03016 - Transfer RNA biogenesis - Translation	13 - Translation	GO:0005737; GO:0052906
ECA3533	truD ECA3533	tRNA pseudouridine synthase D (EC 5.4.99.27) (tRNA pseudouridine(13) synthase) (tRNA pseudouridylate synthase D) (tRNA-uridine isomerase D)	-1.04556	ECA_RS17450	KEGG	eca03016 - Transfer RNA biogenesis - Translation	13 - Translation	GO:0003723; GO:0009982; GO:0031119
ECA3892	trmJ ECA3892	tRNA (cytidine/uridine-2'-O-)-methyltransferase TrmJ (EC 2.1.1.200) (tRNA (cytidine(32)/uridine(32)-2'-O)-methyltransferase) (tRNA Cm32/Um32 methyltransferase)	-1.04208	ECA_RS19230	KEGG	eca03016 - Transfer RNA biogenesis - Translation	13 - Translation	GO:0003723; GO:0008173; GO:0005737; GO:0008033
ECA0985	rppH nudH ECA0985	RNA pyrophosphohydrolase (EC 3.6.1.-) ((Di)nucleoside polyphosphate hydrolase)	-1.28585	ECA_RS04875	KEGG	eca03019 - Messenger RNA biogenesis RNA degradation - Bacterial mRNA degradation factors	13 - Translation	GO:0016818; GO:0046872
ECA1789	rne ECA1789	Ribonuclease E (RNase E) (EC 3.1.26.12)	-1.29061	ECA_RS08850	KEGG	eca03019 - Messenger RNA biogenesis RNA degradation - Bacterial mRNA degradation factors / ecaRibosome biogenesis - rRNA processing factors	13 - Translation	GO:0003723; GO:0005737; GO:0009898; GO:0004521; GO:0006402; GO:0000287; GO:0006364; GO:0008995; GO:0008033; GO:0008270
ECA0186	ECA0186	tyrosine phosphatase-like protein	-1.15677	ECA_RS00915	Pfam:PF13348	*Protein metabolism	14 - Protein modification	N/A
ECA0987	lgt ECA0987	Prolipoprotein diacylglyceryl transferase (EC 2.4.99.-)	-1.62027	ECA_RS04885	Uniprot	*Protein metabolism	14 - Protein modification	GO:0016021; GO:0042158; GO:0008961; GO:0005886; GO:0009249
ECA1231	hypE ECA1231	Hydrogenase isoenzymes formation protein	-2.90987	ECA_RS06095	Uniprot	*Protein metabolism	14 - Protein modification	N/A
ECA1232	hypD ECA1232	Hydrogenase isoenzymes formation protein	-3.60726	ECA_RS06100	Uniprot	*Protein metabolism	14 - Protein modification	GO:0046872
ECA1233	hypC ECA1233	Hydrogenase isoenzymes formation protein	-3.29647	ECA_RS06105	Uniprot	*Protein metabolism	14 - Protein modification	N/A
ECA1251	hypF ECA1251	Hydrogenase maturation protein	-1.16996	ECA_RS06190	Uniprot	*Protein metabolism	14 - Protein modification	GO:0016743; GO:0003725; GO:0046944; GO:0008270
ECA1418	wzb ECA1418	Probable protein-tyrosine-phosphatase (EC 3.1.3.48)	-1.47193	ECA_RS07065	Uniprot	*Protein metabolism	14 - Protein modification	GO:0004725
ECA2160	ECA2160	Putative peptidase	-2.83287	ECA_RS10615	Uniprot	*Protein metabolism	14 - Protein modification	GO:0016787
ECA2398	ECA2398	Putative hydrolase	-1.22683	ECA_RS11785	Uniprot	*Protein metabolism	14 - Protein modification	GO:0016787
ECA2771	ECA2771	Putative peptidase	-1.04977	ECA_RS13600	Uniprot	*Protein metabolism	14 - Protein modification	GO:0046872; GO:0004222
ECA2836	moeA ECA2836	Molybdopterin biosynthesis protein	-1.10978	ECA_RS13920	Uniprot	*Protein metabolism	14 - Protein modification	GO:0006777
ECA3931	hflC ECA3931	Protein HflC	-1.15425	ECA_RS19415	Uniprot	*Protein metabolism	14 - Protein modification	GO:0016787; GO:0016021; GO:0052547
ECA4180	ECA4180	Putative hydrolase	-1.47395	ECA_RS20665	Uniprot	*Protein metabolism	14 - Protein modification	GO:0016787
ECA4192	ECA4192	Putative peptidase	-1.80624	ECA_RS20720	Uniprot	*Protein metabolism	14 - Protein modification	GO:0016787
ECA4361	ECA4361	Putative peptidase	-1.21194	ECA_RS21585	Uniprot	*Protein metabolism	14 - Protein modification	GO:0003824; GO:0046872
ECA4498	ECA4498	Putative thioesterase	-1.33484	ECA_RS22230	Uniprot	*Protein metabolism	14 - Protein modification	GO:0016787
ECA1419	wzc ECA1419	Tyrosine-protein kinase (EC 2.7.1.112)	-2.04651	ECA_RS07070	KEGG	eca01001 - Protein kinases - Tyrosine protein kinases	14 - Protein modification	GO:0045226; GO:0016021; GO:0016301; GO:0009103
ECA1229	hybD ECA1229	Hydrogenase 2 maturation protease (EC 3.4.24.-)	-3.17597	ECA_RS06085	KEGG	eca01002 - Peptidases - Aspartic Peptidases	14 - Protein modification	GO:0008047; GO:0046872; GO:0008233; GO:0016485
ECA3875	lspA ECA3875	Lipoprotein signal peptidase (EC 3.4.23.36) (Prolipoprotein signal peptidase) (Signal peptidase II)	-2.32776	ECA_RS19145	KEGG	eca01002 - Peptidases - Aspartic Peptidases	14 - Protein modification	GO:0004190; GO:0016021; GO:0005886
ECA1865	ECA1865	Uncharacterized protein	-1.54159	ECA_RS09215	KEGG	eca01002 - Peptidases - Cysteine Peptidases	14 - Protein modification	GO:0016740
ECA0055	prlC ECA0055	Oligopeptidase A (EC 3.4.24.70)	-1.13592	ECA_RS00285	KEGG	eca01002 - Peptidases - Metallo Peptidases	14 - Protein modification	GO:0046872; GO:0004222
ECA0459	pepP ECA0459	Proline aminopeptidase II (EC 3.4.11.9)	-1.26041	ECA_RS02330	KEGG	eca01002 - Peptidases - Metallo Peptidases	14 - Protein modification	GO:0004177; GO:0030145
ECA0994	ptrA ECA0994	Protease III (EC 3.4.24.55)	-1.69645	ECA_RS04920	KEGG	eca01002 - Peptidases - Metallo Peptidases	14 - Protein modification	GO:0046872; GO:0004222
ECA1038	ecfE ECA1038	Zinc metalloprotease (EC 3.4.24.-)	-1.53676	ECA_RS05150	KEGG	eca01002 - Peptidases - Metallo Peptidases	14 - Protein modification	GO:0016021; GO:0046872; GO:0004222; GO:0005886
ECA2448	pepT ECA2448	Peptidase T (EC 3.4.11.4) (Aminotripeptidase) (Tripeptidase) (Tripeptide aminopeptidase)	-3.09916	ECA_RS12025	KEGG	eca01002 - Peptidases - Metallo Peptidases	14 - Protein modification	GO:0005737; GO:0008237; GO:0043171; GO:0045148; GO:0008270
ECA2483	ECA2483	Putative peptidase (EC 3.4.24.-)	-1.22232	ECA_RS12180	KEGG	eca01002 - Peptidases - Metallo Peptidases	14 - Protein modification	GO:0016787; GO:0016021
ECA2785	prtW ECA2785	Metalloprotease	-1.60681	ECA_RS13665	KEGG	eca01002 - Peptidases - Metallo Peptidases	14 - Protein modification	GO:0005509; GO:0031012; GO:0005615; GO:0004222; GO:0008270
ECA0722	ECA0722	Putative protease	-4.30308	ECA_RS03575	KEGG	eca01002 - Peptidases - Peptidases of Unknown Catalytic Type	14 - Protein modification	GO:0008233
ECA3279	lepB ECA3279	Signal peptidase I (EC 3.4.21.89)	-2.54996	ECA_RS16125	KEGG	eca01002 - Peptidases - Serine Peptidases	14 - Protein modification	GO:0016021; GO:0008236
ECA3054	dedD ECA3054	Cell division protein DedD	-2.0325	ECA_RS14990	Uniprot	*Cell division	15 - DNA metabolism and modification	GO:0030428; GO:0032506; GO:0005887; GO:0042834
ECA4091	damX ECA4091	Cell division protein DamX	-1.0189	ECA_RS20225	Uniprot	*Cell division	15 - DNA metabolism and modification	GO:0030428; GO:0032506; GO:0005887; GO:0042834
ECA0238	hupA ECA0238	DNA-binding protein HU-alpha	-2.2998	ECA_RS01225	Uniprot	*Chromosome condensation	15 - DNA metabolism and modification	GO:0003677; GO:0030261
ECA0255	fis ECA0255	DNA-binding protein Fis	-1.17749	ECA_RS01335	Uniprot	*Chromosome condensation	15 - DNA metabolism and modification	GO:0043565; GO:0003700; GO:0006351
ECA0320	diaA ECA0320	DnaA initiator-associating protein DiaA	-1.32741	ECA_RS01655	HAMAP-Rule:MF_01157	*Chromosome condensation	15 - DNA metabolism and modification	GO:0006260; GO:0030246; GO:0005975
ECA0978	ECA0978	Putative DNA-binding protein	-1.20533	ECA_RS04840	Uniprot	*Chromosome condensation	15 - DNA metabolism and modification	GO:0003677
ECA1151	hupB ECA1151	DNA-binding protein HU-beta	-3.03995	ECA_RS05710	Uniprot	*Chromosome condensation	15 - DNA metabolism and modification	GO:0003677; GO:0030261
ECA1177	ECA1177	Nucleoid-associated protein ECA1177	-1.75804	ECA_RS05830	Uniprot	*Chromosome condensation	15 - DNA metabolism and modification	GO:0003677; GO:0043590; GO:0005737
ECA2547	mukB ECA2547	Chromosome partition protein MukB (Structural maintenance of chromosome-related protein)	-2.50082	ECA_RS12475	Uniprot	*Chromosome condensation	15 - DNA metabolism and modification	GO:0005524; GO:0003677; GO:0006260; GO:0007049; GO:0051301; GO:0030261; GO:0007059; GO:0005737; GO:0009295
ECA2548	mukE ECA2548	Chromosome partition protein MukE	-2.25432	ECA_RS12480	Uniprot	*Chromosome condensation	15 - DNA metabolism and modification	GO:0006260; GO:0007049; GO:0051301; GO:0030261; GO:0007059; GO:0005737; GO:0009295
ECA2549	mukF ECA2549	Chromosome partition protein MukF	-1.15538	ECA_RS12485	Uniprot	*Chromosome condensation	15 - DNA metabolism and modification	GO:0006260; GO:0005509; GO:0007049; GO:0051301; GO:0030261; GO:0007059; GO:0005737; GO:0009295
ECA4472	ECA4472	Putative DNA-binding protein	-1.18645	ECA_RS22105	Uniprot	*Chromosome condensation	15 - DNA metabolism and modification	GO:0043565
ECA3664	dnaB ECA3664	Replicative DNA helicase (EC 3.6.4.12)	-1.05966	ECA_RS18110	KEGG	eca03030 - DNA replication - Replication and repair - Genetic Information Processing	15 - DNA metabolism and modification	GO:0005524; GO:0003677; GO:0003678; GO:0006269; GO:1990077
ECA0268	mreC ECA0268	Cell shape-determining protein MreC (Cell shape protein MreC)	-1.47186	ECA_RS01405	KEGG	eca03036 - Chromosome - Chromosome partitioning proteins	15 - DNA metabolism and modification	GO:0008360
ECA0269	mreD ECA0269	Rod shape-determining protein MreD	-1.12843	ECA_RS01410	KEGG	eca03036 - Chromosome - Chromosome partitioning proteins	15 - DNA metabolism and modification	GO:0016021; GO:0005886; GO:0008360
ECA0396	ECA0396	Putative haemolysin-like protein	-1.35217	ECA_RS22365	KEGG	eca03036 - Chromosome - Chromosome partitioning proteins	15 - DNA metabolism and modification	N/A
ECA3937	amiB ECA3937	N-acetylmuramoyl-L-alanine amidase (EC 3.5.1.28)	-1.25487	ECA_RS19445	KEGG	eca03036 - Chromosome - Chromosome partitioning proteins	15 - DNA metabolism and modification	GO:0008745; GO:0009253
ECA2647	ftsK ECA2647	Cell division protein	-1.15941	ECA_RS12970	KEGG	eca03036 - Chromosome - Chromosome partitioning proteins - Divisome proteins	15 - DNA metabolism and modification	GO:0005524; GO:0003677; GO:0007049; GO:0051301; GO:0007059; GO:0016021; GO:0005886
ECA3810	ftsZ ECA3810	Cell division protein FtsZ	-1.42021	ECA_RS18820	KEGG	eca03036 - Chromosome - Chromosome partitioning proteins - Divisome proteins	15 - DNA metabolism and modification	GO:0043093; GO:0005525; GO:0003924; GO:0000917; GO:0032153; GO:0005737; GO:0051258
ECA3816	ftsW ECA3816	Putative lipid II flippase FtsW (Cell division protein FtsW)	-1.29408	ECA_RS18850	KEGG	eca03036 - Chromosome - Chromosome partitioning proteins - Divisome proteins	15 - DNA metabolism and modification	GO:0043093; GO:0032153; GO:0071555; GO:0005887; GO:0015648; GO:0009252; GO:0008360
ECA0335	parE ECA0335	DNA topoisomerase 4 subunit B (EC 5.99.1.3) (Topoisomerase IV subunit B)	-1.24058	ECA_RS01725	Uniprot	eca03400 - DNA repair and recombination	15 - DNA metabolism and modification	GO:0005524; GO:0003677; GO:0003918; GO:0006265; GO:0005694; GO:0007059; GO:0000287
ECA0345	parC ECA0345	DNA topoisomerase 4 subunit A (EC 5.99.1.3) (Topoisomerase IV subunit A)	-1.27675	ECA_RS01775	Uniprot	eca03400 - DNA repair and recombination	15 - DNA metabolism and modification	GO:0005524; GO:0003677; GO:0003918; GO:0006265; GO:0005694; GO:0007059; GO:0019897
ECA0432	ECA0432	HNH endonuclease-like protein	-1.18333	ECA_RS02200	Pfam:PF13391	eca03400 - DNA repair and recombination	15 - DNA metabolism and modification	N/A
ECA0464	radA ECA0464	DNA repair protein radA	-1.75381	ECA_RS02355	PROSITE:PS50162	eca03400 - DNA repair and recombination	15 - DNA metabolism and modification	GO:0005524; GO:0006281; GO:0008094; GO:0003684; GO:0046872
ECA0868	ECA0868	endonuclease IV Pfam	-2.41872	ECA_RS04300	Pfam:PF01261	eca03400 - DNA repair and recombination	15 - DNA metabolism and modification	N/A
ECA1018	xni ygdG ECA1018	Flap endonuclease Xni (FEN) (EC 3.1.-.-)	-1.16065	ECA_RS05050	HAMAP-Rule:MF_01192	eca03400 - DNA repair and recombination	15 - DNA metabolism and modification	GO:0017108; GO:0003677; GO:0033567; GO:0000287; GO:0030955
ECA1108	sbcC ECA1108	Exonuclease	-1.44186	ECA_RS05490	Uniprot	eca03400 - DNA repair and recombination	15 - DNA metabolism and modification	GO:0006281; GO:0004527
ECA1201	gyrA ECA1201	DNA gyrase subunit A (EC 5.99.1.3)	-1.00235	ECA_RS05945	Uniprot	eca03400 - DNA repair and recombination	15 - DNA metabolism and modification	GO:0005524; GO:0003677; GO:0003918; GO:0006265; GO:0006261; GO:0005694; GO:0005737
ECA1589	lhr ECA1589	Probable ATP-dependent helicase (EC 3.6.1.-)	-2.06486	ECA_RS07875	Uniprot	eca03400 - DNA repair and recombination	15 - DNA metabolism and modification	GO:0005524; GO:0004386; GO:0003676
ECA3314	ECA3314	ATP-dependent helicase	-1.05162	ECA_RS16335	Uniprot	eca03400 - DNA repair and recombination	15 - DNA metabolism and modification	GO:0005524; GO:0004386; GO:0003676
ECA3804	yacG ECA3804	DNA gyrase inhibitor YacG	-1.38346	ECA_RS18790	Uniprot	eca03400 - DNA repair and recombination	15 - DNA metabolism and modification	GO:0008657; GO:0006355; GO:0008270
ECA4215	rep ECA4215	ATP-dependent DNA helicase Rep (EC 3.6.4.12)	-1.31696	ECA_RS20855	Uniprot	eca03400 - DNA repair and recombination	15 - DNA metabolism and modification	GO:0008408; GO:0005524; GO:0004003; GO:0006268; GO:0003697
ECA0772	recJ ECA0772	Single-stranded DNA-specific exonuclease (EC 3.1.-.-)	-1.43554	ECA_RS03825	KEGG	eca03410 - Base excision repair / eca03430 - Mismatch repair / eca03440 - Homologous recombination - Replication and repair - Genetic Information Processing	15 - DNA metabolism and modification	GO:0008409; GO:0006310; GO:0006281; GO:0003676
ECA1053	mutS ECA1053	DNA mismatch repair protein MutS	-1.48161	ECA_RS05230	KEGG	eca03430 - Mismatch repair - Replication and repair - Genetic Information Processing	15 - DNA metabolism and modification	GO:0005524; GO:0003684; GO:0006298; GO:0030983
ECA3583	ligA ECA3583	DNA ligase (EC 6.5.1.2) (Polydeoxyribonucleotide synthase [NAD(+)])	-1.50325	ECA_RS17705	KEGG	eca03430 - Mismatch repair - Replication and repair - Genetic Information Processing	15 - DNA metabolism and modification	GO:0003677; GO:0003911; GO:0006281; GO:0006260; GO:0046872
ECA3936	mutL ECA3936	DNA mismatch repair protein MutL	-1.40531	ECA_RS19440	KEGG	eca03430 - Mismatch repair - Replication and repair - Genetic Information Processing	15 - DNA metabolism and modification	GO:0005524; GO:0006298; GO:0030983
ECA4090	dam ECA4090	Site-specific DNA-methyltransferase (adenine-specific) (EC 2.1.1.72)	-1.11693	ECA_RS20220	KEGG	eca03430 - Mismatch repair - Replication and repair - Genetic Information Processing	15 - DNA metabolism and modification	GO:0003676; GO:0009007
/ECA3612	priB ECA3612	Primosomal replication protein n	-1.09823	n/a	KEGG	eca03440 - Homologous recombination - Replication and repair - Genetic Information Processing	15 - DNA metabolism and modification	GO:0006269; GO:1990077; GO:0003697
ECA0995	recB ECA0995	RecBCD enzyme subunit RecB (EC 3.1.11.5) (Exonuclease V subunit RecB) (Helicase/nuclease RecBCD subunit RecB)	-2.42381	ECA_RS04925	KEGG	eca03440 - Homologous recombination - Replication and repair - Genetic Information Processing	15 - DNA metabolism and modification	GO:0005524; GO:0004003; GO:0003677; GO:0000724; GO:0008854; GO:0000287
ECA0996	recD ECA0996	RecBCD enzyme subunit RecD (EC 3.1.11.5) (Exonuclease V subunit RecD) (Helicase/nuclease RecBCD subunit RecD)	-1.75287	ECA_RS04930	KEGG	eca03440 - Homologous recombination - Replication and repair - Genetic Information Processing	15 - DNA metabolism and modification	GO:0005524; GO:0004003; GO:0003677; GO:0000724; GO:0008854; GO:0009338
ECA1178	recR ECA1178	Recombination protein RecR	-1.69829	ECA_RS05835	KEGG	eca03440 - Homologous recombination - Replication and repair - Genetic Information Processing	15 - DNA metabolism and modification	GO:0003677; GO:0006310; GO:0006281; GO:0046872
ECA2491	ruvB ECA2491	Holliday junction ATP-dependent DNA helicase RuvB (EC 3.6.4.12)	-1.10897	ECA_RS12220	KEGG	eca03440 - Homologous recombination - Replication and repair - Genetic Information Processing	15 - DNA metabolism and modification	GO:0005524; GO:0003677; GO:0006310; GO:0006281; GO:0009432; GO:0009378
ECA2493	ruvC ECA2493	Crossover junction endodeoxyribonuclease RuvC (EC 3.1.22.4) (Holliday junction nuclease RuvC) (Holliday junction resolvase RuvC)	-1.59278	ECA_RS12230	KEGG	eca03440 - Homologous recombination - Replication and repair - Genetic Information Processing	15 - DNA metabolism and modification	GO:0006310; GO:0006281; GO:0008821; GO:0000287; GO:0003676
/ECA0517	ECA0517	Putative membrane protein	-2.11904	n/a	ICEberg	*HAI2	16 - Conjugation and phage-like proteins	GO:0016021
ECA0516	ECA0516	Cobalamin biosynthesis protein	-1.27956	ECA_RS02600	ICEberg	*HAI2	16 - Conjugation and phage-like proteins	N/A
ECA0555	ECA0555	Putative exported protein	-1.46335	ECA_RS02765	ICEberg	*HAI2	16 - Conjugation and phage-like proteins	N/A
ECA0600	cfa8B ECA0600	Putative oxidoreductase	-1.17128	ECA_RS02990	ICEberg	*HAI2	16 - Conjugation and phage-like proteins	GO:0043880; GO:0008270
ECA0601	cfa8A ECA0601	Putative oxidoreductase	-1.22381	ECA_RS02995	ICEberg	*HAI2	16 - Conjugation and phage-like proteins	N/A
ECA0602	cfa7 ECA0602	Type I polyketide synthase	-2.89077	ECA_RS03000	ICEberg	*HAI2	16 - Conjugation and phage-like proteins	GO:0009058; GO:0016788; GO:0031177; GO:0016740
ECA0603	cfa6 ECA0603	Type I polyketide synthase	-4.16679	ECA_RS03005	ICEberg	*HAI2	16 - Conjugation and phage-like proteins	GO:0016491; GO:0031177; GO:0016740
ECA0604	cfa5 ECA0604	Coronafacic acid synthetase, ligase component	-4.96263	ECA_RS03010	ICEberg	*HAI2	16 - Conjugation and phage-like proteins	GO:0016021; GO:0016874
ECA0605	cfa4 ECA0605	Coronafacic acid synthetase component	-4.70518	ECA_RS03015	ICEberg	*HAI2	16 - Conjugation and phage-like proteins	N/A
ECA0606	cfa3 ECA0606	Cfa-beta-ketoacylsynthase	-3.6079	ECA_RS03020	ICEberg	*HAI2	16 - Conjugation and phage-like proteins	GO:0016740
ECA0607	cfa2 ECA0607	Coronafacic acid dehydratase (EC 4.2.1.-)	-3.67594	ECA_RS03025	ICEberg	*HAI2	16 - Conjugation and phage-like proteins	GO:0016829
ECA0608	cfa1 ECA0608	Cfa-acyl carrier protein	-3.20388	ECA_RS03030	ICEberg	*HAI2	16 - Conjugation and phage-like proteins	N/A
ECA0609	cfl ECA0609	Coronafacate ligase	-1.81896	ECA_RS03035	ICEberg	*HAI2	16 - Conjugation and phage-like proteins	GO:0016874
ECA1615	virB9 ECA1615	Putative conjugal transfer protein	-2.01261	ECA_RS07995	Bell et al., 2004	*HAI7	16 - Conjugation and phage-like proteins	N/A
ECA1625	traR ECA1625	Putative conjugal transfer protein	-1.30987	ECA_RS08055	Bell et al., 2004	*HAI7	16 - Conjugation and phage-like proteins	GO:0008270
ECA1663	ECA1663	Uncharacterized protein	-1.4672	ECA_RS08235	Bell et al., 2004	*HAI7	16 - Conjugation and phage-like proteins	GO:0000746
/ECA2773	ECA2773	Bacteriophage tail sheath protein (Partial) (Fragment)	-1.35847	n/a	Uniprot	*Phage-like proteins	16 - Conjugation and phage-like proteins	N/A
ECA0623	fxsA ECA0623	Suppressor of F plamsid exlusion of phage T7	-1.55635	ECA_RS03105	Uniprot	*Phage-like proteins	16 - Conjugation and phage-like proteins	GO:0016021
ECA1983	pspA ECA1983	Phage shock protein A	-1.92553	ECA_RS09785	Uniprot	*Phage-like proteins	16 - Conjugation and phage-like proteins	N/A
ECA3932	hflK ECA3932	Putative phage-related protein	-1.13621	ECA_RS19420	Uniprot	*Phage-like proteins	16 - Conjugation and phage-like proteins	GO:0016021
ECA4181	xerC ECA4181	Tyrosine recombinase XerC	-1.29825	ECA_RS20670	Uniprot	*Phage-like proteins	16 - Conjugation and phage-like proteins	GO:0003677; GO:0007049; GO:0051301; GO:0007059; GO:0005737; GO:0006313; GO:0009037
ECA4283	xerC ECA4283 ECA4292	Tyrosine recombinase XerC	-1.93756	ECA_RS21225	Uniprot	*Phage-like proteins	16 - Conjugation and phage-like proteins	GO:0003677; GO:0007049; GO:0051301; GO:0007059; GO:0005737; GO:0006313; GO:0009037
ECA0600	cfa8B ECA0600	Putative oxidoreductase	-1.17128	ECA_RS02990	Uniprot	*Coronofacic acid synthesis	17 - Secretion system, Virulence	GO:0043880; GO:0008270
ECA0601	cfa8A ECA0601	Putative oxidoreductase	-1.22381	ECA_RS02995	Uniprot	*Coronofacic acid synthesis	17 - Secretion system, Virulence	N/A
ECA0604	cfa5 ECA0604	Coronafacic acid synthetase, ligase component	-4.96263	ECA_RS03010	Uniprot	*Coronofacic acid synthesis	17 - Secretion system, Virulence	GO:0016021; GO:0016874
ECA0605	cfa4 ECA0605	Coronafacic acid synthetase component	-4.70518	ECA_RS03015	Uniprot	*Coronofacic acid synthesis	17 - Secretion system, Virulence	N/A
ECA0606	cfa3 ECA0606	Cfa-beta-ketoacylsynthase	-3.6079	ECA_RS03020	Uniprot	*Coronofacic acid synthesis	17 - Secretion system, Virulence	GO:0016740
ECA0607	cfa2 ECA0607	Coronafacic acid dehydratase (EC 4.2.1.-)	-3.67594	ECA_RS03025	Uniprot	*Coronofacic acid synthesis	17 - Secretion system, Virulence	GO:0016829
ECA0608	cfa1 ECA0608	Cfa-acyl carrier protein	-3.20388	ECA_RS03030	Uniprot	*Coronofacic acid synthesis	17 - Secretion system, Virulence	N/A
ECA0609	cfl ECA0609	Coronafacate ligase	-1.81896	ECA_RS03035	Uniprot	*Coronofacic acid synthesis	17 - Secretion system, Virulence	GO:0016874
ECA1924	cfa ECA1924	Cyclopropane-fatty-acyl-phospholipid synthase (EC 2.1.1.79)	-1.03086	ECA_RS09505	Uniprot	*Coronofacic acid synthesis	17 - Secretion system, Virulence	GO:0008825; GO:0008610
ECA0852	ECA0852	Arabinogalactan endo-beta-1,4-galactanase (EC 3.2.1.89)	-1.22761	ECA_RS04225	Uniprot	*Virulence	17 - Secretion system, Virulence	GO:0031218; GO:0005975; GO:0015926
ECA0931	ECA0931	Putative avirulence protein	-1.57007	ECA_RS04615	Uniprot	*Virulence	17 - Secretion system, Virulence	N/A
ECA1094	pelI ECA1094	Pectate lyase	-3.7105	ECA_RS05425	Uniprot	*Virulence	17 - Secretion system, Virulence	GO:0005576; GO:0030570
ECA1095	pehA ECA1095	Endo-polygalacturonase (EC 3.2.1.15)	-3.767	ECA_RS05430	Uniprot	*Virulence	17 - Secretion system, Virulence	GO:0005975; GO:0004650
ECA1499	pnl ECA1499	Pectin lyase (EC 4.2.2.10)	-2.23223	ECA_RS07475	Uniprot	*Virulence	17 - Secretion system, Virulence	GO:0005576; GO:0047490; GO:0000272
ECA1981	celV ECA1981	Endoglucanase (EC 3.2.1.4)	-1.54557	ECA_RS09775	Uniprot	*Virulence	17 - Secretion system, Virulence	GO:0008810; GO:0030248; GO:0030245
ECA2067	bor ECA2067	Lipoprotein	-2.18355	ECA_RS10190	Uniprot	*Virulence	17 - Secretion system, Virulence	GO:0009279
ECA2081	hrpP ECA2081	Type III secretion protein	-1.60235	ECA_RS10260	Uniprot	*Virulence	17 - Secretion system, Virulence	N/A
ECA2093	hrpA ECA2093	Hrp pili protein HrpA (TTSS pilin HrpA)	-1.19578	ECA_RS10315	Uniprot	*Virulence	17 - Secretion system, Virulence	GO:0005615; GO:0009405; GO:0009289
ECA2105	ECA2105	Type III secretion protein	-2.00386	ECA_RS10375	Uniprot	*Virulence	17 - Secretion system, Virulence	N/A
ECA2135	ECA2135	Periplasmic pectate lyase (EC 4.2.2.2)	-1.04081	ECA_RS10505	KEGG	*Virulence	17 - Secretion system, Virulence	GO:0030570; GO:0045490; GO:0042597
ECA2217	srfC ECA2217	Putative virulence factor	-3.29516	ECA_RS10890	Uniprot	*Virulence	17 - Secretion system, Virulence	N/A
ECA2218	srfB ECA2218	Putative virulence effector protein	-3.08861	ECA_RS10895	Uniprot	*Virulence	17 - Secretion system, Virulence	N/A
ECA2220	ECA2220	Putative cellulase	-1.87703	ECA_RS10905	Uniprot	*Virulence	17 - Secretion system, Virulence	N/A
ECA2399	kdgF ECA2399	Pectin degradation protein	-2.48013	ECA_RS11790	Uniprot	*Virulence	17 - Secretion system, Virulence	N/A
ECA2522	mviM ECA2522	Putative virulence factor	-1.94616	ECA_RS12345	Uniprot	*Virulence	17 - Secretion system, Virulence	GO:0016491
ECA2783	prtD ECA2783	Protease secretion ATP-binding protein	-1.92218	ECA_RS13655	Uniprot	*Virulence	17 - Secretion system, Virulence	GO:0005524; GO:0042626; GO:0016021; GO:0008233; GO:0030253; GO:0008565; GO:0030256
ECA2785	prtW ECA2785	Metalloprotease	-1.60681	ECA_RS13665	Uniprot	*Virulence	17 - Secretion system, Virulence	GO:0005509; GO:0031012; GO:0005615; GO:0004222; GO:0008270
ECA2827	celB ECA2827	Beta(1,4)-glucan glucanohydrolase	-2.3666	ECA_RS13875	Uniprot	*Virulence	17 - Secretion system, Virulence	GO:0008810; GO:0000272
ECA3253	pemA ECA3253	Pectinesterase (EC 3.1.1.11)	-1.14388	ECA_RS16000	KEGG	*Virulence	17 - Secretion system, Virulence	GO:0045330; GO:0005618; GO:0042545; GO:0045490; GO:0030599
ECA3266	ECA3266	Putative hemagglutinin/hemolysin-related protein	-2.78774	ECA_RS16065	Uniprot	*Virulence	17 - Secretion system, Virulence	GO:0005509
ECA3749	ECA3749	Plant-inducible protein	-2.19154	ECA_RS18525	Uniprot	*Virulence	17 - Secretion system, Virulence	GO:0003824
ECA4068	pel2 pelB ECA4068	Pectate lyase 2 (EC 4.2.2.2) (Pectate lyase B) (PLB) (Pectate lyase II) (PEL II)	-2.03316	ECA_RS20110	KEGG	*Virulence	17 - Secretion system, Virulence	GO:0005576; GO:0046872; GO:0030570; GO:0045490
ECA4070	pelZ ECA4070	Pectate lyase (EC 4.2.2.2)	-1.97731	ECA_RS20120	Uniprot	*Virulence	17 - Secretion system, Virulence	GO:0030570
ECA2117	hecA1 ECA2117	Hemolysin/hemagglutinin-like protein	-2.3571	ECA_RS10435	Uniprot	eca00536 - Glycosaminoglycan binding proteins - Microbial pathogens	17 - Secretion system, Virulence	N/A
ECA0602	cfa7 ECA0602	Type I polyketide synthase	-2.89077	ECA_RS03000	KEGG	eca01008 - Polyketide biosynthesis proteins	17 - Secretion system, Virulence	GO:0009058; GO:0016788; GO:0031177; GO:0016740
ECA0603	cfa6 ECA0603	Type I polyketide synthase	-4.16679	ECA_RS03005	KEGG	eca01008 - Polyketide biosynthesis proteins	17 - Secretion system, Virulence	GO:0016491; GO:0031177; GO:0016740
ECA1096	ECA1096	Putative type I secretion protein	-1.46522	ECA_RS05435	KEGG	eca02044 - Secretion system - Type I secretion system	17 - Secretion system, Virulence	GO:0005623; GO:0016021; GO:0009306; GO:0008565
ECA2782	prtE ECA2782	Protease secretion protein	-1.5722	ECA_RS13650	KEGG	eca02044 - Secretion system - Type I secretion system	17 - Secretion system, Virulence	GO:0005623; GO:0016021; GO:0008233; GO:0009306; GO:0008565; GO:0055085
ECA3267	aggA ECA3267	Agglutination protein	-1.10166	ECA_RS16070	Uniprot	eca02044 - Secretion system - Type I secretion system	17 - Secretion system, Virulence	GO:0019867; GO:0005215
ECA3269	ECA3269	HlyD family secretion protein	-1.26692	ECA_RS16080	KEGG	eca02044 - Secretion system - Type I secretion system	17 - Secretion system, Virulence	GO:0005623; GO:0016021; GO:0009306; GO:0008565
ECA0792	ECA0792	Putative type IV pilus protein	-1.79958	ECA_RS03935	KEGG	eca02044 - Secretion system - Type II secretion system	17 - Secretion system, Virulence	GO:0005524; GO:0006810
ECA1153	ECA1153	Putative exported protein	-2.57066	ECA_RS05720	KEGG	eca02044 - Secretion system - Type II secretion system	17 - Secretion system, Virulence	GO:0003677; GO:0006281
ECA3099	outN ECA3099	General secretion pathway protein N	-2.10164	ECA_RS15225	KEGG	eca02044 - Secretion system - Type II secretion system	17 - Secretion system, Virulence	GO:0015628; GO:0008565; GO:0015627
ECA4095	ECA4095	Putative exported protein	-2.84813	ECA_RS20245	KEGG	eca02044 - Secretion system - Type II secretion system	17 - Secretion system, Virulence	N/A
ECA3100	outM ECA3100	Type II secretion system protein M (T2SS protein M) (General secretion pathway protein M)	-2.1917	ECA_RS15230	KEGG	eca02044 - Secretion system - Type II secretion system / eca03070 - Bacterial secretion system	17 - Secretion system, Virulence	GO:0005576; GO:0006858; GO:0005886; GO:0015031
ECA3433	ECA3433	ImpA-like protein type VI secretion system	-2.73843	ECA_RS16930	KEGG	eca02044 - Secretion system - Type VI secretion system	17 - Secretion system, Virulence	N/A
ECA0516	ECA0516	Cobalamin biosynthesis protein	-1.27956	ECA_RS02600	KEGG	eca02044 - Secretion system - Type VI secretion system	17 - Secretion system, Virulence	N/A
ECA3431	ECA3431	Putative membrane protein	-1.30113	ECA_RS16920	KEGG	eca02044 - Secretion system - Type VI secretion system	17 - Secretion system, Virulence	GO:0016021
ECA3440	ECA3440	forkhead-associated domain containing protein	-3.61247	ECA_RS16965	KEGG	eca02044 - Secretion system - Type VI secretion system	17 - Secretion system, Virulence	N/A
ECA3101	outL ECA3101	Type II secretion system protein L (T2SS protein L)	-2.12557	ECA_RS15235	KEGG	eca02044 - Secretion system / eca00001 - Environmental Information Processing / eca03070 - Bacterial secretion system	17 - Secretion system, Virulence	GO:0009276; GO:0016021; GO:0008565
ECA2866	ECA2866	Uncharacterized protein	-3.10949	ECA_RS14065	KEGG	eca03070 - Bacterial secretion system - Membrane transport - Environmental Information Processing	17 - Secretion system, Virulence	N/A
ECA3427	ECA3427	Uncharacterized protein	-1.10275	ECA_RS16900	KEGG	eca03070 - Bacterial secretion system - Membrane transport - Environmental Information Processing	17 - Secretion system, Virulence	N/A
ECA3428	ECA3428	Uncharacterized protein	-1.04601	ECA_RS16905	KEGG	eca03070 - Bacterial secretion system - Membrane transport - Environmental Information Processing	17 - Secretion system, Virulence	N/A
ECA3436	ECA3436	Putative chaperone	-2.06148	ECA_RS16945	KEGG	eca03070 - Bacterial secretion system - Membrane transport - Environmental Information Processing	17 - Secretion system, Virulence	GO:0005524; GO:0019538
ECA3437	ECA3437	Putative membrane protein	-2.30263	ECA_RS16950	KEGG	eca03070 - Bacterial secretion system - Membrane transport - Environmental Information Processing	17 - Secretion system, Virulence	GO:0016021
ECA3439	ECA3439	Putative lipoprotein	-3.07877	ECA_RS16960	KEGG	eca03070 - Bacterial secretion system - Membrane transport - Environmental Information Processing	17 - Secretion system, Virulence	N/A
ECA4142	ECA4142	Putative RHS accessory genetic element	-1.75257	ECA_RS20475	KEGG	eca03070 - Bacterial secretion system - Membrane transport - Environmental Information Processing	17 - Secretion system, Virulence	N/A
ECA4275	ECA4275	Uncharacterized protein	-2.53093	ECA_RS21185	KEGG	eca03070 - Bacterial secretion system - Membrane transport - Environmental Information Processing	17 - Secretion system, Virulence	N/A
ECA4276	ECA4276	Rhs-family protein	-1.72821	ECA_RS21190	KEGG	eca03070 - Bacterial secretion system - Membrane transport - Environmental Information Processing	17 - Secretion system, Virulence	N/A
ECA1122	secD ECA1122	Protein translocase subunit SecD	-1.85478	ECA_RS05565	KEGG	eca03070 - Bacterial secretion system / eca02044 - Secretion system - Sec system / eca03060 - Protein export	17 - Secretion system, Virulence	GO:0015450; GO:0016021; GO:0005622; GO:0065002; GO:0005886; GO:0006605; GO:0043952
ECA1123	secF ECA1123	Protein-export membrane protein SecF	-1.94927	ECA_RS05570	KEGG	eca03070 - Bacterial secretion system / eca02044 - Secretion system - Sec system / eca03060 - Protein export	17 - Secretion system, Virulence	GO:0015450; GO:0016021; GO:0005622; GO:0065002; GO:0005886; GO:0006605; GO:0043952
ECA4011	secY ECA4011	Protein translocase subunit SecY	-2.77428	ECA_RS19830	KEGG	eca03070 - Bacterial secretion system / eca02044 - Secretion system - Sec system / eca03060 - Protein export	17 - Secretion system, Virulence	GO:0016021; GO:0005622; GO:0065002; GO:0005886; GO:0006605; GO:0043952
ECA4445	yidC ECA4445	Membrane protein insertase YidC (Foldase YidC) (Membrane integrase YidC) (Membrane protein YidC)	-1.14383	ECA_RS21985	KEGG	eca03070 - Bacterial secretion system / eca02044 - Secretion system - Sec system / eca03060 - Protein export	17 - Secretion system, Virulence	GO:0016021; GO:0005886; GO:0051205; GO:0015031
ECA3098	outO ECA3098	Type 4 prepilin-like proteins leader peptide-processing enzyme (EC 2.1.1.-) (EC 3.4.23.43)	-1.03946	ECA_RS15220	KEGG	eca03070 - Bacterial secretion system / eca02044 - Secretion system - Type II secretion system	17 - Secretion system, Virulence	GO:0004190; GO:0016021; GO:0008168; GO:0005886
ECA3102	outK ECA3102	Type II secretion system protein K	-1.73403	ECA_RS15240	KEGG	eca03070 - Bacterial secretion system / eca02044 - Secretion system - Type II secretion system	17 - Secretion system, Virulence	GO:0016021; GO:0005886; GO:0009306
ECA3103	outJ ECA3103	General secretion pathway protein J	-1.64862	ECA_RS15245	KEGG	eca03070 - Bacterial secretion system / eca02044 - Secretion system - Type II secretion system	17 - Secretion system, Virulence	GO:0016021; GO:0015628; GO:0008565; GO:0015627
ECA3104	outI ECA3104	General secretion pathway protein I	-2.35349	ECA_RS15250	KEGG	eca03070 - Bacterial secretion system / eca02044 - Secretion system - Type II secretion system	17 - Secretion system, Virulence	GO:0015628; GO:0008565; GO:0015627
ECA3105	outH ECA3105	General secretion pathway protein H	-2.37294	ECA_RS15255	KEGG	eca03070 - Bacterial secretion system / eca02044 - Secretion system - Type II secretion system	17 - Secretion system, Virulence	GO:0015628; GO:0008565; GO:0015627
ECA3106	outG ECA3106	General secretion pathway protein G	-3.33826	ECA_RS15260	KEGG	eca03070 - Bacterial secretion system / eca02044 - Secretion system - Type II secretion system	17 - Secretion system, Virulence	GO:0016021; GO:0015628; GO:0008565; GO:0015627
ECA3107	outF ECA3107	General secretion pathway protein F	-2.48846	ECA_RS15265	KEGG	eca03070 - Bacterial secretion system / eca02044 - Secretion system - Type II secretion system	17 - Secretion system, Virulence	GO:0016021; GO:0005886; GO:0015628; GO:0008565; GO:0015627
ECA3108	outE ECA3108	General secretion pathway protein E	-2.8831	ECA_RS15270	KEGG	eca03070 - Bacterial secretion system / eca02044 - Secretion system - Type II secretion system	17 - Secretion system, Virulence	GO:0005524; GO:0015628; GO:0008565; GO:0015627
ECA3109	outD ECA3109	General secretion pathway protein D	-1.95776	ECA_RS15275	KEGG	eca03070 - Bacterial secretion system / eca02044 - Secretion system - Type II secretion system	17 - Secretion system, Virulence	GO:0009279; GO:0015628; GO:0008565; GO:0015627
ECA3110	outC ECA3110	General secretion pathway protein C	-1.0278	ECA_RS15280	KEGG	eca03070 - Bacterial secretion system / eca02044 - Secretion system - Type II secretion system	17 - Secretion system, Virulence	GO:0016021; GO:0015628; GO:0008565; GO:0015627
ECA1615	virB9 ECA1615	Putative conjugal transfer protein	-2.01261	ECA_RS07995	KEGG	eca03070 - Bacterial secretion system / eca02044 - Secretion system - Type IV secretion system	17 - Secretion system, Virulence	N/A
ECA2104	ECA2104	VgrG protein	-1.16219	ECA_RS10370	KEGG	eca03070 - Bacterial secretion system / eca02044 - Secretion system - Type VI secretion system	17 - Secretion system, Virulence	N/A
ECA3432	ECA3432	Putative virulence-associated protein	-1.51927	ECA_RS16925	KEGG	eca03070 - Bacterial secretion system / eca02044 - Secretion system - Type VI secretion system	17 - Secretion system, Virulence	GO:0016021
ECA1197	ECA1197	Putative ferredoxin	-1.65667	ECA_RS05925	Uniprot	*Antioxidant defense	18 - Response to environmental stress	GO:0051537; GO:0009055; GO:0046872
ECA1226	hybA ECA1226	Hydrogenase-2 operon protein	-3.07348	ECA_RS06070	Uniprot	*Antioxidant defense	18 - Response to environmental stress	N/A
ECA1247	hyfA ECA1247	Hydrogenase-4 component A (EC 1.-.-.-)	-2.00703	ECA_RS06175	Uniprot	*Antioxidant defense	18 - Response to environmental stress	GO:0051539; GO:0046872; GO:0016491
ECA1516	ECA1516	Putative lipoprotein	-1.07066	ECA_RS07545	Uniprot	*Antioxidant defense	18 - Response to environmental stress	GO:0016491
ECA1555	ECA1555	Thioredoxin like protein	-1.15765	ECA_RS07730	PROSITE:PS51352	*Antioxidant defense	18 - Response to environmental stress	GO:0005623; GO:0045454
ECA1888	dsbE ECA1888	Thiol:disulfide interchange protein	-1.99622	ECA_RS09325	Uniprot	*Antioxidant defense	18 - Response to environmental stress	GO:0045454; GO:0017004; GO:0015036; GO:0030288
ECA1898	napF ECA1898	Ferredoxin-type protein	-3.16467	ECA_RS09370	Uniprot	*Antioxidant defense	18 - Response to environmental stress	GO:0009055; GO:0005506
ECA1990	tpx ECA1990	Probable thiol peroxidase (EC 1.11.1.-)	-1.39222	ECA_RS09820	PROSITE:PS51352	*Antioxidant defense	18 - Response to environmental stress	GO:0005623; GO:0045454; GO:0008379
ECA2663	hcr ECA2663	NADH oxidoreductase (EC 1.-.-.-)	-1.28121	ECA_RS13045	Uniprot	*Antioxidant defense	18 - Response to environmental stress	GO:0051537; GO:0009055; GO:0046872; GO:0016491; GO:0006810
ECA3232	fdx ECA3232	Ferredoxin, 2Fe-2S	-2.16863	ECA_RS15890	Uniprot	*Antioxidant defense	18 - Response to environmental stress	GO:0051537; GO:0009055; GO:0046872
ECA0111	ECA0111	beta-lactamase like protein	-1.825	ECA_RS00550	SMART:SM00849	*Stress proteins	18 - Response to environmental stress	N/A
ECA0319	ECA0319	Putative lipoprotein	-2.17988	ECA_RS01650	Uniprot	*Stress proteins	18 - Response to environmental stress	N/A
ECA0469	osmY ECA0469	Osmotically inducible protein Y	-1.53927	ECA_RS02380	Uniprot	*Stress proteins	18 - Response to environmental stress	N/A
ECA1048	ECA1048	Glyoxalase/Bleomycin resistance protein	-1.81723	ECA_RS05200	Pfam:PF00903	*Stress proteins	18 - Response to environmental stress	N/A
ECA1258	ECA1258	Arsenate reductase (EC 1.20.4.1)	-1.12134	ECA_RS06225	Uniprot	*Stress proteins	18 - Response to environmental stress	GO:0008794
ECA1961	cstA ECA1961	Carbon starvation protein	-1.84963	ECA_RS09675	Pfam:PF02554	*Stress proteins	18 - Response to environmental stress	GO:0009267; GO:0016021
ECA2059	ECA2059	Putative phosphotransferase	-1.23258	ECA_RS10150	Uniprot	*Stress proteins	18 - Response to environmental stress	GO:0016740
ECA2427	htpX ECA2427	Protease HtpX (EC 3.4.24.-) (Heat shock protein HtpX)	-1.82972	ECA_RS11930	Uniprot	*Stress proteins	18 - Response to environmental stress	GO:0016021; GO:0004222; GO:0005886; GO:0008270
ECA2705	ehpR ECA2705	Phenazine antibiotic resistance protein	-1.94497	ECA_RS13265	Uniprot	*Stress proteins	18 - Response to environmental stress	GO:0046677
ECA3693	ECA3693	Alkyl hydroperoxide reductase AhpD (EC 1.11.1.15)	-1.0428	ECA_RS18235	Pfam:PF02627	*Stress proteins	18 - Response to environmental stress	GO:0004601; GO:0051920
ECA3679	cas1 ECA3679	CRISPR-associated endonuclease Cas1 (EC 3.1.-.-)	-1.95607	ECA_RS18165	KEGG	eca02048 - Prokaryotic defense system	19 - Prokaryotic defense system	GO:0003677; GO:0051607; GO:0004519; GO:0043571; GO:0046872
ECA3680	cas3 ECA3680	CRISPR-associated nuclease/helicase Cas3 subtype I-F/YPEST (EC 3.1.-.-) (EC 3.6.4.-)	-3.2041	ECA_RS18170	KEGG	eca02048 - Prokaryotic defense system	19 - Prokaryotic defense system	GO:0005524; GO:0004386; GO:0046872; GO:0004518
ECA3681	csy1 ECA3681	CRISPR-associated protein Csy1	-2.61054	ECA_RS18175	KEGG	eca02048 - Prokaryotic defense system	19 - Prokaryotic defense system	N/A
ECA3682	csy2 ECA3682	CRISPR-associated protein Csy2	-3.3163	ECA_RS18180	KEGG	eca02048 - Prokaryotic defense system	19 - Prokaryotic defense system	N/A
ECA3683	csy3 ECA3683	CRISPR-associated protein Csy3	-3.47568	ECA_RS18185	KEGG	eca02048 - Prokaryotic defense system	19 - Prokaryotic defense system	N/A
ECA3684	cas6f csy4 ECA3684	CRISPR-associated endonuclease Cas6f/Csy4 (EC 3.1.-.-) (crRNA endonuclease)	-2.15515	ECA_RS18190	KEGG	eca02048 - Prokaryotic defense system	19 - Prokaryotic defense system	GO:0003723; GO:0051607; GO:0004519; GO:0043571
ECA3392	ECA3392	SymE toxin like protein	-1.50015	ECA_RS16765	KEGG	eca02048 - Prokaryotic defense system - Toxin-antitoxin SymE-SymR	19 - Prokaryotic defense system	GO:0003723; GO:0016070; GO:0005737; GO:0016788
ECA3393	ECA3393	SymR RNA	-2.35398	ECA_RS16770	Pfam:PF08845	Toxin-antitoxin SymE-SymR	19 - Prokaryotic defense system	GO:0003723; GO:0016070; GO:0005737; GO:0016788
ECA3548	ECA3548	flagellar activity- related protein	-1.29565	ECA_RS17525	Pfam:PF07238	eca02030 - Bacterial chemotaxis - Cell motility - Cellular Processes	20 - Bacterial chemotaxis and motility	GO:0035438
ECA1719	fliM ECA1719	Flagellar motor switch protein FliM	-1.16967	ECA_RS08505	KEGG	eca02030 - Bacterial chemotaxis / eca02040 - Flagellar assambly - Cell motility - Cellular Processes	20 - Bacterial chemotaxis and motility	GO:0009425; GO:0071973; GO:0006935; GO:0003774; GO:0005886
ECA1725	fliG ECA1725	Flagellar motor switch protein FliG	-1.73775	ECA_RS08535	KEGG	eca02030 - Bacterial chemotaxis / eca02040 - Flagellar assambly - Cell motility - Cellular Processes	20 - Bacterial chemotaxis and motility	GO:0009425; GO:0071973; GO:0006935; GO:0003774; GO:0005886
ECA3642	ECA3642	Methyl-accepting chemotaxis protein	-1.7839	ECA_RS18000	KEGG	eca02030 - Bacterial chemotaxis / eca02040 - Flagellar assambly - Cell motility - Cellular Processes	20 - Bacterial chemotaxis and motility	GO:0006935; GO:0016021; GO:0004871
ECA1718	fliN ECA1718	Flagellar motor switch protein FliN	-1.40388	ECA_RS08500	KEGG	eca02035 - Bacterial motility proteins - Flagellar system - Flagellar assembly proteins	20 - Bacterial chemotaxis and motility	GO:0009425; GO:0071973; GO:0006935; GO:0003774; GO:0005886
ECA0792	ECA0792	Putative type IV pilus protein	-1.79958	ECA_RS03935	KEGG	eca02035 - Bacterial motility proteins - Pilus system - Pilus assembly proteins	20 - Bacterial chemotaxis and motility	GO:0005524; GO:0006810
ECA1697	flhA ECA1697	Flagellar biosynthesis protein	-1.86223	ECA_RS08400	KEGG	eca02040 - Flagellar assembly - Cell motility - Cellular Processes	20 - Bacterial chemotaxis and motility	GO:0044780; GO:0016021; GO:0009306
ECA1704	flgD ECA1704	Basal-body rod modification protein FlgD	-1.37572	ECA_RS08435	KEGG	eca02040 - Flagellar assembly - Cell motility - Cellular Processes	20 - Bacterial chemotaxis and motility	GO:0044781
ECA1705	flgE ECA1705	Flagellar hook protein FlgE	-1.96716	ECA_RS08440	KEGG	eca02040 - Flagellar assembly - Cell motility - Cellular Processes	20 - Bacterial chemotaxis and motility	GO:0009425; GO:0071973
ECA1706	flgF ECA1706	Flagellar basal body protein	-2.41397	ECA_RS08445	KEGG	eca02040 - Flagellar assembly - Cell motility - Cellular Processes	20 - Bacterial chemotaxis and motility	GO:0009425; GO:0071973
ECA1707	flgG ECA1707	Flagellar basal-body rod protein FlgG (Distal rod protein)	-2.38126	ECA_RS08450	KEGG	eca02040 - Flagellar assembly - Cell motility - Cellular Processes	20 - Bacterial chemotaxis and motility	GO:0009426; GO:0044781; GO:0071973
ECA1708	flgH ECA1708	Flagellar L-ring protein (Basal body L-ring protein)	-2.05077	ECA_RS08455	KEGG	eca02040 - Flagellar assembly - Cell motility - Cellular Processes	20 - Bacterial chemotaxis and motility	GO:0009427; GO:0071973; GO:0009279; GO:0003774
ECA1709	flgI ECA1709	Flagellar P-ring protein (Basal body P-ring protein)	-3.0423	ECA_RS08460	KEGG	eca02040 - Flagellar assembly - Cell motility - Cellular Processes	20 - Bacterial chemotaxis and motility	GO:0009428; GO:0071973; GO:0030288; GO:0005198
ECA1710	flgJ ECA1710	Peptidoglycan hydrolase (EC 3.2.1.-)	-2.78335	ECA_RS08465	KEGG	eca02040 - Flagellar assembly - Cell motility - Cellular Processes	20 - Bacterial chemotaxis and motility	GO:0004040; GO:0044780; GO:0016798
ECA1717	fliO ECA1717	Flagellar protein	-1.26805	ECA_RS08495	KEGG	eca02040 - Flagellar assembly - Cell motility - Cellular Processes	20 - Bacterial chemotaxis and motility	GO:0009425; GO:0044781; GO:0016021; GO:0005886
ECA1723	fliI ECA1723	Flagellum-specific ATP synthase (EC 3.6.3.14)	-1.88876	ECA_RS08525	KEGG	eca02040 - Flagellar assembly - Cell motility - Cellular Processes	20 - Bacterial chemotaxis and motility	GO:0005524; GO:0016887; GO:0044780; GO:0071973; GO:0009058; GO:0005737; GO:0030254; GO:0030257
ECA1724	fliH ECA1724	Flagellar assembly protein	-2.41184	ECA_RS08530	KEGG	eca02040 - Flagellar assembly - Cell motility - Cellular Processes	20 - Bacterial chemotaxis and motility	GO:0009288; GO:0071973; GO:0003774
ECA1437	rfbN ECA1437	O antigen biosynthesis rhamnosyltransferase rfbn (EC 2.4.1.-)	-1.71579	ECA_RS07160	KEGG	eca01003 - Glycosyltransferases - Polysaccharide - Bacterial polysaccharide / eca01005 - Lipopolysaccharide biosynthesis proteins - O-antigen	21 - Biofilm formation	GO:0016757
ECA1420	rfbP ECA1420	Undecaprenyl-phosphate galactosephosphotransferase (EC 2.7.8.6)	-3.8046	ECA_RS07075	Uniprot	eca01005 - Lipopolysaccharide biosynthesis proteins - O-antigen	21 - Biofilm formation	GO:0016021; GO:0005886; GO:0000271; GO:0047360
ECA3140	arnF ECA3140	Probable 4-amino-4-deoxy-L-arabinose-phosphoundecaprenol flippase subunit ArnF (L-Ara4N-phosphoundecaprenol flippase subunit ArnF) (Undecaprenyl phosphate-aminoarabinose flippase subunit ArnF)	-1.60061	ECA_RS15425	KEGG	eca01005 - Lipopolysaccharide biosynthesis proteins - Unusual sugar	21 - Biofilm formation	GO:0005887; GO:0009245; GO:0009103; GO:0022891
ECA3141	arnE ECA3141	Probable 4-amino-4-deoxy-L-arabinose-phosphoundecaprenol flippase subunit ArnE (L-Ara4N-phosphoundecaprenol flippase subunit ArnE) (Undecaprenyl phosphate-aminoarabinose flippase subunit ArnE)	-1.78409	ECA_RS15430	KEGG	eca01005 - Lipopolysaccharide biosynthesis proteins - Unusual sugar	21 - Biofilm formation	GO:0005887; GO:0009245; GO:0009103; GO:0022891
ECA0154	waaX ECA0154	Putative beta1,4-galactosyltransferase	-1.01795	ECA_RS00765	Uniprot	*Cell envelope biogenesis	22 - Cell envelope	GO:0016757
ECA0974	mltC ECA0974	Membrane-bound lytic murein transglycosylase C (EC 4.2.2.n1) (Murein lyase C)	-1.33638	ECA_RS04820	Uniprot	*Cell envelope biogenesis	22 - Cell envelope	GO:0016837; GO:0009279; GO:0016998; GO:0071555; GO:0016798; GO:0008933; GO:0000270
ECA3068	mepA ECA3068	Penicillin-insensitive murein endopeptidase (EC 3.4.24.-) (D-alanyl-D-alanine-endopeptidase) (DD-endopeptidase)	-1.70816	ECA_RS15065	Uniprot	*Cell envelope biogenesis	22 - Cell envelope	GO:0046872; GO:0004222; GO:0030288; GO:0000270; GO:0004252
ECA3221	rodZ ECA3221	Cytoskeleton protein RodZ	-1.27411	ECA_RS15835	Uniprot	*Cell envelope biogenesis	22 - Cell envelope	GO:0016021; GO:0005886; GO:0008360; GO:0043565
ECA3259	mltF ECA3259	Membrane-bound lytic murein transglycosylase F (EC 4.2.2.n1) (Murein lyase F)	-1.61491	ECA_RS16030	Uniprot	*Cell envelope biogenesis	22 - Cell envelope	GO:0016837; GO:0009279; GO:0016998; GO:0071555; GO:0008933; GO:0000270
ECA3343	mltD ECA3343	Membrane-bound lytic murein transglycosylase D (EC 3.2.1.-)	-1.11959	ECA_RS16480	Uniprot	*Cell envelope biogenesis	22 - Cell envelope	GO:0016798; GO:0008933; GO:0016020; GO:0000270
ECA4205	rffC wecD ECA4205	dTDP-fucosamine acetyltransferase (EC 2.3.1.210) (TDP-fucosamine acetyltransferase) (dTDP-4-amino-4,6-dideoxy-D-galactose acyltransferase)	-1.64517	ECA_RS20805	Uniprot	*Cell envelope biogenesis	22 - Cell envelope	GO:0008080; GO:0009246
ECA4452	hmsR ECA4452	Putative hemin storage protein	-1.4182	ECA_RS22015	Uniprot	*Cell envelope biogenesis	22 - Cell envelope	GO:0008375; GO:0016021
ECA4453	hmsF ECA4453	Putative hemin storage lipoprotein	-2.13407	ECA_RS22020	Uniprot	*Cell envelope biogenesis	22 - Cell envelope	GO:0005975; GO:0016810
/ECA0470	ECA0470	UPF0391 membrane protein ECA0470	-1.19744	n/a	Uniprot	*Membrane protein	22 - Cell envelope	GO:0016021; GO:0005886
/ECA1014	ECA1014	Putative membrane protein	-1.07522	n/a	Uniprot	*Membrane protein	22 - Cell envelope	GO:0016021
/ECA1367	ECA1367	Putative membrane protein	-3.74812	n/a	Uniprot	*Membrane protein	22 - Cell envelope	N/A
ECA0113	ECA0113	Putative membrane protein	-2.04144	ECA_RS00560	Uniprot	*Membrane protein	22 - Cell envelope	GO:0016021
ECA0239	ECA0239	Putative lipoprotein	-1.54618	ECA_RS01230	Uniprot	*Membrane protein	22 - Cell envelope	N/A
ECA0355	ECA0355	Putative DedA-family membrane protein	-3.07875	ECA_RS01830	Uniprot	*Membrane protein	22 - Cell envelope	GO:0016021
ECA0356	ECA0356	Putative membrane protein	-1.95598	ECA_RS01835	Uniprot	*Membrane protein	22 - Cell envelope	GO:0016021
ECA0428	ECA0428	Putative porin	-2.16768	ECA_RS02180	Uniprot	*Membrane protein	22 - Cell envelope	GO:0009279; GO:0016021; GO:0005886
ECA0429	ECA0429	Putative membrane protein	-2.02928	ECA_RS02185	Uniprot	*Membrane protein	22 - Cell envelope	GO:0016021
ECA0795	ECA0795	Putative membrane protein	-1.52614	ECA_RS03950	Uniprot	*Membrane protein	22 - Cell envelope	N/A
ECA0797	ECA0797	Putative membrane protein	-1.5006	ECA_RS03960	Uniprot	*Membrane protein	22 - Cell envelope	GO:0016021
ECA0802	ECA0802	Putative membrane protein	-1.5112	ECA_RS03985	Uniprot	*Membrane protein	22 - Cell envelope	GO:0016021
ECA0816	ECA0816	Putative membrane protein	-1.66464	ECA_RS04050	Uniprot	*Membrane protein	22 - Cell envelope	GO:0016021
ECA0906	ECA0906	Putative membrane protein	-2.67475	ECA_RS04490	Uniprot	*Membrane protein	22 - Cell envelope	GO:0016021
ECA1265	ECA1265	UPF0756 membrane protein ECA1265	-1.04587	ECA_RS06260	Uniprot	*Membrane protein	22 - Cell envelope	GO:0005887
ECA1368	ECA1368	Putative membrane protein	-3.06933	ECA_RS06800	Uniprot	*Membrane protein	22 - Cell envelope	GO:0016021
ECA1374	pal ECA1374	Peptidoglycan-associated lipoprotein	-1.55091	ECA_RS06830	Uniprot	*Membrane protein	22 - Cell envelope	GO:0009279; GO:0016021; GO:0005886
ECA1435	rfc ECA1435	Putative O-antigen polymerase	-1.56512	ECA_RS07150	Uniprot	*Membrane protein	22 - Cell envelope	GO:0016021
ECA1866	lpp ECA1866	Major outer membrane lipoprotein (Murein-lipoprotein)	-1.76257	ECA_RS09220	Uniprot	*Membrane protein	22 - Cell envelope	GO:0009279
ECA1987	ECA1987	UPF0283 membrane protein ECA1987	-2.40078	ECA_RS09805	Uniprot	*Membrane protein	22 - Cell envelope	GO:0016021; GO:0005886
ECA2303	ompW ECA2303	Outer membrane protein W	-4.83875	ECA_RS11310	Uniprot	*Membrane protein	22 - Cell envelope	GO:0009279; GO:0016021
ECA2384	ECA2384	Putative membrane protein	-1.56119	ECA_RS11715	Uniprot	*Membrane protein	22 - Cell envelope	GO:0050660; GO:0016021; GO:0016614; GO:0005886
ECA3067	ECA3067	Putative membrane protein	-1.32417	ECA_RS15060	Uniprot	*Membrane protein	22 - Cell envelope	GO:0016021
ECA3152	ECA3152	Putative membrane protein	-4.09062	ECA_RS15485	Uniprot	*Membrane protein	22 - Cell envelope	GO:0016021
ECA3201	ECA3201	Putative membrane protein	-1.66942	ECA_RS15735	Uniprot	*Membrane protein	22 - Cell envelope	GO:0016021
ECA3218	ECA3218	Putative membrane protein	-1.59112	ECA_RS15820	Uniprot	*Membrane protein	22 - Cell envelope	GO:0016021
ECA3295	ECA3295	Putative membrane protein	-1.13447	ECA_RS16240	Uniprot	*Membrane protein	22 - Cell envelope	GO:0016021
ECA3309	ECA3309	Putative membrane protein	-2.538	ECA_RS16310	Uniprot	*Membrane protein	22 - Cell envelope	GO:0006865; GO:0016021; GO:0005886
ECA3481	ECA3481	Putative membrane protein	-1.23949	ECA_RS17160	Uniprot	*Membrane protein	22 - Cell envelope	GO:0016021
ECA3620	ECA3620	Putative membrane protein	-1.29594	ECA_RS17890	Uniprot	*Membrane protein	22 - Cell envelope	GO:0016021
ECA3713	ECA3713	Putative phage-related membrane protein	-2.05223	ECA_RS18335	Uniprot	*Membrane protein	22 - Cell envelope	GO:0016021
ECA4096	ECA4096	Putative membrane protein	-1.26803	ECA_RS20250	Uniprot	*Membrane protein	22 - Cell envelope	GO:0016021
ECA4463	ECA4463	Putative membrane protein	-1.09585	ECA_RS22070	Uniprot	*Membrane protein	22 - Cell envelope	GO:0008897; GO:0016021; GO:0000287
ECA4496	ECA4496	Putative membrane protein	-1.92104	ECA_RS22220	Uniprot	*Membrane protein	22 - Cell envelope	GO:0016021
ECA0153	kdtX ECA0153	Lipopolysaccharide core biosynthesis glycosyl transferase (EC 2.-.-.-)	-1.82408	ECA_RS00760	Uniprot	eca00540 - Lipopolysaccharide biosynthesis - Glycan biosynthesis and metabolism	22 - Cell envelope	GO:0016740
ECA0157	waaJ ECA0157	Lipopolysaccharide 1, 2-glucosyltransferase (EC 2.4.1.58)	-1.68424	ECA_RS00775	KEGG	eca00540 - Lipopolysaccharide biosynthesis - Glycan biosynthesis and metabolism	22 - Cell envelope	GO:0008918; GO:0008919
ECA0158	waaI ECA0158	Lipopolysaccharide 1, 3-galactosyltransferase (EC 2.4.1.44)	-1.67498	ECA_RS00780	KEGG	eca00540 - Lipopolysaccharide biosynthesis - Glycan biosynthesis and metabolism	22 - Cell envelope	GO:0008918
ECA0159	waaG ECA0159	Lipopolysaccharide core biosynthesis protein	-1.51267	ECA_RS00785	KEGG	eca00540 - Lipopolysaccharide biosynthesis - Glycan biosynthesis and metabolism	22 - Cell envelope	N/A
ECA0160	waaQ ECA0160	Lipopolysaccharide core biosynthesis glycosyl transferase rfaq (EC 2.-.-.-)	-1.21928	ECA_RS00790	KEGG	eca00540 - Lipopolysaccharide biosynthesis - Glycan biosynthesis and metabolism	22 - Cell envelope	GO:0016757
ECA0293	ECA0293	Arabinose 5-phosphate isomerase (API) (EC 5.3.1.13)	-2.18516	ECA_RS01525	KEGG	eca00540 - Lipopolysaccharide biosynthesis - Glycan biosynthesis and metabolism	22 - Cell envelope	GO:0019146; GO:0030246; GO:0005975
ECA1041	lpxD ECA1041	UDP-3-O-(3-hydroxymyristoyl)glucosamine N-acyltransferase (UDP-3-O-(3-OHC14)-GlcN N-acyltransferase) (EC 2.3.1.191) (UDP-3-O-(3-hydroxytetradecanoyl)glucosamine N-acyltransferase)	-1.40474	ECA_RS05165	KEGG	eca00540 - Lipopolysaccharide biosynthesis - Glycan biosynthesis and metabolism	22 - Cell envelope	GO:0016410; GO:0009245
ECA1043	lpxA ECA1043	Acyl-[acyl-carrier-protein]--UDP-N-acetylglucosamine O-acyltransferase (UDP-N-acetylglucosamine acyltransferase) (EC 2.3.1.129)	-1.42563	ECA_RS05175	KEGG	eca00540 - Lipopolysaccharide biosynthesis - Glycan biosynthesis and metabolism	22 - Cell envelope	GO:0008780; GO:0005737; GO:0009245
ECA1044	lpxB ECA1044	Lipid-A-disaccharide synthase (EC 2.4.1.182)	-1.68887	ECA_RS05180	KEGG	eca00540 - Lipopolysaccharide biosynthesis - Glycan biosynthesis and metabolism	22 - Cell envelope	GO:0009245; GO:0008915
ECA2554	kdsB ECA2554	3-deoxy-manno-octulosonate cytidylyltransferase (EC 2.7.7.38) (CMP-2-keto-3-deoxyoctulosonic acid synthase) (CKS) (CMP-KDO synthase)	-1.79028	ECA_RS12510	KEGG	eca00540 - Lipopolysaccharide biosynthesis - Glycan biosynthesis and metabolism	22 - Cell envelope	GO:0008690; GO:0033468; GO:0005737; GO:0019294
ECA2556	lpxK ECA2556	Tetraacyldisaccharide 4'-kinase (EC 2.7.1.130) (Lipid A 4'-kinase)	-2.26434	ECA_RS12520	KEGG	eca00540 - Lipopolysaccharide biosynthesis - Glycan biosynthesis and metabolism	22 - Cell envelope	GO:0005524; GO:0009245; GO:0009029
ECA3584	hldE ECA3584	Bifunctional protein HldE [Includes: D-beta-D-heptose 7-phosphate kinase (EC 2.7.1.167) (D-beta-D-heptose 7-phosphotransferase) (D-glycero-beta-D-manno-heptose-7-phosphate kinase), D-beta-D-heptose 1-phosphate adenylyltransferase (EC 2.7.7.70) (D-glycero-beta-D-manno-heptose 1-phosphate adenylyltransferase)], hldE ECA3584	-1.3086	ECA_RS17710	KEGG	eca00540 - Lipopolysaccharide biosynthesis - Glycan biosynthesis and metabolism	22 - Cell envelope	GO:0097171; GO:0005524; GO:0033785; GO:0033786; GO:0016773
ECA0317	mtgA ECA0317	Monofunctional biosynthetic peptidoglycan transglycosylase (Monofunctional TGase) (EC 2.4.2.-)	-1.21393	ECA_RS01640	KEGG	eca00550 - Peptidoglycan biosynthesis - Glycan biosynthesis and metabolism - Metabolism	22 - Cell envelope	GO:0071555; GO:0016021; GO:0009252; GO:0009274; GO:0005886; GO:0008360; GO:0016763
ECA1303	mrdA ECA1303	Penicillin-binding protein 2	-1.30035	ECA_RS06455	KEGG	eca00550 - Peptidoglycan biosynthesis - Glycan biosynthesis and metabolism - Metabolism	22 - Cell envelope	GO:0016021; GO:0008658
ECA2686	dacC ECA2686	Penicillin-binding protein 6 (EC 3.4.16.4)	-1.13191	ECA_RS13165	KEGG	eca00550 - Peptidoglycan biosynthesis - Glycan biosynthesis and metabolism - Metabolism	22 - Cell envelope	GO:0009002
ECA3313	mrcB ECA3313	Penicillin-binding protein 1B (PBP-1b) (PBP1b) (Murein polymerase)	-1.43292	ECA_RS16330	KEGG	eca00550 - Peptidoglycan biosynthesis - Glycan biosynthesis and metabolism - Metabolism	22 - Cell envelope	GO:0071555; GO:0016021; GO:0008658; GO:0008233; GO:0009252; GO:0008955; GO:0009274; GO:0008360; GO:0046677
ECA3814	murC ECA3814	UDP-N-acetylmuramate--L-alanine ligase (EC 6.3.2.8) (UDP-N-acetylmuramoyl-L-alanine synthetase)	-1.1019	ECA_RS18840	KEGG	eca00550 - Peptidoglycan biosynthesis - Glycan biosynthesis and metabolism - Metabolism	22 - Cell envelope	GO:0005524; GO:0008763; GO:0007049; GO:0051301; GO:0071555; GO:0005737; GO:0009252; GO:0008360
ECA3815	murG ECA3815	UDP-N-acetylglucosamine--N-acetylmuramyl-(pentapeptide) pyrophosphoryl-undecaprenol N-acetylglucosamine transferase (EC 2.4.1.227) (Undecaprenyl-PP-MurNAc-pentapeptide-UDPGlcNAc GlcNAc transferase)	-1.45608	ECA_RS18845	KEGG	eca00550 - Peptidoglycan biosynthesis - Glycan biosynthesis and metabolism - Metabolism	22 - Cell envelope	GO:0051991; GO:0007049; GO:0051301; GO:0071555; GO:0030259; GO:0009252; GO:0005886; GO:0008360; GO:0050511
ECA3817	murD ECA3817	UDP-N-acetylmuramoylalanine--D-glutamate ligase (EC 6.3.2.9) (D-glutamic acid-adding enzyme) (UDP-N-acetylmuramoyl-L-alanyl-D-glutamate synthetase)	-0.995199	ECA_RS18855	KEGG	eca00550 - Peptidoglycan biosynthesis - Glycan biosynthesis and metabolism - Metabolism	22 - Cell envelope	GO:0005524; GO:0008764; GO:0007049; GO:0051301; GO:0071555; GO:0005737; GO:0009252; GO:0008360
ECA3820	murE ECA3820	UDP-N-acetylmuramoyl-L-alanyl-D-glutamate--2, 6-diaminopimelate ligase (EC 6.3.2.13) (Meso-A2pm-adding enzyme) (Meso-diaminopimelate-adding enzyme) (UDP-MurNAc-L-Ala-D-Glu:meso-diaminopimelate ligase) (UDP-MurNAc-tripeptide synthetase) (UDP-N-acetylmuramyl-tripeptide synthetase), murE ECA3820	-1.00116	ECA_RS18870	KEGG	eca00550 - Peptidoglycan biosynthesis - Glycan biosynthesis and metabolism - Metabolism	22 - Cell envelope	GO:0005524; GO:0008765; GO:0007049; GO:0051301; GO:0071555; GO:0005737; GO:0009252; GO:0008360
ECA3813	ddl ECA3813	D-alanine--D-alanine ligase (EC 6.3.2.4) (D-Ala-D-Ala ligase) (D-alanylalanine synthetase)	-1.17243	ECA_RS18835	KEGG	eca00550 - Peptidoglycan biosynthesis - Glycan biosynthesis and metabolism / eca00473 - D-alanine metabolism - Metabolism	22 - Cell envelope	GO:0005524; GO:0008716; GO:0071555; GO:0005737; GO:0000287; GO:0030145; GO:0009252; GO:0008360
ECA4200	wecG rffM ECA4200	UDP-N-acetyl-D-mannosaminuronic acid transferase (UDP-ManNAcA transferase) (EC 2.4.1.180)	-1.05853	ECA_RS20780	Uniprot	eca01003 - Glycosyltransferases - Polysaccharide - Bacterial polysaccharide	22 - Cell envelope	GO:0009246; GO:0047241
ECA4201	wzyE ECA4201	Probable ECA polymerase	-1.39471	ECA_RS20785	KEGG	eca01003 - Glycosyltransferases - Polysaccharide - Bacterial polysaccharide	22 - Cell envelope	GO:0009246; GO:0005887
ECA4202	wecF rffT ECA4202	TDP-N-acetylfucosamine:lipid II N-acetylfucosaminyltransferase (EC 2.4.1.325) (4-alpha-L-fucosyltransferase) (TDP-Fuc4NAc:lipid II Fuc4NAc transferase) (Fuc4NAc transferase)	-1.00556	ECA_RS20790	Uniprot	eca01003 - Glycosyltransferases - Polysaccharide - Bacterial polysaccharide	22 - Cell envelope	GO:0009246; GO:0008417; GO:0005886
ECA1437	rfbN ECA1437	O antigen biosynthesis rhamnosyltransferase rfbn (EC 2.4.1.-)	-1.71579	ECA_RS07160	KEGG	eca01003 - Glycosyltransferases - Polysaccharide - Bacterial polysaccharide / eca01005 - Lipopolysaccharide biosynthesis proteins - O-antigen	22 - Cell envelope	GO:0016757
ECA1420	rfbP ECA1420	Undecaprenyl-phosphate galactosephosphotransferase (EC 2.7.8.6)	-3.8046	ECA_RS07075	Uniprot	eca01005 - Lipopolysaccharide biosynthesis proteins - O-antigen	22 - Cell envelope	GO:0016021; GO:0005886; GO:0000271; GO:0047360
ECA3140	arnF ECA3140	Probable 4-amino-4-deoxy-L-arabinose-phosphoundecaprenol flippase subunit ArnF (L-Ara4N-phosphoundecaprenol flippase subunit ArnF) (Undecaprenyl phosphate-aminoarabinose flippase subunit ArnF)	-1.60061	ECA_RS15425	KEGG	eca01005 - Lipopolysaccharide biosynthesis proteins - Unusual sugar	22 - Cell envelope	GO:0005887; GO:0009245; GO:0009103; GO:0022891
ECA3141	arnE ECA3141	Probable 4-amino-4-deoxy-L-arabinose-phosphoundecaprenol flippase subunit ArnE (L-Ara4N-phosphoundecaprenol flippase subunit ArnE) (Undecaprenyl phosphate-aminoarabinose flippase subunit ArnE)	-1.78409	ECA_RS15430	KEGG	eca01005 - Lipopolysaccharide biosynthesis proteins - Unusual sugar	22 - Cell envelope	GO:0005887; GO:0009245; GO:0009103; GO:0022891
ECA0357	ECA0357	Substrate-binding periplasmic protein	-3.26585	ECA_RS01840	Uniprot	*Other transporters	23 - Transporters	GO:0030288; GO:0006810
ECA0391	ECA0391	Putative activator or transporter protein of haemolysin-like protein	-1.43548	ECA_RS02010	Uniprot	*Other transporters	23 - Transporters	GO:0016021; GO:0015031
ECA0473	ECA0473	Nucleoside permease	-1.63214	ECA_RS02395	Uniprot	*Other transporters	23 - Transporters	GO:0016021; GO:0005337
ECA0975	ECA0975	Probable Fe(2+)-trafficking protein	-1.01964	ECA_RS04825	Uniprot	*Other transporters	23 - Transporters	GO:0005506
ECA1249	hydN ECA1249	Electron transport protein	-2.92413	ECA_RS06180	Uniprot	*Other transporters	23 - Transporters	N/A
ECA1431	rfbX ECA1431	Putative O-antigen transporter	-1.72582	ECA_RS07130	Uniprot	*Other transporters	23 - Transporters	GO:0016021
ECA1503	gltP ECA1503	Proton glutamate symport protein	-1.62034	ECA_RS07490	Uniprot	*Other transporters	23 - Transporters	GO:0016021; GO:0017153
ECA1919	ECA1919	Putative electron transport protein	-2.09432	ECA_RS09475	Uniprot	*Other transporters	23 - Transporters	GO:0051536; GO:0019516
ECA2279	rnfD ECA2279	Electron transport complex subunit D	-1.11698	ECA_RS11195	Uniprot	*Other transporters	23 - Transporters	GO:0022900; GO:0016021; GO:0005886; GO:0006810
ECA2438	ECA2438	Putative electron transport protein	-1.15326	ECA_RS11975	Uniprot	*Other transporters	23 - Transporters	GO:0016021
ECA2929	ECA2929	Putative efflux protein	-1.13275	ECA_RS18550	Uniprot	*Other transporters	23 - Transporters	GO:0016021; GO:0005215
ECA3035	ECA3035	Putative sodium/sulphate transporter	-1.78757	ECA_RS14895	Uniprot	*Other transporters	23 - Transporters	GO:0008324; GO:0016021; GO:0006813
ECA3826	alaE ECA3826	L-alanine exporter AlaE	-1.38932	ECA_RS18895	Uniprot	*Other transporters	23 - Transporters	GO:0034639; GO:0032973; GO:0005887
ECA3984	ECA3984	Putative sodium:sulfate symporter	-1.66223	ECA_RS19665	Uniprot	*Other transporters	23 - Transporters	GO:0016021; GO:0006814; GO:0055085; GO:0005215
ECA4111	ECA4111	Probable transporter	-1.33764	ECA_RS20320	Uniprot	*Other transporters	23 - Transporters	GO:0016021; GO:0055085
ECA4462	ECA4462	Electron transport protein	-4.49746	ECA_RS22065	Uniprot	*Other transporters	23 - Transporters	N/A
ECA4519	atpI ECA4519	ATP synthase protein I	-1.33596	ECA_RS22335	Uniprot	*Other transporters	23 - Transporters	GO:0016021
/ECA1223	ECA1223	Putative ABC transporter ATP-binding protein	-2.27204	n/a	KEGG	eca02000 - Transporters	23 - Transporters	GO:0005524; GO:0016887
ECA0048	pitA ECA0048	Low-affinity inorganic phosphate transporter	-1.6346	ECA_RS00250	KEGG	eca02000 - Transporters	23 - Transporters	GO:0005315; GO:0016021; GO:0006817
ECA0074	ECA0074	ABC transporter permease protein	-1.55669	ECA_RS00380	KEGG	eca02000 - Transporters	23 - Transporters	GO:0016021; GO:0005886; GO:0006810
ECA0423	ECA0423	Putative membrane protein	-1.26017	ECA_RS02155	KEGG	eca02000 - Transporters	23 - Transporters	GO:0016021
ECA0445	ECA0445	ABC transporter ATP binding protein	-3.67721	ECA_RS02265	KEGG	eca02000 - Transporters	23 - Transporters	GO:0005524; GO:0016887; GO:0015833
ECA0446	ECA0446	ABC transporter permease protein	-4.06693	ECA_RS02270	KEGG	eca02000 - Transporters	23 - Transporters	GO:0016021; GO:0005886; GO:0006810
ECA0447	ECA0447	ABC transporter permease protein	-1.8054	ECA_RS02275	KEGG	eca02000 - Transporters	23 - Transporters	GO:0016021; GO:0005886; GO:0006810
ECA0448	ECA0448	Putative ABC transporter extracellular solute binding protein	-3.49304	ECA_RS02280	KEGG	eca02000 - Transporters	23 - Transporters	GO:0043190; GO:0055085
ECA0620	dcuA ECA0620	Anaerobic C4-dicarboxylate transporter	-3.52854	ECA_RS03095	KEGG	eca02000 - Transporters	23 - Transporters	GO:0015556; GO:0016021; GO:0005886
ECA0651	sstT ECA0651	Serine/threonine transporter SstT (Na(+)/serine-threonine symporter)	-3.52124	ECA_RS03245	KEGG	eca02000 - Transporters	23 - Transporters	GO:0016021; GO:0005886; GO:0022889; GO:0017153; GO:0015565
ECA0783	ECA0783	Putative permease	-1.0682	ECA_RS03885	KEGG	eca02000 - Transporters	23 - Transporters	GO:0016021; GO:0055085; GO:0005215
ECA1039	bamA yaeT ECA1039	Outer membrane protein assembly factor BamA	-2.53388	ECA_RS05155	KEGG	eca02000 - Transporters	23 - Transporters	GO:0043165; GO:0009279; GO:0016021; GO:0051205
ECA1096	ECA1096	Putative type I secretion protein	-1.46522	ECA_RS05435	KEGG	eca02000 - Transporters	23 - Transporters	GO:0005623; GO:0016021; GO:0009306; GO:0008565
ECA1159	mdlB ECA1159	ATP-binding component of ABC transporter	-1.32403	ECA_RS05750	KEGG	eca02000 - Transporters	23 - Transporters	GO:0005524; GO:0042626; GO:0016021
ECA1169	acrB ECA1169	Acriflavin resistance protein B	-1.39231	ECA_RS05795	KEGG	eca02000 - Transporters	23 - Transporters	GO:0016021; GO:0005215
ECA1224	ECA1224	Putative membrane protein	-3.0912	ECA_RS06060	KEGG	eca02000 - Transporters	23 - Transporters	GO:0016021
ECA1256	uraA ECA1256	Uracil permease	-1.47521	ECA_RS06215	KEGG	eca02000 - Transporters	23 - Transporters	GO:0016021; GO:0055085; GO:0005215
ECA1263	nlpB bamC ECA1263	Outer membrane protein assembly factor BamC	-1.68782	ECA_RS06250	KEGG	eca02000 - Transporters	23 - Transporters	GO:0043165; GO:0009279; GO:0051205
ECA1308	lptE rlpB ECA1308	LPS-assembly lipoprotein LptE	-1.86162	ECA_RS06480	KEGG	eca02000 - Transporters	23 - Transporters	GO:0043165; GO:0009279
ECA1372	tolA ECA1372	TolA protein	-1.10572	ECA_RS06820	KEGG	eca02000 - Transporters	23 - Transporters	GO:0016021; GO:0005215
ECA1373	tolB ECA1373	Protein TolB	-1.16036	ECA_RS06825	KEGG	eca02000 - Transporters	23 - Transporters	GO:0042597; GO:0017038
ECA1374	pal ECA1374	Peptidoglycan-associated lipoprotein	-1.55091	ECA_RS06830	KEGG	eca02000 - Transporters	23 - Transporters	GO:0009279; GO:0016021; GO:0005886
ECA1515	ECA1515	ABC transporter ATP binding protein	-1.43675	ECA_RS07540	KEGG	eca02000 - Transporters	23 - Transporters	GO:0005524; GO:0016887
ECA1548	ECA1548	Putative transport system membrane protein	-1.42871	ECA_RS07700	KEGG	eca02000 - Transporters	23 - Transporters	GO:0016021; GO:0005886; GO:0006810
ECA1549	ECA1549	Putative ABC transporter substrate-binding protein	-1.46288	ECA_RS07705	KEGG	eca02000 - Transporters	23 - Transporters	GO:0043190; GO:0055085
ECA1556	astC ECA1556	Putative sulfate ester transporter, ATP-binding component	-1.7564	ECA_RS07735	KEGG	eca02000 - Transporters	23 - Transporters	GO:0005524; GO:0016887
ECA1763	ECA1763	Putative membrane protein	-2.17438	ECA_RS08730	KEGG	eca02000 - Transporters	23 - Transporters	GO:0016021; GO:0043066
ECA1840	gntT ECA1840	High-affinity gluconate transporter	-1.1873	ECA_RS09090	KEGG	eca02000 - Transporters	23 - Transporters	GO:0015128; GO:0016021
ECA2021	ECA2021	Putative sulfate transporter	-1.59534	ECA_RS09965	KEGG	eca02000 - Transporters	23 - Transporters	GO:0016021; GO:0008271
ECA2035	pecM ECA2035	Regulatory protein	-1.49287	ECA_RS10030	KEGG	eca02000 - Transporters	23 - Transporters	GO:0016021
ECA2056	ECA2056	Putative transport system, permease protein	-1.40993	ECA_RS10135	KEGG	eca02000 - Transporters	23 - Transporters	GO:0016021; GO:0005886; GO:0006810
ECA2057	ECA2057	Putative transport system, permease protein	-1.32691	ECA_RS10140	KEGG	eca02000 - Transporters	23 - Transporters	GO:0016021; GO:0005886; GO:0006810
ECA2134	ECA2134	ABC transporter, substrate binding protein	-1.50237	ECA_RS10500	KEGG	eca02000 - Transporters	23 - Transporters	N/A
ECA2350	ECA2350	Probable transport protein	-1.7059	ECA_RS11545	KEGG	eca02000 - Transporters	23 - Transporters	GO:0016021; GO:0055085; GO:0005215
ECA2641	ECA2641	Permease	-1.25336	ECA_RS12940	KEGG	eca02000 - Transporters	23 - Transporters	GO:0015209; GO:0016021
ECA2782	prtE ECA2782	Protease secretion protein	-1.5722	ECA_RS13650	KEGG	eca02000 - Transporters	23 - Transporters	GO:0005623; GO:0016021; GO:0008233; GO:0009306; GO:0008565; GO:0055085
ECA2845	nosA ECA2845	TonB dependent receptor	-1.75662	ECA_RS13965	KEGG	eca02000 - Transporters	23 - Transporters	GO:0009279; GO:0004872; GO:0006810
ECA2968	ECA2968	ABC transporter permease protein	-1.50139	ECA_RS14580	KEGG	eca02000 - Transporters	23 - Transporters	GO:0016021; GO:0005886; GO:0005215
ECA2969	ECA2969	ABC transporter permease protein	-1.6839	ECA_RS14585	KEGG	eca02000 - Transporters	23 - Transporters	GO:0016021; GO:0005886; GO:0005215
ECA2970	ECA2970	ABC-transporter ATP-binding protein	-2.53708	ECA_RS14590	KEGG	eca02000 - Transporters	23 - Transporters	GO:0005524; GO:0015424
ECA2982	emrE ECA2982	Putative multidrug resistance protein	-1.52663	ECA_RS14650	KEGG	eca02000 - Transporters	23 - Transporters	GO:0016021; GO:0005886; GO:0006810
ECA3081	fadL ECA3081	Long-chain fatty acid transport protein	-1.21732	ECA_RS15130	KEGG	eca02000 - Transporters	23 - Transporters	N/A
ECA3217	bamB ECA3217	Outer membrane protein assembly factor BamB	-1.35438	ECA_RS15815	KEGG	eca02000 - Transporters	23 - Transporters	GO:0043165; GO:0009279; GO:0051205
ECA3249	hcaT ECA3249	Probable 3-phenylpropionic acid transporter	-1.02765	ECA_RS15975	KEGG	eca02000 - Transporters	23 - Transporters	GO:0016021; GO:0006810
ECA3267	aggA ECA3267	Agglutination protein	-1.10166	ECA_RS16070	Uniprot	eca02000 - Transporters	23 - Transporters	GO:0019867; GO:0005215
ECA3269	ECA3269	HlyD family secretion protein	-1.26692	ECA_RS16080	KEGG	eca02000 - Transporters	23 - Transporters	GO:0005623; GO:0016021; GO:0009306; GO:0008565
ECA3595	ECA3595	Putative membrane protein	-1.91206	ECA_RS17765	KEGG	eca02000 - Transporters	23 - Transporters	GO:0016021
ECA3880	nhaA ECA3880	Na(+)/H(+) antiporter NhaA (Sodium/proton antiporter NhaA)	-3.7258	ECA_RS19170	KEGG	eca02000 - Transporters	23 - Transporters	GO:0015297; GO:0016021; GO:0005886; GO:0006885; GO:0015081
ECA3901	ECA3901	Putative ABC transporter ATP-binding protein	-1.12367	ECA_RS19275	KEGG	eca02000 - Transporters	23 - Transporters	GO:0005524; GO:0016887
ECA3909	argO ECA3909	Arginine exporter protein ArgO	-2.55464	ECA_RS19315	KEGG	eca02000 - Transporters	23 - Transporters	GO:0015181; GO:0016021; GO:0005886
ECA3967	bspA ECA3967	Putative mechanosensitive ion channel	-1.94677	ECA_RS19590	KEGG	eca02000 - Transporters	23 - Transporters	GO:0016021; GO:0055085
ECA4058	ECA4058	ABC transporter ATP-binding protein	-1.06361	ECA_RS20060	KEGG	eca02000 - Transporters	23 - Transporters	GO:0005524; GO:0016887
ECA4072	ECA4072	ABC transporter ATP-binding protein	-1.57351	ECA_RS20130	KEGG	eca02000 - Transporters	23 - Transporters	GO:0005524; GO:0016887
ECA4073	ECA4073	ABC transporter ATP binding protein	-1.6355	ECA_RS20135	KEGG	eca02000 - Transporters	23 - Transporters	GO:0005524; GO:0016887
ECA4074	ECA4074	ABC transporter permease protein	-1.29148	ECA_RS20140	KEGG	eca02000 - Transporters	23 - Transporters	GO:0016021; GO:0005886; GO:0006810
ECA4075	ECA4075	ABC transporter permease protein	-1.1587	ECA_RS20145	KEGG	eca02000 - Transporters	23 - Transporters	GO:0016021; GO:0005886; GO:0006810
ECA4076	ECA4076	ABC transporter, substrate binding protein	-1.03345	ECA_RS20150	KEGG	eca02000 - Transporters	23 - Transporters	GO:0043190; GO:0055085
ECA4158	gntP ECA4158	Gluconate permease	-2.87585	ECA_RS20550	KEGG	eca02000 - Transporters	23 - Transporters	GO:0015128; GO:0016021
ECA4203	wzxE ECA4203	Lipid III flippase	-1.95374	ECA_RS20795	KEGG	eca02000 - Transporters	23 - Transporters	GO:0009246; GO:0005887; GO:0006810
ECA4420	ECA4420	ABC transporter ATP-binding protein	-1.47248	ECA_RS21870	KEGG	eca02000 - Transporters	23 - Transporters	GO:0005524; GO:0016887; GO:0015833
ECA4421	ECA4421	ABC transporter permease protein	-1.7366	ECA_RS21875	KEGG	eca02000 - Transporters	23 - Transporters	GO:0016021; GO:0005886; GO:0006810
ECA4422	ECA4422	ABC transporter permease protein	-1.81611	ECA_RS21880	KEGG	eca02000 - Transporters	23 - Transporters	GO:0016021; GO:0005886; GO:0006810
ECA4467	ECA4467	Binding-protein-dependent transport system inner membrane component	-1.35329	ECA_RS22085	KEGG	eca02000 - Transporters	23 - Transporters	GO:0016021; GO:0005886; GO:0005215
ECA4468	ECA4468	Binding-protein-dependent transport system inner membrane component	-2.15235	ECA_RS22090	KEGG	eca02000 - Transporters	23 - Transporters	GO:0016021; GO:0005886; GO:0005215
ECA4470	ECA4470	Extracellular solute-binding protein	-3.51271	ECA_RS22095	KEGG	eca02000 - Transporters	23 - Transporters	GO:0005215
ECA0013	ECA1461	Putative sugar ABC transporter, permease protein	-1.36291	ECA_RS07280	KEGG	eca02010 - ABC transporters - Membrane transport - Environmental Information Processing	23 - Transporters	N/A
ECA0100	xylH ECA0100	Xylose transport system permease	-1.47479	ECA_RS00500	KEGG	eca02010 - ABC transporters - Membrane transport - Environmental Information Processing	23 - Transporters	GO:0016021; GO:0005886; GO:0005215
ECA0289	ECA0289	ABC transporter, ATP-binding component	-1.49971	ECA_RS01505	KEGG	eca02010 - ABC transporters - Membrane transport - Environmental Information Processing	23 - Transporters	GO:0005524; GO:0043190; GO:0016887; GO:0055085
ECA0296	ECA0296	Putative membrane protein	-1.31093	ECA_RS01540	KEGG	eca02010 - ABC transporters - Membrane transport - Environmental Information Processing	23 - Transporters	GO:0043190; GO:0006810
ECA0297	vpsC ECA0297	Putative exported protein	-1.11964	ECA_RS01545	KEGG	eca02010 - ABC transporters - Membrane transport - Environmental Information Processing	23 - Transporters	GO:0016021; GO:0015914
ECA0298	ECA0298	Putative exported protein	-1.30568	ECA_RS01550	KEGG	eca02010 - ABC transporters - Membrane transport - Environmental Information Processing	23 - Transporters	N/A
ECA0299	ECA0299	Uncharacterized protein	-1.29653	ECA_RS01555	KEGG	eca02010 - ABC transporters - Membrane transport - Environmental Information Processing	23 - Transporters	N/A
ECA0452	ECA0452	Putative zinc-binding dehydrogenase	-2.10766	ECA_RS02300	KEGG	eca02010 - ABC transporters - Membrane transport - Environmental Information Processing	23 - Transporters	GO:0016491; GO:0008270
ECA0880	ECA0880	Putative ABC transporter ATP-binding protein	-1.0732	ECA_RS04360	KEGG	eca02010 - ABC transporters - Membrane transport - Environmental Information Processing	23 - Transporters	GO:0005524; GO:0042626; GO:0016021
ECA1074	fecD ECA1074	Iron(III) dicitrate transport system permease protein	-1.32513	ECA_RS05335	KEGG	eca02010 - ABC transporters - Membrane transport - Environmental Information Processing	23 - Transporters	GO:0016021; GO:0005886; GO:0005215
ECA1075	fecC ECA1075	Iron(III) dicitrate transport system permease protein	-1.34174	ECA_RS05340	KEGG	eca02010 - ABC transporters - Membrane transport - Environmental Information Processing	23 - Transporters	GO:0016021; GO:0005886; GO:0005215
ECA1076	fecB ECA1076	Iron(III) dicitrate-binding periplasmic protein	-1.24291	ECA_RS05345	KEGG	eca02010 - ABC transporters - Membrane transport - Environmental Information Processing	23 - Transporters	N/A
ECA1314	gltI ECA1314	Glutamate/aspartate periplasmic binding protein	-2.7642	ECA_RS06510	KEGG	eca02010 - ABC transporters - Membrane transport - Environmental Information Processing	23 - Transporters	N/A
ECA1395	modC ECA1395	Molybdenum import ATP-binding protein ModC (EC 3.6.3.29)	-1.7534	ECA_RS06945	KEGG	eca02010 - ABC transporters - Membrane transport - Environmental Information Processing	23 - Transporters	GO:0005524; GO:0043190; GO:0015412; GO:0030151; GO:0042888
ECA1460	ECA1460	Putative sugar ABC transporter, ATP-binding protein	-1.27159	ECA_RS07275	KEGG	eca02010 - ABC transporters - Membrane transport - Environmental Information Processing	23 - Transporters	GO:0005524; GO:0016887
ECA1461	ECA1461	Putative sugar ABC transporter, permease protein	-1.24855	ECA_RS07280	KEGG	eca02010 - ABC transporters - Membrane transport - Environmental Information Processing	23 - Transporters	GO:0016021; GO:0005886; GO:0005215
ECA1824	lolD ECA1824	Lipoprotein-releasing system ATP-binding protein LolD (EC 3.6.3.-)	-1.87315	ECA_RS09015	KEGG	eca02010 - ABC transporters - Membrane transport - Environmental Information Processing	23 - Transporters	GO:0005524; GO:0043190; GO:0016887; GO:0042954
ECA1825	lolE ECA1825	Lipoprotein releasing system transmembrane protein	-2.27367	ECA_RS09020	KEGG	eca02010 - ABC transporters - Membrane transport - Environmental Information Processing	23 - Transporters	GO:0009276; GO:0016021; GO:0042954; GO:0005886
ECA1948	ECA1948	Putative sugar ABC transporter, ATP-binding protein	-1.24509	ECA_RS09610	KEGG	eca02010 - ABC transporters - Membrane transport - Environmental Information Processing	23 - Transporters	GO:0005524; GO:0016887
ECA1949	ECA1949	Putative sugar ABC transporter, permease protein	-1.17649	ECA_RS09615	KEGG	eca02010 - ABC transporters - Membrane transport - Environmental Information Processing	23 - Transporters	GO:0016021; GO:0005886; GO:0005215
ECA1973	sapF ECA1973	Peptide transport system ATP-binding protein	-1.7061	ECA_RS09735	KEGG	eca02010 - ABC transporters - Membrane transport - Environmental Information Processing	23 - Transporters	GO:0005524; GO:0016887
ECA1974	sapD ECA1974	Peptide transport system ATP-binding protein	-1.75315	ECA_RS09740	KEGG	eca02010 - ABC transporters - Membrane transport - Environmental Information Processing	23 - Transporters	GO:0005524; GO:0016887; GO:0015833
ECA1975	sapC ECA1975	Peptide transport system permease protein	-1.62694	ECA_RS09745	KEGG	eca02010 - ABC transporters - Membrane transport - Environmental Information Processing	23 - Transporters	GO:0016021; GO:0005886; GO:0006810
ECA2144	ECA2144	Putative substrate-binding periplasmic transport protein	-1.47307	ECA_RS10540	KEGG	eca02010 - ABC transporters - Membrane transport - Environmental Information Processing	23 - Transporters	GO:0006865
ECA2145	ECA2145	Putative branched-chain amino acid transport system, permease component	-1.22212	ECA_RS10545	KEGG	eca02010 - ABC transporters - Membrane transport - Environmental Information Processing	23 - Transporters	GO:0016021; GO:0005886; GO:0005215
ECA2147	ECA2147	Putative ABC transport ATP-binding subunit	-1.48078	ECA_RS10555	KEGG	eca02010 - ABC transporters - Membrane transport - Environmental Information Processing	23 - Transporters	GO:0005524; GO:0016887
ECA2148	ECA2148	Putative ABC transport ATP-binding subunit	-1.64173	ECA_RS10560	KEGG	eca02010 - ABC transporters - Membrane transport - Environmental Information Processing	23 - Transporters	GO:0005524; GO:0016887
ECA2320	oppF ECA2320	Oligopeptide transport ATP-binding protein	-1.52731	ECA_RS11395	KEGG	eca02010 - ABC transporters - Membrane transport - Environmental Information Processing	23 - Transporters	GO:0005524; GO:0016887; GO:0015833
ECA2321	oppD ECA2321	Oligopeptide transport ATP-binding protein	-2.01251	ECA_RS11400	KEGG	eca02010 - ABC transporters - Membrane transport - Environmental Information Processing	23 - Transporters	GO:0005524; GO:0016887; GO:0015833
ECA2322	oppC ECA2322	Oligopeptide transport system permease protein	-1.46695	ECA_RS11405	KEGG	eca02010 - ABC transporters - Membrane transport - Environmental Information Processing	23 - Transporters	GO:0016021; GO:0005886; GO:0006810
ECA2323	oppB ECA2323	Oligopeptide transport system permease protein	-1.38625	ECA_RS11410	KEGG	eca02010 - ABC transporters - Membrane transport - Environmental Information Processing	23 - Transporters	GO:0016021; GO:0005886; GO:0006810
ECA2324	oppA1 ECA2324	Periplasmic oligopeptide-binding protein	-1.64277	ECA_RS11415	KEGG	eca02010 - ABC transporters - Membrane transport - Environmental Information Processing	23 - Transporters	GO:0043190; GO:0055085
ECA2325	oppA2 ECA2325	Periplasmic oligopeptide-binding protein	-1.22024	ECA_RS11420	KEGG	eca02010 - ABC transporters - Membrane transport - Environmental Information Processing	23 - Transporters	GO:0043190; GO:0055085
ECA2394	yfeC ECA2394	Chelated iron transport system membrane protein	-1.50708	ECA_RS11765	KEGG	eca02010 - ABC transporters - Membrane transport - Environmental Information Processing	23 - Transporters	GO:0005524; GO:0042626; GO:0016021; GO:0005886
ECA2395	yfeD ECA2395	Chelated iron transport system membrane protein	-1.49712	ECA_RS11770	KEGG	eca02010 - ABC transporters - Membrane transport - Environmental Information Processing	23 - Transporters	GO:0005524; GO:0042626; GO:0016021; GO:0005886
ECA2404	togN ECA2404	Binding-protein-dependent transport system, inner membrane component	-1.57502	ECA_RS11815	KEGG	eca02010 - ABC transporters - Membrane transport - Environmental Information Processing	23 - Transporters	GO:0016021; GO:0005886; GO:0006810
ECA2405	togA ECA2405	ABC transporter, ATP-binding component	-2.77283	ECA_RS11820	KEGG	eca02010 - ABC transporters - Membrane transport - Environmental Information Processing	23 - Transporters	GO:0005524; GO:0016887; GO:0006810
ECA2406	togB ECA2406	Periplasmic pectic oligomers binding protein	-3.25665	ECA_RS11825	KEGG	eca02010 - ABC transporters - Membrane transport - Environmental Information Processing	23 - Transporters	GO:0005215
ECA2650	cydD ECA2650	ABC transporter ATP-binding protein	-2.24108	ECA_RS12985	KEGG	eca02010 - ABC transporters - Membrane transport - Environmental Information Processing	23 - Transporters	GO:0005524; GO:0042626; GO:0042883; GO:0016021
ECA2651	cydC ECA2651	ABC transporter ATP-binding protein	-2.53615	ECA_RS12990	KEGG	eca02010 - ABC transporters - Membrane transport - Environmental Information Processing	23 - Transporters	GO:0005524; GO:0042626; GO:0016021
ECA2687	ECA2687	ABC transporter integral membrane protein	-2.40142	ECA_RS13175	KEGG	eca02010 - ABC transporters - Membrane transport - Environmental Information Processing	23 - Transporters	GO:0016021; GO:0005886; GO:0006810
ECA2688	metN2 ECA2688	Methionine import ATP-binding protein MetN 2 (EC 3.6.3.-)	-1.73902	ECA_RS13180	KEGG	eca02010 - ABC transporters - Membrane transport - Environmental Information Processing	23 - Transporters	GO:0005524; GO:0043190; GO:0015424; GO:0015821
ECA2689	ECA2689	Putative lipoprotein	-1.23769	ECA_RS13185	KEGG	eca02010 - ABC transporters - Membrane transport - Environmental Information Processing	23 - Transporters	N/A
ECA2737	ECA2737	Putative binding-protein-dependent transporter	-1.1594	ECA_RS13425	KEGG	eca02010 - ABC transporters - Membrane transport - Environmental Information Processing	23 - Transporters	GO:0016021; GO:0005886; GO:0006810
ECA2738	ECA2738	Putative ABC transporter , permease protein	-1.60603	ECA_RS13430	KEGG	eca02010 - ABC transporters - Membrane transport - Environmental Information Processing	23 - Transporters	GO:0016021; GO:0005886; GO:0006810
ECA2783	prtD ECA2783	Protease secretion ATP-binding protein	-1.92218	ECA_RS13655	KEGG	eca02010 - ABC transporters - Membrane transport - Environmental Information Processing	23 - Transporters	GO:0005524; GO:0042626; GO:0016021; GO:0008233; GO:0030253; GO:0008565; GO:0030256
ECA2806	cbrD ECA2806	Achromobactin transport ATP-binding protein	-1.45312	ECA_RS13775	KEGG	eca02010 - ABC transporters - Membrane transport - Environmental Information Processing	23 - Transporters	GO:0005524; GO:0016887
ECA3093	ECA3093	Uncharacterized protein	-1.2345	ECA_RS15195	KEGG	eca02010 - ABC transporters - Membrane transport - Environmental Information Processing	23 - Transporters	N/A
ECA3094	ECA3094	ABC transporter ATP-binding protein	-1.49383	ECA_RS15200	KEGG	eca02010 - ABC transporters - Membrane transport - Environmental Information Processing	23 - Transporters	GO:0005524; GO:0016887
ECA3095	ECA3095	ABC transporter permease protein	-1.45122	ECA_RS15205	KEGG	eca02010 - ABC transporters - Membrane transport - Environmental Information Processing	23 - Transporters	GO:0016021; GO:0005886; GO:0005215
ECA3162	pstA ECA3162	Phosphate ABC transporter permease protein	-1.32451	ECA_RS15530	KEGG	eca02010 - ABC transporters - Membrane transport - Environmental Information Processing	23 - Transporters	GO:0005315; GO:0005887; GO:0035435
ECA3296	cysA ECA3296	Sulfate/thiosulfate import ATP-binding protein CysA (EC 3.6.3.25) (Sulfate-transporting ATPase)	-3.40831	ECA_RS16245	KEGG	eca02010 - ABC transporters - Membrane transport - Environmental Information Processing	23 - Transporters	GO:0005524; GO:0043190; GO:0015419
ECA3297	ECA3297	Sulfate ABC transporter permease protein	-4.20266	ECA_RS16250	KEGG	eca02010 - ABC transporters - Membrane transport - Environmental Information Processing	23 - Transporters	GO:0016021; GO:0015419
ECA3310	fhuB ECA3310	Ferrichrome transport system permease protein	-1.20452	ECA_RS16315	KEGG	eca02010 - ABC transporters - Membrane transport - Environmental Information Processing	23 - Transporters	GO:0016021; GO:0005886; GO:0005215
ECA3330	ECA3330	ATP transporter ATP-binding protein	-1.02489	ECA_RS16410	KEGG	eca02010 - ABC transporters - Membrane transport - Environmental Information Processing	23 - Transporters	GO:0005524; GO:0016887; GO:0006810
ECA3504	proX ECA3504	Glycine betaine-binding periplasmic protein	-2.60811	ECA_RS17275	KEGG	eca02010 - ABC transporters - Membrane transport - Environmental Information Processing	23 - Transporters	GO:0005215
ECA3526	metQ ECA3526	Lipoprotein	-1.33091	ECA_RS17415	KEGG	eca02010 - ABC transporters - Membrane transport - Environmental Information Processing	23 - Transporters	N/A
ECA3564	ECA3564	Iron-chelating periplasmic-binding protein	-1.18825	ECA_RS17610	KEGG	eca02010 - ABC transporters - Membrane transport - Environmental Information Processing	23 - Transporters	N/A
ECA3747	ECA3747	ABC transporter, membrane spanning protein, ECA3747	-2.20569	ECA_RS18515	KEGG	eca02010 - ABC transporters - Membrane transport - Environmental Information Processing	23 - Transporters	GO:0016021; GO:0005886; GO:0006810
ECA3748	ECA3748	ABC transporter, ATP-binding protein, ECA3748	-1.62893	ECA_RS18520	KEGG	eca02010 - ABC transporters - Membrane transport - Environmental Information Processing	23 - Transporters	GO:0005524; GO:0043190; GO:0016887; GO:0016820
ECA3845	thiP ECA3845	Thiamine transport system permease protein	-1.70888	ECA_RS18990	KEGG	eca02010 - ABC transporters - Membrane transport - Environmental Information Processing	23 - Transporters	GO:0016021; GO:0005886; GO:0015888; GO:0005215
ECA4193	ECA4193	Putative amino-acid ABC transporter ATP-binding protein	-1.4447	ECA_RS20725	KEGG	eca02010 - ABC transporters - Membrane transport - Environmental Information Processing	23 - Transporters	GO:0005524; GO:0015424
ECA4194	ECA4194	Probable amino-acid ABC transporter permease protein	-2.03524	ECA_RS20730	KEGG	eca02010 - ABC transporters - Membrane transport - Environmental Information Processing	23 - Transporters	GO:0016021; GO:0005886; GO:0005215
ECA4195	ECA4195	Putative amino-acid ABC transporter binding protein	-2.91207	ECA_RS20735	KEGG	eca02010 - ABC transporters - Membrane transport - Environmental Information Processing	23 - Transporters	GO:0005215
ECA4344	ftsX ECA4344	Cell division protein FtsX	-1.40578	ECA_RS21500	KEGG	eca02010 - ABC transporters - Membrane transport - Environmental Information Processing	23 - Transporters	GO:0007049; GO:0051301; GO:0016021; GO:0005886
ECA4390	dppF ECA4390	Dipeptide transport ATP-binding protein	-2.22858	ECA_RS21720	KEGG	eca02010 - ABC transporters - Membrane transport - Environmental Information Processing	23 - Transporters	GO:0005524; GO:0016887; GO:0015833
ECA4391	dppD ECA4391	Dipeptide transport ATP-binding protein	-1.62887	ECA_RS21725	KEGG	eca02010 - ABC transporters - Membrane transport - Environmental Information Processing	23 - Transporters	GO:0005524; GO:0016887; GO:0015833
ECA4392	dppC ECA4392	Dipeptide transport system permease protein	-1.38068	ECA_RS21730	KEGG	eca02010 - ABC transporters - Membrane transport - Environmental Information Processing	23 - Transporters	GO:0016021; GO:0005886; GO:0006810
ECA0012	uhpC ECA1495	Putative regulatory protein	-1.31845	ECA_RS07455	KEGG	eca02010 - ABC transporters - Signal transduction - Environmental Information Processing	23 - Transporters	GO:0016021; GO:0005886; GO:0005215
ECA1040	skp ECA1040	Chaperone protein Skp	-2.72245	ECA_RS05160	Uniprot	*Chaperone protein	24 - Chaperones	GO:0042597
ECA0020	dsbA ECA0020	Thiol:disulfide interchange protein	-1.99446	ECA_RS00120	KEGG	eca03110 - Chaperones and folding catalysts	24 - Chaperones	GO:0045454; GO:0042597; GO:0015035
ECA0618	dsbD ECA0618	Thiol:disulfide interchange protein DsbD (EC 1.8.1.8) (Protein-disulfide reductase) (Disulfide reductase)	-1.07475	ECA_RS03085	KEGG	eca03110 - Chaperones and folding catalysts	24 - Chaperones	GO:0045454; GO:0017004; GO:0009055; GO:0016021; GO:0005886; GO:0047134
ECA0698	hflB ftsH ECA0698	ATP-dependent zinc metalloprotease FtsH (EC 3.4.24.-)	-1.58677	ECA_RS03475	KEGG	eca03110 - Chaperones and folding catalysts	24 - Chaperones	GO:0005524; GO:0016887; GO:0051301; GO:0016021; GO:0004222; GO:0005886; GO:0030163; GO:0008270
ECA1152	ppiD ECA1152	Peptidylprolyl isomerase (EC 5.2.1.8)	-1.0276	ECA_RS05715	KEGG	eca03110 - Chaperones and folding catalysts	24 - Chaperones	GO:0016021; GO:0003755
ECA1234	hypB ECA1234	Hydrogenase isoenzymes nickel incorporation protein	-3.91628	ECA_RS06110	KEGG	eca03110 - Chaperones and folding catalysts	24 - Chaperones	GO:0016151; GO:0006461
ECA1235	hypA ECA1235	Probable hydrogenase nickel incorporation protein HypA	-3.90769	ECA_RS06115	KEGG	eca03110 - Chaperones and folding catalysts	24 - Chaperones	GO:0006464; GO:0016151
ECA2526	grxB ECA2526	Glutaredoxin 2	-2.36478	ECA_RS12365	KEGG	eca03110 - Chaperones and folding catalysts	24 - Chaperones	GO:0005623; GO:0045454; GO:0009055; GO:0015035
ECA3857	surA ECA3857	Chaperone SurA (Peptidyl-prolyl cis-trans isomerase SurA) (PPIase SurA) (EC 5.2.1.8) (Rotamase SurA)	-2.16354	ECA_RS19050	KEGG	eca03110 - Chaperones and folding catalysts	24 - Chaperones	GO:0043165; GO:0051085; GO:0060274; GO:0030288; GO:0042277; GO:0003755; GO:0050821; GO:0015031
ECA3874	fkpB ECA3874	Peptidyl-prolyl cis-trans isomerase (EC 5.2.1.8)	-2.2738	ECA_RS19140	KEGG	eca03110 - Chaperones and folding catalysts	24 - Chaperones	GO:0003755; GO:0006457
ECA4310	cpxP ECA4310	Putative stress resistance protein	-2.69083	ECA_RS21330	KEGG	eca03110 - Chaperones and folding catalysts	24 - Chaperones	GO:0042597
ECA0625	groL groEL ECA0625	60 kDa chaperonin (GroEL protein) (Protein Cpn60)	-2.71176	ECA_RS03115	KEGG	eca03110 - Chaperones and folding catalysts - Heat shock proteins	24 - Chaperones	GO:0005524; GO:0005737; GO:0042026
ECA1179	htpG ECA1179	Chaperone protein HtpG (Heat shock protein HtpG) (High temperature protein G)	-1.09876	ECA_RS05840	KEGG	eca03110 - Chaperones and folding catalysts - Heat shock proteins	24 - Chaperones	GO:0005524; GO:0005737; GO:0006457; GO:0006950
ECA3345	clpB ECA3345	Chaperone protein ClpB	-1.12816	ECA_RS16515	KEGG	eca03110 - Chaperones and folding catalysts - Heat shock proteins	24 - Chaperones	GO:0005524; GO:0005737; GO:0016485; GO:0009408
ECA3881	dnaJ ECA3881	Chaperone protein DnaJ	-2.28723	ECA_RS19175	KEGG	eca03110 - Chaperones and folding catalysts - Heat shock proteins	24 - Chaperones	GO:0005524; GO:0006260; GO:0005737; GO:0006457; GO:0009408; GO:0008270
ECA3882	dnaK ECA3882	Chaperone protein DnaK (HSP70) (Heat shock 70 kDa protein) (Heat shock protein 70)	-1.64718	ECA_RS19180	KEGG	eca03110 - Chaperones and folding catalysts - Heat shock proteins	24 - Chaperones	GO:0005524; GO:0006457
ECA4262	hslU ECA4262	ATP-dependent protease ATPase subunit HslU (Unfoldase HslU)	-1.67507	ECA_RS21120	KEGG	eca03110 - Chaperones and folding catalysts - Heat shock proteins	24 - Chaperones	GO:0005524; GO:0016887; GO:0009376; GO:0070011; GO:0043335
ECA0101	xylR ECA0101	Xylose operon regulatory protein	-1.53645	ECA_RS00505	MiST2.2	*One component system - Signal transduction	25 - One component system	GO:0043565; GO:0003700; GO:0006351
ECA0255	fis ECA0255	DNA-binding protein Fis	-1.17749	ECA_RS01335	MiST2.2	*One component system - Signal transduction	25 - One component system	GO:0043565; GO:0003700; GO:0006351
ECA0336	ECA0336	LysR-family transcriptional regulator	-1.31184	ECA_RS01730	MiST2.2	*One component system - Signal transduction	25 - One component system	GO:0003677; GO:0003700; GO:0006351
ECA0343	ECA0343	Probable PTS system regulatory protein	-1.22513	ECA_RS01765	MiST2.2	*One component system - Signal transduction	25 - One component system	GO:0005622; GO:0009401; GO:0008982; GO:0003700; GO:0006351
ECA0427	ECA0427	LysR-family transcriptional regulator	-1.20893	ECA_RS02175	MiST2.2	*One component system - Signal transduction	25 - One component system	GO:0003677; GO:0003700; GO:0006351
ECA0617	ECA0617	DNA-binding tetR-type HTH domain containing protein	-1.23573	ECA_RS03080	MiST2.2	*One component system - Signal transduction	25 - One component system	GO:0003677; GO:0006355; GO:0006351
ECA0973	ECA0973	AraC-family transcriptional regulator	-1.15922	ECA_RS04815	MiST2.2	*One component system - Signal transduction	25 - One component system	GO:0016021; GO:0043565; GO:0003700; GO:0006351
ECA1029	glnD ECA1029	Bifunctional uridylyltransferase/uridylyl-removing enzyme (UTase/UR) (Bifunctional [protein-PII] modification enzyme) (Bifunctional nitrogen sensor protein) [Includes: [Protein-PII] uridylyltransferase (PII uridylyltransferase) (UTase) (EC 2.7.7.59), [Protein-PII]-UMP uridylyl-removing enzyme (UR) (EC 3.1.4.-)]	-1.15425	ECA_RS05105	MiST2.2	*One component system - Signal transduction	25 - One component system	GO:0008773; GO:0016597; GO:0009399; GO:0008081; GO:0006808
ECA1236	hyfR ECA1236	Hydrogenase-4 transcriptional activator	-2.64793	ECA_RS06120	MiST2.2	*One component system - Signal transduction	25 - One component system	GO:0005524; GO:0005622; GO:0000160; GO:0006355; GO:0043565; GO:0006351
ECA1519	cbl ECA1519	LysR-family transcriptional regulator	-2.4463	ECA_RS07560	MiST2.2	*One component system - Signal transduction	25 - One component system	GO:0003677; GO:0003700; GO:0006351
ECA2284	cysB ECA2284	Cys regulon transcriptional activator	-1.1234	ECA_RS11220	MiST2.2	*One component system - Signal transduction	25 - One component system	GO:0003677; GO:0003700; GO:0006351
ECA3221	rodZ ECA3221	Cytoskeleton protein RodZ	-1.27411	ECA_RS15835	MiST2.2	*One component system - Signal transduction	25 - One component system	GO:0016021; GO:0005886; GO:0008360; GO:0043565
ECA3308	ECA3308	Putative aminotransferase	-1.45877	ECA_RS16305	MiST2.2	*One component system - Signal transduction	25 - One component system	GO:0003677; GO:0030170; GO:0008483; GO:0003700; GO:0006351
ECA3644	ECA3644	GntR-family transcriptional regulator	-1.24593	ECA_RS18010	MiST2.2	*One component system - Signal transduction	25 - One component system	GO:0003677; GO:0003700; GO:0006351
ECA3879	nhaR ECA3879	Transcriptional activator protein	-2.4731	ECA_RS19165	MiST2.2	*One component system - Signal transduction	25 - One component system	GO:0003677; GO:0003700; GO:0006351
ECA4305	sftR ECA4305	LysR-family transcriptional regulator	-1.71363	ECA_RS21310	MiST2.2	*One component system - Signal transduction	25 - One component system	GO:0003677; GO:0003700; GO:0006351
ECA4472	ECA4472	Putative DNA-binding protein	-1.18645	ECA_RS22105	MiST2.2	*One component system - Signal transduction	25 - One component system	GO:0043565
/ECA1408	fdnG ECA1408	Formate dehydrogenase, nitrate-inducible, major subunit (EC 1.2.1.2)	-4.80344	n/a	KEGG	eca02020 - Two-component system - Signal transduction - Environmental Information Processing	26 - Two-component system	GO:0051539; GO:0045333; GO:0009055; GO:0008863; GO:0047111; GO:0030151; GO:0043546
ECA0007	qseC ECA0007	Two-component system sensor kinase (EC 2.7.3.-)	-1.20693	ECA_RS00035	KEGG	eca02020 - Two-component system - Signal transduction - Environmental Information Processing	26 - Two-component system	GO:0016021; GO:0005622; GO:0000155
ECA0288	rpoN ECA0288	RNA polymerase sigma-54 factor	-2.22756	ECA_RS01500	KEGG	eca02020 - Two-component system - Signal transduction - Environmental Information Processing	26 - Two-component system	GO:0003677; GO:0003899; GO:0006352; GO:0016987; GO:0003700
ECA0314	arcB ECA0314	Aerobic respiration control sensor protein (EC 2.7.3.-)	-1.19518	ECA_RS01630	KEGG	eca02020 - Two-component system - Signal transduction - Environmental Information Processing	26 - Two-component system	GO:0016021; GO:0005622; GO:0000155
ECA1029	glnD ECA1029	Bifunctional uridylyltransferase/uridylyl-removing enzyme (UTase/UR) (Bifunctional [protein-PII] modification enzyme) (Bifunctional nitrogen sensor protein) [Includes: [Protein-PII] uridylyltransferase (PII uridylyltransferase) (UTase) (EC 2.7.7.59), [Protein-PII]-UMP uridylyl-removing enzyme (UR) (EC 3.1.4.-)]	-1.15425	ECA_RS05105	KEGG	eca02020 - Two-component system - Signal transduction - Environmental Information Processing	26 - Two-component system	GO:0008773; GO:0016597; GO:0009399; GO:0008081; GO:0006808
ECA1314	gltI ECA1314	Glutamate/aspartate periplasmic binding protein	-2.7642	ECA_RS06510	KEGG	eca02020 - Two-component system - Signal transduction - Environmental Information Processing	26 - Two-component system	N/A
ECA1406	fdnI ECA1406	Formate dehydrogenase, nitrate-inducible, cytochrome b556	-3.24431	ECA_RS07005	KEGG	eca02020 - Two-component system - Signal transduction - Environmental Information Processing	26 - Two-component system	GO:0008863; GO:0009326; GO:0016021; GO:0022904
ECA1407	fdnH ECA1407	Formate dehydrogenase, nitrate-inducible, iron-sulfur subunit	-4.80582	ECA_RS07010	KEGG	eca02020 - Two-component system - Signal transduction - Environmental Information Processing	26 - Two-component system	GO:0051539; GO:0045333; GO:0015944; GO:0016021; GO:0046872
ECA1495	uhpC ECA1495	Putative regulatory protein	-1.71632	ECA_RS07455	KEGG	eca02020 - Two-component system - Signal transduction - Environmental Information Processing	26 - Two-component system	GO:0016021; GO:0055085; GO:0005215
ECA1533	dcuB ECA1533	Anaerobic C4-dicarboxylate transporter	-1.71161	ECA_RS07630	KEGG	eca02020 - Two-component system - Signal transduction - Environmental Information Processing	26 - Two-component system	GO:0015556; GO:0016021; GO:0005886
ECA1900	narQ ECA1900	Histidine kinase (EC 2.7.13.3)	-1.74875	ECA_RS09375	KEGG	eca02020 - Two-component system - Signal transduction - Environmental Information Processing	26 - Two-component system	GO:0005524; GO:0016021; GO:0005622; GO:0000155
ECA2088	hrpX ECA2088	Two-component sensor kinase	-1.25775	ECA_RS10295	PROSITE:PS50112	eca02020 - Two-component system - Signal transduction - Environmental Information Processing	26 - Two-component system	GO:0016021; GO:0005622; GO:0000155
ECA2445	pehR ECA2445	Two-component response regulator of virulence determinants	-1.0339	ECA_RS12010	KEGG	eca02020 - Two-component system - Signal transduction - Environmental Information Processing	26 - Two-component system	GO:0003677; GO:0005622; GO:0000160; GO:0006355; GO:0006351
ECA2446	pehS ECA2446	Two-component sensor kinase, regulator of virulence determinants	-1.08867	ECA_RS12015	KEGG	eca02020 - Two-component system - Signal transduction - Environmental Information Processing	26 - Two-component system	GO:0005524; GO:0016021; GO:0005622; GO:0046872; GO:0000155
ECA2570	citX ECA2570	Apo-citrate lyase phosphoribosyl-dephospho-CoA transferase (EC 2.7.7.61)	-1.86549	ECA_RS12590	KEGG	eca02020 - Two-component system - Signal transduction - Environmental Information Processing	26 - Two-component system	GO:0050519; GO:0016829; GO:0051191
ECA2571	citF ECA2571	Citrate lyase alpha chain (EC 4.1.3.6)	-1.30692	ECA_RS12595	KEGG	eca02020 - Two-component system - Signal transduction - Environmental Information Processing	26 - Two-component system	GO:0006084; GO:0008815; GO:0008814; GO:0009346
ECA2573	citD ECA2573	Citrate lyase acyl carrier protein (Citrate lyase gamma chain)	-1.31506	ECA_RS12605	KEGG	eca02020 - Two-component system - Signal transduction - Environmental Information Processing	26 - Two-component system	GO:0005737
ECA3185	mdtB ECA3185	Multidrug resistance protein MdtB (Multidrug transporter MdtB)	-1.88669	ECA_RS15650	KEGG	eca02020 - Two-component system - Signal transduction - Environmental Information Processing	26 - Two-component system	GO:0016021; GO:0005886; GO:0005215
ECA3186	mdtC ECA3186	Multidrug resistance protein MdtC (Multidrug transporter MdtC)	-2.3104	ECA_RS15655	KEGG	eca02020 - Two-component system - Signal transduction - Environmental Information Processing	26 - Two-component system	GO:0016021; GO:0005886; GO:0005215
ECA3187	mdtD ECA3187	Putative multidrug resistance protein MdtD	-1.34644	ECA_RS15665	KEGG	eca02020 - Two-component system - Signal transduction - Environmental Information Processing	26 - Two-component system	GO:0005887; GO:0055085
ECA3188	baeS ECA3188	Two-component system sensor kinase (EC 2.7.3.-)	-1.28992	ECA_RS15670	KEGG	eca02020 - Two-component system - Signal transduction - Environmental Information Processing	26 - Two-component system	GO:0005524; GO:0016021; GO:0005622; GO:0000155
ECA3255	ECA3255	Two-component system response regulator	-1.93924	ECA_RS16010	KEGG	eca02020 - Two-component system - Signal transduction - Environmental Information Processing	26 - Two-component system	GO:0005524; GO:0003677; GO:0005622; GO:0000160; GO:0006355; GO:0006351
ECA3642	ECA3642	Methyl-accepting chemotaxis protein	-1.7839	ECA_RS18000	KEGG	eca02020 - Two-component system - Signal transduction - Environmental Information Processing	26 - Two-component system	GO:0006935; GO:0016021; GO:0004871
ECA4312	cpxA ECA4312	Two-component sensor kinase (EC 2.7.3.-)	-1.84002	ECA_RS21340	KEGG	eca02020 - Two-component system - Signal transduction - Environmental Information Processing	26 - Two-component system	GO:0005524; GO:0016021; GO:0005622; GO:0000155
ECA4362	dctA ECA4362	C4-dicarboxylate transport protein	-1.55428	ECA_RS21590	KEGG	eca02020 - Two-component system - Signal transduction - Environmental Information Processing	26 - Two-component system	GO:0008643; GO:0016021; GO:0005886; GO:0017153
ECA0287	ECA0287	Putative sigma(54) modulation protein	-2.76965	ECA_RS01495	Uniprot	*Sigma-anti-sigma factors - Signal transduction	27 - Sigma-anti-sigma factors	GO:0044238
ECA0288	rpoN ECA0288	RNA polymerase sigma-54 factor	-2.22756	ECA_RS01500	KEGG	*Sigma-anti-sigma factors - Signal transduction	27 - Sigma-anti-sigma factors	GO:0003677; GO:0003899; GO:0006352; GO:0016987; GO:0003700
ECA3281	rseC ECA3281	Sigma-E factor regulatory protein	-1.87233	ECA_RS16135	KEGG	*Sigma-anti-sigma factors - Signal transduction	27 - Sigma-anti-sigma factors	GO:0016021
ECA3282	rseB ECA3282	Sigma-E factor regulatory protein	-1.32889	ECA_RS16140	KEGG	*Sigma-anti-sigma factors - Signal transduction	27 - Sigma-anti-sigma factors	N/A
ECA3435	ECA3435	Putative sigma-54 dependent transcriptional regulator	-3.31706	ECA_RS16940	KEGG	*Sigma-anti-sigma factors - Signal transduction	27 - Sigma-anti-sigma factors	GO:0005524; GO:0003677; GO:0006355; GO:0006351
ECA0026	hemN ECA0026	Coproporphyrinogen-III oxidase (EC 1.3.99.22)	-1.49097	ECA_RS00140	KEGG	eca01100 Metabolic pathways – Global and overview maps - Methabolism	28 - Metabolic pathways	GO:0051539; GO:0051989; GO:0004109; GO:0005737; GO:0046872; GO:0006782
ECA0094	aldB ECA0094	Aldehyde dehydrogenase B (EC 1.2.1.22)	-3.89099	ECA_RS00470	KEGG	eca01100 Metabolic pathways – Global and overview maps - Methabolism	28 - Metabolic pathways	GO:0008911
ECA0116	ECA0116	Putative fatty acid desaturase	-1.42376	ECA_RS00575	KEGG	eca01100 Metabolic pathways – Global and overview maps - Methabolism	28 - Metabolic pathways	GO:0016021; GO:0006629
ECA0157	waaJ ECA0157	Lipopolysaccharide 1, 2-glucosyltransferase (EC 2.4.1.58)	-1.68424	ECA_RS00775	KEGG	eca01100 Metabolic pathways – Global and overview maps - Methabolism	28 - Metabolic pathways	GO:0008918; GO:0008919
ECA0158	waaI ECA0158	Lipopolysaccharide 1, 3-galactosyltransferase (EC 2.4.1.44)	-1.67498	ECA_RS00780	KEGG	eca01100 Metabolic pathways – Global and overview maps - Methabolism	28 - Metabolic pathways	GO:0008918
ECA0159	waaG ECA0159	Lipopolysaccharide core biosynthesis protein	-1.51267	ECA_RS00785	KEGG	eca01100 Metabolic pathways – Global and overview maps - Methabolism	28 - Metabolic pathways	N/A
ECA0160	waaQ ECA0160	Lipopolysaccharide core biosynthesis glycosyl transferase rfaq (EC 2.-.-.-)	-1.21928	ECA_RS00790	KEGG	eca01100 Metabolic pathways – Global and overview maps - Methabolism	28 - Metabolic pathways	GO:0016757
ECA0203	hemB ECA0203	Delta-aminolevulinic acid dehydratase (EC 4.2.1.24)	-1.0207	ECA_RS01000	KEGG	eca01100 Metabolic pathways – Global and overview maps - Methabolism	28 - Metabolic pathways	GO:0046872; GO:0004655; GO:0006779
ECA0223	rpoB ECA0223	DNA-directed RNA polymerase subunit beta (RNAP subunit beta) (EC 2.7.7.6) (RNA polymerase subunit beta) (Transcriptase subunit beta)	-3.0677	ECA_RS01145	KEGG	eca01100 Metabolic pathways – Global and overview maps - Methabolism	28 - Metabolic pathways	GO:0003677; GO:0003899; GO:0032549; GO:0006351
ECA0224	rpoC ECA0224	DNA-directed RNA polymerase subunit beta' (RNAP subunit beta') (EC 2.7.7.6) (RNA polymerase subunit beta') (Transcriptase subunit beta')	-2.47878	ECA_RS01150	KEGG	eca01100 Metabolic pathways – Global and overview maps - Methabolism	28 - Metabolic pathways	GO:0003677; GO:0003899; GO:0006351
ECA0228	thiH ECA0228	Thiazole biosynthesis protein	-3.3019	ECA_RS01170	KEGG	eca01100 Metabolic pathways – Global and overview maps - Methabolism	28 - Metabolic pathways	GO:0051539; GO:0003824; GO:0005506; GO:0009228
ECA0229	thiG ECA0229	Thiazole synthase (EC 2.8.1.10)	-2.92192	ECA_RS01175	KEGG	eca01100 Metabolic pathways – Global and overview maps - Methabolism	28 - Metabolic pathways	GO:0036355; GO:0005737; GO:0016783; GO:0009229
ECA0230	thiF ECA0230	Thiamine biosynthesis adenylyltransferase (EC 2.7.7.-)	-3.05164	ECA_RS01185	KEGG	eca01100 Metabolic pathways – Global and overview maps - Methabolism	28 - Metabolic pathways	GO:0016779; GO:0008641
ECA0231	thiE ECA0231	Thiamine-phosphate synthase (TP synthase) (TPS) (EC 2.5.1.3) (Thiamine-phosphate pyrophosphorylase) (TMP pyrophosphorylase) (TMP-PPase)	-2.30913	ECA_RS01190	KEGG	eca01100 Metabolic pathways – Global and overview maps - Methabolism	28 - Metabolic pathways	GO:0000287; GO:0009228; GO:0009229; GO:0004789
ECA0260	accC ECA0260	Biotin carboxylase (EC 6.3.4.14)	-1.8128	ECA_RS01365	KEGG	eca01100 Metabolic pathways – Global and overview maps - Methabolism	28 - Metabolic pathways	GO:0005524; GO:0004075; GO:0046872
ECA0265	ECA0265	Putative zinc-binding oxidoreductase	-2.42746	ECA_RS01390	KEGG	eca01100 Metabolic pathways – Global and overview maps - Methabolism	28 - Metabolic pathways	GO:0016491; GO:0008270
ECA0293	ECA0293	Arabinose 5-phosphate isomerase (API) (EC 5.3.1.13)	-2.18516	ECA_RS01525	KEGG	eca01100 Metabolic pathways – Global and overview maps - Methabolism	28 - Metabolic pathways	GO:0019146; GO:0030246; GO:0005975
ECA0311	gltD ECA0311	Glutamate synthase [NADPH] small chain (EC 1.4.1.13)	-2.22424	ECA_RS01615	KEGG	eca01100 Metabolic pathways – Global and overview maps - Methabolism	28 - Metabolic pathways	GO:0006537; GO:0004355; GO:0051536
ECA0338	ECA0338	Probable sugar-bisphosphate aldolase	-3.78374	ECA_RS01740	KEGG	eca01100 Metabolic pathways – Global and overview maps - Methabolism	28 - Metabolic pathways	GO:0016832; GO:0005975; GO:0008270
ECA0339	ECA0339	Probable sugar-bisphosphate aldolase	-3.33448	ECA_RS01745	KEGG	eca01100 Metabolic pathways – Global and overview maps - Methabolism	28 - Metabolic pathways	GO:0016832; GO:0005975; GO:0008270
ECA0340	ECA0340	PTS system, IIbc component	-2.17575	ECA_RS01750	KEGG	eca01100 Metabolic pathways – Global and overview maps - Methabolism	28 - Metabolic pathways	GO:0016021; GO:0009401; GO:0005886; GO:0008982; GO:0005351
ECA0341	ECA0341	PTS system, IIb component	-2.06502	ECA_RS01755	KEGG	eca01100 Metabolic pathways – Global and overview maps - Methabolism	28 - Metabolic pathways	GO:0009401; GO:0022877
ECA0342	ECA0342	PTS system, EIIa component	-2.40829	ECA_RS01760	KEGG	eca01100 Metabolic pathways – Global and overview maps - Methabolism	28 - Metabolic pathways	GO:0016021; GO:0009401; GO:0008982
ECA0361	scrB ECA0361	Sucrose-6-phosphate hydrolase	-1.45844	ECA_RS01860	KEGG	eca01100 Metabolic pathways – Global and overview maps - Methabolism	28 - Metabolic pathways	GO:0004564; GO:0005975; GO:0005737
ECA0375	nrdD ECA0375	Anaerobic ribonucleoside-triphosphate reductase (EC 1.17.4.2)	-1.56614	ECA_RS01930	KEGG	eca01100 Metabolic pathways – Global and overview maps - Methabolism	28 - Metabolic pathways	GO:0005524; GO:0006260; GO:0008998
ECA0403	holC ECA0403	DNA polymerase III, chi subunit (EC 2.7.7.7)	-1.1803	ECA_RS02070	KEGG	eca01100 Metabolic pathways – Global and overview maps - Methabolism	28 - Metabolic pathways	GO:0003677; GO:0006260; GO:0003887
ECA0404	pepA ECA0404	Probable cytosol aminopeptidase (EC 3.4.11.1) (Leucine aminopeptidase) (LAP) (EC 3.4.11.10) (Leucyl aminopeptidase)	-1.20748	ECA_RS02075	KEGG	eca01100 Metabolic pathways – Global and overview maps - Methabolism	28 - Metabolic pathways	GO:0004177; GO:0005737; GO:0030145; GO:0008235
ECA0426	aspA1 ECA0426	Aspartate ammonia-lyase (Aspartase) (EC 4.3.1.1)	-1.66426	ECA_RS02170	KEGG	eca01100 Metabolic pathways – Global and overview maps - Methabolism	28 - Metabolic pathways	GO:0008797; GO:0006531; GO:0006099
ECA0457	visC ECA0457	Putative monooxygenase (EC 1.-.-.-)	-1.57182	ECA_RS02320	KEGG	eca01100 Metabolic pathways – Global and overview maps - Methabolism	28 - Metabolic pathways	GO:0071949; GO:0016709; GO:0006744
ECA0458	visB ECA0458	2-octaprenyl-6-methoxyphenol hydroxylase (EC 1.14.13.-)	-2.28775	ECA_RS02325	KEGG	eca01100 Metabolic pathways – Global and overview maps - Methabolism	28 - Metabolic pathways	GO:0008681; GO:0071949; GO:0016709; GO:0006744
ECA0477	entC ECA0477	Enterobactin synthetase component C (Isochorismate synthase) (EC 5.4.4.2)	-2.67365	ECA_RS02415	KEGG	eca01100 Metabolic pathways – Global and overview maps - Methabolism	28 - Metabolic pathways	GO:0009058; GO:0008909
ECA0621	aspA2 ECA0621	Aspartate ammonia-lyase (Aspartase) (EC 4.3.1.1)	-2.59596	ECA_RS03100	KEGG	eca01100 Metabolic pathways – Global and overview maps - Methabolism	28 - Metabolic pathways	GO:0008797; GO:0006531; GO:0006099
ECA0628	plsB ECA0628	Glycerol-3-phosphate acyltransferase (GPAT) (EC 2.3.1.15)	-0.997515	ECA_RS03130	KEGG	eca01100 Metabolic pathways – Global and overview maps - Methabolism	28 - Metabolic pathways	GO:0016024; GO:0004366; GO:0005886
ECA0645	uxaC ECA0645	Uronate isomerase (EC 5.3.1.12) (Glucuronate isomerase) (Uronic isomerase)	-1.27112	ECA_RS03215	KEGG	eca01100 Metabolic pathways – Global and overview maps - Methabolism	28 - Metabolic pathways	GO:0006064; GO:0008880
ECA0646	uxaB ECA0646	Altronate oxidoreductase (EC 1.1.1.58) (Tagaturonate dehydrogenase) (Tagaturonate reductase)	-2.60029	ECA_RS03220	KEGG	eca01100 Metabolic pathways – Global and overview maps - Methabolism	28 - Metabolic pathways	GO:0050662; GO:0009026
ECA0647	uxaA ECA0647	Altronate hydrolase (EC 4.2.1.7)	-1.81864	ECA_RS03225	KEGG	eca01100 Metabolic pathways – Global and overview maps - Methabolism	28 - Metabolic pathways	GO:0008789; GO:0016787
ECA0685	mdh ECA0685	Malate dehydrogenase (EC 1.1.1.37)	-1.89869	ECA_RS03410	KEGG	eca01100 Metabolic pathways – Global and overview maps - Methabolism	28 - Metabolic pathways	GO:0030060; GO:0005975; GO:0006108; GO:0006099
ECA0699	dhpS ECA0699	Dihydropteroate synthase (DHPS) (EC 2.5.1.15) (Dihydropteroate pyrophosphorylase)	-1.44346	ECA_RS03480	KEGG	eca01100 Metabolic pathways – Global and overview maps - Methabolism	28 - Metabolic pathways	GO:0004156; GO:0046656; GO:0046872; GO:0046654
ECA0700	glmM ECA0700	Phosphoglucosamine mutase (EC 5.4.2.10)	-1.37322	ECA_RS03485	KEGG	eca01100 Metabolic pathways – Global and overview maps - Methabolism	28 - Metabolic pathways	GO:0005975; GO:0000287; GO:0008966
ECA0743	gcvT ECA0743	Aminomethyltransferase (EC 2.1.2.10) (Glycine cleavage system T protein)	-1.24105	ECA_RS03690	KEGG	eca01100 Metabolic pathways – Global and overview maps - Methabolism	28 - Metabolic pathways	GO:0004047; GO:0019464; GO:0008483
ECA0744	gcvH ECA0744	Glycine cleavage system H protein	-1.20751	ECA_RS03695	KEGG	eca01100 Metabolic pathways – Global and overview maps - Methabolism	28 - Metabolic pathways	GO:0005960; GO:0019464
ECA0745	gcvP ECA0745	Glycine dehydrogenase (decarboxylating) (EC 1.4.4.2) (Glycine cleavage system P-protein) (Glycine decarboxylase) (Glycine dehydrogenase (aminomethyl-transferring))	-2.03587	ECA_RS03700	KEGG	eca01100 Metabolic pathways – Global and overview maps - Methabolism	28 - Metabolic pathways	GO:0019464; GO:0004375
ECA0820	ECA0820	O-acetyl-L-homoserine sulfhydrylase	-2.23855	ECA_RS04070	KEGG	eca01100 Metabolic pathways – Global and overview maps - Methabolism	28 - Metabolic pathways	GO:0006520; GO:0030170; GO:0016765
ECA0846	gldA ECA0846	Glycerol dehydrogenase (EC 1.1.1.6)	-1.29065	ECA_RS04195	KEGG	eca01100 Metabolic pathways – Global and overview maps - Methabolism	28 - Metabolic pathways	GO:0008888; GO:0046872
ECA0861	tktA1 ECA0861	Transketolase (EC 2.2.1.1)	-1.64107	ECA_RS04265	KEGG	eca01100 Metabolic pathways – Global and overview maps - Methabolism	28 - Metabolic pathways	GO:0046872; GO:0004802
ECA0866	ECA0866	Putative dihydroxyacetone kinase	-2.4999	ECA_RS04290	KEGG	eca01100 Metabolic pathways – Global and overview maps - Methabolism	28 - Metabolic pathways	GO:0006071; GO:0004371
ECA0867	tpiA ECA0867	Putative triosephosphate isomerase (EC 5.3.1.1)	-2.69403	ECA_RS04295	KEGG	eca01100 Metabolic pathways – Global and overview maps - Methabolism	28 - Metabolic pathways	GO:0004807
ECA0871	maeB ECA0871	NADP-dependent malic enzyme (EC 1.1.1.40)	-3.19216	ECA_RS04315	KEGG	eca01100 Metabolic pathways – Global and overview maps - Methabolism	28 - Metabolic pathways	GO:0051287; GO:0005829; GO:0004471; GO:0004473; GO:0006108; GO:0030145; GO:0008948; GO:0016746
ECA0886	cysM ECA0886	Cysteine synthase (EC 2.5.1.47)	-1.53847	ECA_RS04390	KEGG	eca01100 Metabolic pathways – Global and overview maps - Methabolism	28 - Metabolic pathways	GO:0006535; GO:0004124; GO:0016740
ECA0894	cysK ECA0894	Cysteine synthase (EC 2.5.1.47)	-2.56659	ECA_RS04430	KEGG	eca01100 Metabolic pathways – Global and overview maps - Methabolism	28 - Metabolic pathways	GO:0006535; GO:0004124; GO:0016740
ECA0917	rspA ECA0917	Putative starvation sensing mandelate racemase / muconate lactonizing enzyme	-1.58132	ECA_RS04545	KEGG	eca01100 Metabolic pathways – Global and overview maps - Methabolism	28 - Metabolic pathways	GO:0003824; GO:0009063
ECA0988	thyA ECA0988	Thymidylate synthase (TS) (TSase) (EC 2.1.1.45)	-1.27603	ECA_RS04890	KEGG	eca01100 Metabolic pathways – Global and overview maps - Methabolism	28 - Metabolic pathways	GO:0005737; GO:0006231; GO:0006235; GO:0004799
ECA1009	ECA1009	Biotin sulfoxide reductase (EC 1.-.-.-)	-1.01234	ECA_RS05010	KEGG	eca01100 Metabolic pathways – Global and overview maps - Methabolism	28 - Metabolic pathways	GO:0009055; GO:0030151; GO:0016491
ECA1033	pyrH ECA1033	Uridylate kinase (UK) (EC 2.7.4.22) (Uridine monophosphate kinase) (UMP kinase) (UMPK)	-1.23017	ECA_RS05125	KEGG	eca01100 Metabolic pathways – Global and overview maps - Methabolism	28 - Metabolic pathways	GO:0044210; GO:0005524; GO:0033862; GO:0005737
ECA1041	lpxD ECA1041	UDP-3-O-(3-hydroxymyristoyl)glucosamine N-acyltransferase (UDP-3-O-(3-OHC14)-GlcN N-acyltransferase) (EC 2.3.1.191) (UDP-3-O-(3-hydroxytetradecanoyl)glucosamine N-acyltransferase)	-1.40474	ECA_RS05165	KEGG	eca01100 Metabolic pathways – Global and overview maps - Methabolism	28 - Metabolic pathways	GO:0016410; GO:0009245
ECA1043	lpxA ECA1043	Acyl-[acyl-carrier-protein]--UDP-N-acetylglucosamine O-acyltransferase (UDP-N-acetylglucosamine acyltransferase) (EC 2.3.1.129)	-1.42563	ECA_RS05175	KEGG	eca01100 Metabolic pathways – Global and overview maps - Methabolism	28 - Metabolic pathways	GO:0008780; GO:0005737; GO:0009245
ECA1044	lpxB ECA1044	Lipid-A-disaccharide synthase (EC 2.4.1.182)	-1.68887	ECA_RS05180	KEGG	eca01100 Metabolic pathways – Global and overview maps - Methabolism	28 - Metabolic pathways	GO:0009245; GO:0008915
ECA1093	uxuA ECA1093	Mannonate dehydratase (EC 4.2.1.8) (D-mannonate hydro-lyase)	-1.66064	ECA_RS05420	KEGG	eca01100 Metabolic pathways – Global and overview maps - Methabolism	28 - Metabolic pathways	GO:0006064; GO:0008927
ECA1095	pehA ECA1095	Endo-polygalacturonase (EC 3.2.1.15)	-3.767	ECA_RS05430	KEGG	eca01100 Metabolic pathways – Global and overview maps - Methabolism	28 - Metabolic pathways	GO:0005975; GO:0004650
ECA1102	ansB1 ECA1102	L-asparaginase (EC 3.5.1.1)	-1.885	ECA_RS05460	KEGG	eca01100 Metabolic pathways – Global and overview maps - Methabolism	28 - Metabolic pathways	GO:0004067; GO:0006528
ECA1107	ECA1107	Uncharacterized protein	-1.01845	ECA_RS05485	KEGG	eca01100 Metabolic pathways – Global and overview maps - Methabolism	28 - Metabolic pathways	N/A
ECA1127	ribH ECA1127	6, 7-dimethyl-8-ribityllumazine synthase (DMRL synthase) (LS) (Lumazine synthase) (EC 2.5.1.78)	-1.01722	ECA_RS05590	KEGG	eca01100 Metabolic pathways – Global and overview maps - Methabolism	28 - Metabolic pathways	GO:0000906; GO:0009231; GO:0009349; GO:0016740
ECA1139	cyoE ECA1139	Protoheme IX farnesyltransferase (EC 2.5.1.-) (Heme B farnesyltransferase) (Heme O synthase)	-1.93458	ECA_RS05650	KEGG	eca01100 Metabolic pathways – Global and overview maps - Methabolism	28 - Metabolic pathways	GO:0048034; GO:0016021; GO:0005886; GO:0008495
ECA1140	cyoD ECA1140	Cytochrome O ubiquinol oxidase subunit IV	-3.10077	ECA_RS05655	KEGG	eca01100 Metabolic pathways – Global and overview maps - Methabolism	28 - Metabolic pathways	GO:0008827; GO:0015990; GO:0016021
ECA1141	cyoC ECA1141	Cytochrome o ubiquinol oxidase subunit III (EC 1.10.3.-)	-3.21277	ECA_RS05660	KEGG	eca01100 Metabolic pathways – Global and overview maps - Methabolism	28 - Metabolic pathways	GO:0019646; GO:0008827; GO:0004129; GO:0016021; GO:0005886
ECA1142	cyoB ECA1142	Cytochrome O ubiquinol oxidase subunit I (EC 1.10.3.-)	-2.51447	ECA_RS05665	KEGG	eca01100 Metabolic pathways – Global and overview maps - Methabolism	28 - Metabolic pathways	GO:0009060; GO:0004129; GO:0020037; GO:0016021; GO:0005506; GO:0016682; GO:0070469
ECA1176	dnaX ECA1176	DNA polymerase III subunit tau (EC 2.7.7.7)	-1.14561	ECA_RS05825	KEGG	eca01100 Metabolic pathways – Global and overview maps - Methabolism	28 - Metabolic pathways	GO:0005524; GO:0003677; GO:0009360; GO:0006260; GO:0003887
ECA1198	nrdB ECA1198	Ribonucleoside-diphosphate reductase 1 beta chain (EC 1.17.4.1)	-1.02578	ECA_RS05930	KEGG	eca01100 Metabolic pathways – Global and overview maps - Methabolism	28 - Metabolic pathways	GO:0009186; GO:0004748
ECA1211	menD ECA1211	2-succinyl-5-enolpyruvyl-6-hydroxy-3-cyclohexene-1-carboxylate synthase (SEPHCHC synthase) (EC 2.2.1.9) (Menaquinone biosynthesis protein MenD)	-2.45809	ECA_RS05995	KEGG	eca01100 Metabolic pathways – Global and overview maps - Methabolism	28 - Metabolic pathways	GO:0070204; GO:0000287; GO:0030145; GO:0009234; GO:0030976
ECA1212	menH ECA1212	2-succinyl-6-hydroxy-2, 4-cyclohexadiene-1-carboxylate synthase (SHCHC synthase) (EC 4.2.99.20)	-2.24164	ECA_RS06000	KEGG	eca01100 Metabolic pathways – Global and overview maps - Methabolism	28 - Metabolic pathways	GO:0070205; GO:0009234
ECA1213	menB ECA1213	1, 4-dihydroxy-2-naphthoyl-CoA synthase (DHNA-CoA synthase) (EC 4.1.3.36)	-1.93497	ECA_RS06005	KEGG	eca01100 Metabolic pathways – Global and overview maps - Methabolism	28 - Metabolic pathways	GO:0008935; GO:0009234
ECA1214	menC ECA1214	o-succinylbenzoate synthase (OSB synthase) (OSBS) (EC 4.2.1.113) (4-(2'-carboxyphenyl)-4-oxybutyric acid synthase) (o-succinylbenzoic acid synthase)	-2.31264	ECA_RS06010	KEGG	eca01100 Metabolic pathways – Global and overview maps - Methabolism	28 - Metabolic pathways	GO:0016836; GO:0000287; GO:0009234
ECA1215	menE ECA1215	O-succinylbenzoic acid--CoA ligase (EC 6.2.1.26)	-1.96732	ECA_RS06015	KEGG	eca01100 Metabolic pathways – Global and overview maps - Methabolism	28 - Metabolic pathways	GO:0005524; GO:0009234; GO:0008756
ECA1250	fdhF ECA1250	Formate dehydrogenase H (EC 1.2.1.2)	-2.27889	ECA_RS06185	KEGG	eca01100 Metabolic pathways – Global and overview maps - Methabolism	28 - Metabolic pathways	GO:0009055; GO:0008863; GO:0015942; GO:0051536; GO:0030151
ECA1255	upp ECA1255	Uracil phosphoribosyltransferase (EC 2.4.2.9) (UMP pyrophosphorylase) (UPRTase)	-2.42782	ECA_RS06210	KEGG	eca01100 Metabolic pathways – Global and overview maps - Methabolism	28 - Metabolic pathways	GO:0005525; GO:0044206; GO:0000287; GO:0004845; GO:0006223
ECA1264	purC ECA1264	Phosphoribosylaminoimidazole-succinocarboxamide synthase (EC 6.3.2.6) (SAICAR synthetase)	-3.04524	ECA_RS06255	KEGG	eca01100 Metabolic pathways – Global and overview maps - Methabolism	28 - Metabolic pathways	GO:0006189; GO:0005524; GO:0004639
ECA1307	holA ECA1307	DNA polymerase III, delta subunit (EC 2.7.7.7)	-1.48606	ECA_RS06475	KEGG	eca01100 Metabolic pathways – Global and overview maps - Methabolism	28 - Metabolic pathways	GO:0003677; GO:0009360; GO:0006260; GO:0003887
ECA1336	pgm ECA1336	Phosphoglucomutase (EC 5.4.2.2)	-1.45167	ECA_RS06645	KEGG	eca01100 Metabolic pathways – Global and overview maps - Methabolism	28 - Metabolic pathways	GO:0005975; GO:0000287; GO:0004614
ECA1356	gltA ECA1356	Citrate synthase (EC 2.3.3.16)	-1.09139	ECA_RS06745	KEGG	eca01100 Metabolic pathways – Global and overview maps - Methabolism	28 - Metabolic pathways	GO:0004108; GO:0005737; GO:0006099
ECA1359	sdhA ECA1359	Succinate dehydrogenase flavoprotein subunit (EC 1.3.5.1)	-1.5911	ECA_RS06760	KEGG	eca01100 Metabolic pathways – Global and overview maps - Methabolism	28 - Metabolic pathways	GO:0022900; GO:0050660; GO:0005886; GO:0008177; GO:0006099
ECA1360	sdhB ECA1360	Succinate dehydrogenase iron-sulfur subunit (EC 1.3.5.1)	-1.64082	ECA_RS06765	KEGG	eca01100 Metabolic pathways – Global and overview maps - Methabolism	28 - Metabolic pathways	GO:0051537; GO:0051538; GO:0051539; GO:0009055; GO:0046872; GO:0008177; GO:0006099
ECA1361	sucA ECA1361	2-oxoglutarate dehydrogenase E1 component (EC 1.2.4.2)	-2.19375	ECA_RS06770	KEGG	eca01100 Metabolic pathways – Global and overview maps - Methabolism	28 - Metabolic pathways	GO:0004591; GO:0030976; GO:0006099
ECA1362	sucB ECA1362	Dihydrolipoyllysine-residue succinyltransferase component of 2-oxoglutarate dehydrogenase complex (EC 2.3.1.61) (2-oxoglutarate dehydrogenase complex component E2)	-2.31276	ECA_RS06775	KEGG	eca01100 Metabolic pathways – Global and overview maps - Methabolism	28 - Metabolic pathways	GO:0033512; GO:0004149; GO:0045252; GO:0006099
ECA1363	sucC ECA1363	Succinyl-CoA ligase [ADP-forming] subunit beta (EC 6.2.1.5) (Succinyl-CoA synthetase subunit beta) (SCS-beta)	-2.2915	ECA_RS06780	KEGG	eca01100 Metabolic pathways – Global and overview maps - Methabolism	28 - Metabolic pathways	GO:0005524; GO:0000287; GO:0030145; GO:0004775; GO:0006099
ECA1364	sucD ECA1364	Succinyl-CoA ligase [ADP-forming] subunit alpha (EC 6.2.1.5)	-1.46803	ECA_RS06785	KEGG	eca01100 Metabolic pathways – Global and overview maps - Methabolism	28 - Metabolic pathways	GO:0005524; GO:0048037; GO:0004775
ECA1365	cydA1 ECA1365	Cytochrome D ubiquinol oxidase subunit I (EC 1.10.3.-)	-3.64962	ECA_RS06790	KEGG	eca01100 Metabolic pathways – Global and overview maps - Methabolism	28 - Metabolic pathways	GO:0016021; GO:0016491
ECA1366	cydB1 ECA1366	Cytochrome D ubiquinol oxidase subunit II (EC 1.10.3.-)	-5.23185	ECA_RS06795	KEGG	eca01100 Metabolic pathways – Global and overview maps - Methabolism	28 - Metabolic pathways	GO:0016021; GO:0016491
ECA1401	glk ECA1401	Glucokinase (EC 2.7.1.2) (Glucose kinase)	-1.46508	ECA_RS06975	KEGG	eca01100 Metabolic pathways – Global and overview maps - Methabolism	28 - Metabolic pathways	GO:0005524; GO:0005737; GO:0004340; GO:0006096
ECA1422	rfbF ECA1422	Glucose-1-phosphate cytidylyltransferase (EC 2.7.7.33)	-1.23245	ECA_RS07085	KEGG	eca01100 Metabolic pathways – Global and overview maps - Methabolism	28 - Metabolic pathways	GO:0009058; GO:0047343
ECA1426	ECA1426	Putative thiamine pyrophosphate enzyme	-2.41597	ECA_RS07105	KEGG	eca01100 Metabolic pathways – Global and overview maps - Methabolism	28 - Metabolic pathways	GO:0003824; GO:0000287; GO:0030976
ECA1428	mhpF nahO ECA1428	Acetaldehyde dehydrogenase (EC 1.2.1.10) (Acetaldehyde dehydrogenase [acetylating])	-1.89026	ECA_RS07115	KEGG	eca01100 Metabolic pathways – Global and overview maps - Methabolism	28 - Metabolic pathways	GO:0019380; GO:0051287; GO:0008774
ECA1438	rfbM ECA1438	Mannose-1-phosphate guanylyltransferase (EC 2.7.7.22)	-1.11566	ECA_RS07165	KEGG	eca01100 Metabolic pathways – Global and overview maps - Methabolism	28 - Metabolic pathways	GO:0008928; GO:0000271
ECA1439	rfbK ECA1439	Phosphomannomutase (EC 5.4.2.8)	-1.27588	ECA_RS07170	KEGG	eca01100 Metabolic pathways – Global and overview maps - Methabolism	28 - Metabolic pathways	GO:0005975; GO:0000287; GO:0004615
ECA1456	ECA1456	Putative aldehyde dehydrogenase	-1.04968	ECA_RS07255	KEGG	eca01100 Metabolic pathways – Global and overview maps - Methabolism	28 - Metabolic pathways	GO:0004491
ECA1457	ECA1457	Putative thiamine pyrophosphate-dependent protein	-1.62425	ECA_RS07260	KEGG	eca01100 Metabolic pathways – Global and overview maps - Methabolism	28 - Metabolic pathways	GO:0016823; GO:0019310; GO:0000287; GO:0030976
ECA1458	idhA ECA1458	Putative myo-inositol 2-dehydrogenase (EC 1.1.1.18)	-1.23109	ECA_RS07265	KEGG	eca01100 Metabolic pathways – Global and overview maps - Methabolism	28 - Metabolic pathways	GO:0050112
ECA1463	ECA1463	Putative carbohydrate kinase	-2.14993	ECA_RS07290	KEGG	eca01100 Metabolic pathways – Global and overview maps - Methabolism	28 - Metabolic pathways	GO:0016301; GO:0016773
ECA1464	mocC ECA1464	Putative myo-inositol catabolism protein	-2.40077	ECA_RS07295	KEGG	eca01100 Metabolic pathways – Global and overview maps - Methabolism	28 - Metabolic pathways	N/A
ECA1465	ECA1465	Uncharacterized protein	-1.20193	ECA_RS07300	KEGG	eca01100 Metabolic pathways – Global and overview maps - Methabolism	28 - Metabolic pathways	GO:0008880; GO:0019310
ECA1507	ECA1507	Formate dehydrogenase (EC 1.2.1.2)	-2.77009	ECA_RS07505	KEGG	eca01100 Metabolic pathways – Global and overview maps - Methabolism	28 - Metabolic pathways	GO:0051539; GO:0009055; GO:0008863; GO:0015942; GO:0030151
ECA1794	plsX ECA1794	Phosphate acyltransferase (EC 2.3.1.n2) (Acyl-ACP phosphotransacylase) (Acyl-[acyl-carrier-protein]--phosphate acyltransferase) (Phosphate-acyl-ACP acyltransferase)	-2.00523	ECA_RS08875	KEGG	eca01100 Metabolic pathways – Global and overview maps - Methabolism	28 - Metabolic pathways	GO:0005737; GO:0006633; GO:0016616; GO:0008654; GO:0016747
ECA1795	fabH ECA1795	3-oxoacyl-[acyl-carrier-protein] synthase 3 (EC 2.3.1.180) (3-oxoacyl-[acyl-carrier-protein] synthase III) (Beta-ketoacyl-ACP synthase III) (KAS III)	-1.5316	ECA_RS08880	KEGG	eca01100 Metabolic pathways – Global and overview maps - Methabolism	28 - Metabolic pathways	GO:0004315; GO:0033818; GO:0005737; GO:0006633
ECA1796	fabD ECA1796	Malonyl CoA-acyl carrier protein transacylase (EC 2.3.1.39)	-2.07098	ECA_RS08885	KEGG	eca01100 Metabolic pathways – Global and overview maps - Methabolism	28 - Metabolic pathways	GO:0004314
ECA1802	tmk ECA1802	Thymidylate kinase (EC 2.7.4.9) (dTMP kinase)	-1.12606	ECA_RS08915	KEGG	eca01100 Metabolic pathways – Global and overview maps - Methabolism	28 - Metabolic pathways	GO:0005524; GO:0006233; GO:0006235; GO:0004798
ECA1803	holB ECA1803	DNA polymerase III, delta' subunit (EC 2.7.7.7)	-1.1248	ECA_RS08920	KEGG	eca01100 Metabolic pathways – Global and overview maps - Methabolism	28 - Metabolic pathways	GO:0008408; GO:0003677; GO:0009360; GO:0006260; GO:0003887
ECA1812	ECA1812	Uncharacterized protein	-1.28347	ECA_RS08960	KEGG	eca01100 Metabolic pathways – Global and overview maps - Methabolism	28 - Metabolic pathways	GO:0019165; GO:0006772
ECA1813	nagZ ECA1813	Beta-hexosaminidase (EC 3.2.1.52) (Beta-N-acetylhexosaminidase) (N-acetyl-beta-glucosaminidase)	-1.52313	ECA_RS08965	KEGG	eca01100 Metabolic pathways – Global and overview maps - Methabolism	28 - Metabolic pathways	GO:0004563; GO:0005975; GO:0007049; GO:0051301; GO:0071555; GO:0005737; GO:0009252; GO:0009254; GO:0008360
ECA1826	nagK ECA1826	N-acetyl-D-glucosamine kinase (EC 2.7.1.59) (GlcNAc kinase)	-1.74201	ECA_RS09025	KEGG	eca01100 Metabolic pathways – Global and overview maps - Methabolism	28 - Metabolic pathways	GO:0005524; GO:0045127; GO:0006044; GO:0009254; GO:0008270
ECA1951	ECA1951	Putative transketolase C-terminal section	-2.08896	ECA_RS09625	KEGG	eca01100 Metabolic pathways – Global and overview maps - Methabolism	28 - Metabolic pathways	GO:0003824
ECA1952	ECA1952	Glycerol kinase (EC 2.7.1.30)	-3.00598	ECA_RS09630	KEGG	eca01100 Metabolic pathways – Global and overview maps - Methabolism	28 - Metabolic pathways	GO:0005975; GO:0004370
ECA1953	ECA1953	Xylose isomerase (EC 5.3.1.5)	-3.52203	ECA_RS09635	KEGG	eca01100 Metabolic pathways – Global and overview maps - Methabolism	28 - Metabolic pathways	GO:0042732; GO:0005737; GO:0046872; GO:0006098; GO:0009045
ECA1968	ECA1968	Putative glycosyl hydrolase	-1.02056	ECA_RS09710	KEGG	eca01100 Metabolic pathways – Global and overview maps - Methabolism	28 - Metabolic pathways	GO:0030246; GO:0005975; GO:0004553
ECA1972	fabI ECA1972	Enoyl-[acyl-carrier-protein] reductase [NADH] (EC 1.3.1.9)	-1.08298	ECA_RS09730	KEGG	eca01100 Metabolic pathways – Global and overview maps - Methabolism	28 - Metabolic pathways	GO:0004318; GO:0006633
ECA1981	celV ECA1981	Endoglucanase (EC 3.2.1.4)	-1.54557	ECA_RS09775	KEGG	eca01100 Metabolic pathways – Global and overview maps - Methabolism	28 - Metabolic pathways	GO:0008810; GO:0030248; GO:0030245
ECA2053	gabT ECA2053	4-aminobutyrate aminotransferase (EC 2.6.1.19)	-1.78057	ECA_RS10120	KEGG	eca01100 Metabolic pathways – Global and overview maps - Methabolism	28 - Metabolic pathways	GO:0003867; GO:0009448; GO:0030170
ECA2054	gabD ECA2054	Succinate-semialdehyde dehydrogenase [NADP+] (EC 1.2.1.16)	-2.03546	ECA_RS10125	KEGG	eca01100 Metabolic pathways – Global and overview maps - Methabolism	28 - Metabolic pathways	GO:0009450; GO:0009013
ECA2186	prs ECA2186	Ribose-phosphate pyrophosphokinase (RPPK) (EC 2.7.6.1) (5-phospho-D-ribosyl alpha-1-diphosphate) (Phosphoribosyl diphosphate synthase) (Phosphoribosyl pyrophosphate synthase)	-1.15878	ECA_RS10745	KEGG	eca01100 Metabolic pathways – Global and overview maps - Methabolism	28 - Metabolic pathways	GO:0006015; GO:0005524; GO:0005737; GO:0016301; GO:0000287; GO:0009165; GO:0009156; GO:0004749
ECA2204	pntA ECA2204	NAD(P) transhydrogenase subunit alpha (EC 1.6.1.2)	-3.39041	ECA_RS10825	KEGG	eca01100 Metabolic pathways – Global and overview maps - Methabolism	28 - Metabolic pathways	GO:0008750; GO:0016021; GO:0000166; GO:0015992
ECA2205	pntB ECA2205	NAD(P) transhydrogenase subunit beta (EC 1.6.1.2) (Nicotinamide nucleotide transhydrogenase subunit beta)	-3.61043	ECA_RS10830	KEGG	eca01100 Metabolic pathways – Global and overview maps - Methabolism	28 - Metabolic pathways	GO:0008750; GO:0050661; GO:0016021; GO:0005886
ECA2245	pptA ECA2245	Tautomerase PptA (EC 5.3.2.-)	-1.25382	ECA_RS11025	KEGG	eca01100 Metabolic pathways – Global and overview maps - Methabolism	28 - Metabolic pathways	GO:0006725; GO:0005737; GO:0016862
ECA2257	bioD ECA2257	ATP-dependent dethiobiotin synthetase BioD (EC 6.3.3.3) (DTB synthetase) (Dethiobiotin synthase)	-1.88448	ECA_RS11085	KEGG	eca01100 Metabolic pathways – Global and overview maps - Methabolism	28 - Metabolic pathways	GO:0005524; GO:0009102; GO:0005737; GO:0004141; GO:0000287
ECA2262	fumC ECA2262	Fumarate hydratase class II (Fumarase C) (EC 4.2.1.2)	-2.19054	ECA_RS11110	KEGG	eca01100 Metabolic pathways – Global and overview maps - Methabolism	28 - Metabolic pathways	GO:0004333; GO:0006106; GO:0006099; GO:0045239
ECA2344	gapA ECA2344	Glyceraldehyde-3-phosphate dehydrogenase (EC 1.2.1.-)	-2.41569	ECA_RS11515	KEGG	eca01100 Metabolic pathways – Global and overview maps - Methabolism	28 - Metabolic pathways	GO:0051287; GO:0050661; GO:0006006; GO:0016620
ECA2345	ECA2345	Putative aldose 1-epimerase	-2.25499	ECA_RS11520	KEGG	eca01100 Metabolic pathways – Global and overview maps - Methabolism	28 - Metabolic pathways	GO:0030246; GO:0005975; GO:0016853
ECA2356	ECA2356	Putative sugar phosphotransferase enzyme IIa component (EC 2.7.1.69)	-1.76232	ECA_RS11575	KEGG	eca01100 Metabolic pathways – Global and overview maps - Methabolism	28 - Metabolic pathways	GO:0008982
ECA2358	ECA2358	Putative aldolase	-1.4871	ECA_RS11585	KEGG	eca01100 Metabolic pathways – Global and overview maps - Methabolism	28 - Metabolic pathways	GO:0061595; GO:1902777
ECA2385	manX ECA2385	PTS system, mannose-specific IIab component (EC 2.7.1.69)	-2.2769	ECA_RS11720	KEGG	eca01100 Metabolic pathways – Global and overview maps - Methabolism	28 - Metabolic pathways	GO:0005737; GO:0016021; GO:0009401; GO:0008982
ECA2386	manY ECA2386	PTS system, mannose-specific IIc component	-2.29538	ECA_RS11725	KEGG	eca01100 Metabolic pathways – Global and overview maps - Methabolism	28 - Metabolic pathways	GO:0016021; GO:0009401
ECA2387	manZ ECA2387	PTS system, mannose-specific iid component	-2.65391	ECA_RS11730	KEGG	eca01100 Metabolic pathways – Global and overview maps - Methabolism	28 - Metabolic pathways	GO:0016021; GO:0009401
ECA2439	icd ECA2439	Isocitrate dehydrogenase [NADP] (EC 1.1.1.42)	-1.0377	ECA_RS11980	KEGG	eca01100 Metabolic pathways – Global and overview maps - Methabolism	28 - Metabolic pathways	GO:0051287; GO:0006097; GO:0004450; GO:0000287; GO:0006099
ECA2479	zwf ECA2479	Glucose-6-phosphate 1-dehydrogenase (G6PD) (EC 1.1.1.49)	-1.52224	ECA_RS12160	KEGG	eca01100 Metabolic pathways – Global and overview maps - Methabolism	28 - Metabolic pathways	GO:0050661; GO:0006006; GO:0004345; GO:0006098
ECA2554	kdsB ECA2554	3-deoxy-manno-octulosonate cytidylyltransferase (EC 2.7.7.38) (CMP-2-keto-3-deoxyoctulosonic acid synthase) (CKS) (CMP-KDO synthase)	-1.79028	ECA_RS12510	KEGG	eca01100 Metabolic pathways – Global and overview maps - Methabolism	28 - Metabolic pathways	GO:0008690; GO:0033468; GO:0005737; GO:0019294
ECA2556	lpxK ECA2556	Tetraacyldisaccharide 4'-kinase (EC 2.7.1.130) (Lipid A 4'-kinase)	-2.26434	ECA_RS12520	KEGG	eca01100 Metabolic pathways – Global and overview maps - Methabolism	28 - Metabolic pathways	GO:0005524; GO:0009245; GO:0009029
ECA2584	hisC ECA2584	Histidinol-phosphate aminotransferase (EC 2.6.1.9) (Imidazole acetol-phosphate transaminase)	-1.11522	ECA_RS12660	KEGG	eca01100 Metabolic pathways – Global and overview maps - Methabolism	28 - Metabolic pathways	GO:0080130; GO:0000105; GO:0004400; GO:0030170
ECA2585	hisB ECA2585	Histidine biosynthesis bifunctional protein HisB [Includes: Histidinol-phosphatase (EC 3.1.3.15), Imidazoleglycerol-phosphate dehydratase (IGPD) (EC 4.2.1.19)]	-1.07653	ECA_RS12665	KEGG	eca01100 Metabolic pathways – Global and overview maps - Methabolism	28 - Metabolic pathways	GO:0005737; GO:0000105; GO:0004401; GO:0004424
ECA2586	hisH ECA2586	Imidazole glycerol phosphate synthase subunit HisH (EC 2.4.2.-) (IGP synthase glutamine amidotransferase subunit) (IGP synthase subunit HisH) (ImGP synthase subunit HisH) (IGPS subunit HisH)	-1.96901	ECA_RS12670	KEGG	eca01100 Metabolic pathways – Global and overview maps - Methabolism	28 - Metabolic pathways	GO:0005737; GO:0006541; GO:0000105; GO:0000107
ECA2587	hisA ECA2587	1-(5-phosphoribosyl)-5-[(5-phosphoribosylamino)methylideneamino] imidazole-4-carboxamide isomerase (EC 5.3.1.16) (Phosphoribosylformimino-5-aminoimidazole carboxamide ribotide isomerase)	-1.94648	ECA_RS12675	KEGG	eca01100 Metabolic pathways – Global and overview maps - Methabolism	28 - Metabolic pathways	GO:0003949; GO:0005737; GO:0000105
ECA2588	hisF ECA2588	Imidazole glycerol phosphate synthase subunit HisF (EC 4.1.3.-) (IGP synthase cyclase subunit) (IGP synthase subunit HisF) (ImGP synthase subunit HisF) (IGPS subunit HisF)	-2.15391	ECA_RS12680	KEGG	eca01100 Metabolic pathways – Global and overview maps - Methabolism	28 - Metabolic pathways	GO:0005737; GO:0000105; GO:0000107; GO:0016829
ECA2589	hisI hisIE ECA2589	Histidine biosynthesis bifunctional protein HisIE	-1.93555	ECA_RS12685	KEGG	eca01100 Metabolic pathways – Global and overview maps - Methabolism	28 - Metabolic pathways	GO:0005524; GO:0005737; GO:0000105; GO:0004635; GO:0004636
ECA2593	aroA ECA2593	3-phosphoshikimate 1-carboxyvinyltransferase (EC 2.5.1.19) (5-enolpyruvylshikimate-3-phosphate synthase) (EPSP synthase) (EPSPS)	-1.37605	ECA_RS12705	KEGG	eca01100 Metabolic pathways – Global and overview maps - Methabolism	28 - Metabolic pathways	GO:0003866; GO:0009073; GO:0009423; GO:0005737
ECA2597	pflB ECA2597	Formate acetyltransferase (EC 2.3.1.54)	-1.87456	ECA_RS12725	KEGG	eca01100 Metabolic pathways – Global and overview maps - Methabolism	28 - Metabolic pathways	GO:0005975; GO:0005737; GO:0008861
ECA2686	dacC ECA2686	Penicillin-binding protein 6 (EC 3.4.16.4)	-1.13191	ECA_RS13165	KEGG	eca01100 Metabolic pathways – Global and overview maps - Methabolism	28 - Metabolic pathways	GO:0009002
ECA2698	ehpE ECA2698	Putative phenazine antibiotic biosynthesis protein	-1.50466	ECA_RS13230	KEGG	eca01100 Metabolic pathways – Global and overview maps - Methabolism	28 - Metabolic pathways	GO:0010181; GO:0004733; GO:0008615
ECA2714	adhC ECA2714	S-(hydroxymethyl)glutathione dehydrogenase (EC 1.1.1.284)	-1.43586	ECA_RS13310	KEGG	eca01100 Metabolic pathways – Global and overview maps - Methabolism	28 - Metabolic pathways	GO:0051903; GO:0006069; GO:0008270
ECA2729	fruB ECA2729	PTS system, fructose-specific IIa/Fpr component (EC 2.7.1.69)	-1.86129	ECA_RS13385	KEGG	eca01100 Metabolic pathways – Global and overview maps - Methabolism	28 - Metabolic pathways	GO:0005737; GO:0016301; GO:0009401; GO:0008982
ECA2823	bioC ECA2823	Malonyl-[acyl-carrier protein] O-methyltransferase (Malonyl-ACP O-methyltransferase) (EC 2.1.1.197) (Biotin synthesis protein BioC)	-1.55218	ECA_RS13855	KEGG	eca01100 Metabolic pathways – Global and overview maps - Methabolism	28 - Metabolic pathways	GO:0009102; GO:0010340
ECA2824	bioF ECA2824	8-amino-7-oxononanoate synthase (AONS) (EC 2.3.1.47) (7-keto-8-amino-pelargonic acid synthase) (7-KAP synthase) (KAPA synthase) (8-amino-7-ketopelargonate synthase)	-1.49267	ECA_RS13860	KEGG	eca01100 Metabolic pathways – Global and overview maps - Methabolism	28 - Metabolic pathways	GO:0008710; GO:0009102; GO:0030170
ECA2928	ECA2928	3-oxoacyl-[acyl-carrier-protein] synthase 2 (EC 2.3.1.179)	-1.12674	ECA_RS14380	KEGG	eca01100 Metabolic pathways – Global and overview maps - Methabolism	28 - Metabolic pathways	GO:0033817; GO:0006633
ECA2971	ECA2971	Putative branched-chain amino acid aminotransferase (EC 2.6.1.21)	-1.38521	ECA_RS14595	KEGG	eca01100 Metabolic pathways – Global and overview maps - Methabolism	28 - Metabolic pathways	GO:0047810
ECA3017	nuoM ECA3017	NADH-quinone oxidoreductase chain M (EC 1.6.99.5)	-1.54961	ECA_RS14815	KEGG	eca01100 Metabolic pathways – Global and overview maps - Methabolism	28 - Metabolic pathways	GO:0042773; GO:0008137; GO:0016021
ECA3018	nuoL ECA3018	NADH-quinone oxidoreductase chain L (EC 1.6.99.5)	-1.67684	ECA_RS14820	KEGG	eca01100 Metabolic pathways – Global and overview maps - Methabolism	28 - Metabolic pathways	GO:0042773; GO:0008137; GO:0016021
ECA3019	nuoK ECA3019	NADH-quinone oxidoreductase subunit K (EC 1.6.5.11) (NADH dehydrogenase I subunit K) (NDH-1 subunit K)	-1.22605	ECA_RS14825	KEGG	eca01100 Metabolic pathways – Global and overview maps - Methabolism	28 - Metabolic pathways	GO:0042773; GO:0050136; GO:0016021; GO:0005886; GO:0048038; GO:0006810
ECA3020	nuoJ ECA3020	NADH-quinone oxidoreductase chain J (EC 1.6.99.5)	-1.46257	ECA_RS14830	KEGG	eca01100 Metabolic pathways – Global and overview maps - Methabolism	28 - Metabolic pathways	GO:0008137; GO:0016021
ECA3021	nuoI ECA3021	NADH-quinone oxidoreductase subunit I (EC 1.6.5.11) (NADH dehydrogenase I subunit I) (NDH-1 subunit I)	-1.84255	ECA_RS14835	KEGG	eca01100 Metabolic pathways – Global and overview maps - Methabolism	28 - Metabolic pathways	GO:0051539; GO:0050136; GO:0005506; GO:0005886; GO:0048038
ECA3022	nuoH ECA3022	NADH-quinone oxidoreductase subunit H (EC 1.6.5.11) (NADH dehydrogenase I subunit H) (NDH-1 subunit H)	-2.43874	ECA_RS14840	KEGG	eca01100 Metabolic pathways – Global and overview maps - Methabolism	28 - Metabolic pathways	GO:0016021; GO:0016655; GO:0005886; GO:0048038
ECA3023	nuoG ECA3023	NADH-quinone oxidoreductase (EC 1.6.5.11)	-2.80752	ECA_RS14845	KEGG	eca01100 Metabolic pathways – Global and overview maps - Methabolism	28 - Metabolic pathways	GO:0051539; GO:0042773; GO:0008137; GO:0009055; GO:0016020; GO:0030151
ECA3024	nuoF ECA3024	NADH-quinone oxidoreductase chain F (EC 1.6.99.5)	-2.51539	ECA_RS14850	KEGG	eca01100 Metabolic pathways – Global and overview maps - Methabolism	28 - Metabolic pathways	GO:0051539; GO:0010181; GO:0051287; GO:0008137; GO:0046872
ECA3025	nuoE ECA3025	NADH-quinone oxidoreductase chain E (EC 1.6.99.5)	-2.4262	ECA_RS14855	KEGG	eca01100 Metabolic pathways – Global and overview maps - Methabolism	28 - Metabolic pathways	GO:0051537; GO:0050136; GO:0046872
ECA3026	nuoC nuoCD nuoD ECA3026	NADH-quinone oxidoreductase subunit C/D (EC 1.6.5.11) (NADH dehydrogenase I subunit C/D) (NDH-1 subunit C/D)	-1.85479	ECA_RS14860	KEGG	eca01100 Metabolic pathways – Global and overview maps - Methabolism	28 - Metabolic pathways	GO:0051287; GO:0008137; GO:0030964; GO:0005886; GO:0048038; GO:0006810
ECA3039	ackA ECA3039	Acetate kinase (EC 2.7.2.1) (Acetokinase)	-2.15266	ECA_RS14915	KEGG	eca01100 Metabolic pathways – Global and overview maps - Methabolism	28 - Metabolic pathways	GO:0005524; GO:0008776; GO:0006085; GO:0005737; GO:0000287; GO:0006082
ECA3040	pta ECA3040	Phosphate acetyltransferase (EC 2.3.1.8) (Phosphotransacetylase)	-3.22605	ECA_RS14920	KEGG	eca01100 Metabolic pathways – Global and overview maps - Methabolism	28 - Metabolic pathways	GO:0006085; GO:0005737; GO:0008959
ECA3052	purF ECA3052	Amidophosphoribosyltransferase (ATase) (EC 2.4.2.14) (Glutamine phosphoribosylpyrophosphate amidotransferase)	-1.00285	ECA_RS14980	KEGG	eca01100 Metabolic pathways – Global and overview maps - Methabolism	28 - Metabolic pathways	GO:0006189; GO:0004044; GO:0006541; GO:0000287; GO:0009116; GO:0009113
ECA3055	folC ECA3055	Bifunctional protein FolC	-1.51325	ECA_RS14995	KEGG	eca01100 Metabolic pathways – Global and overview maps - Methabolism	28 - Metabolic pathways	GO:0005524; GO:0004326
ECA3069	aroC ECA3069	Chorismate synthase (CS) (EC 4.2.3.5) (5-enolpyruvylshikimate-3-phosphate phospholyase)	-1.28063	ECA_RS15070	KEGG	eca01100 Metabolic pathways – Global and overview maps - Methabolism	28 - Metabolic pathways	GO:0009073; GO:0009423; GO:0004107
ECA3159	sdaB ECA3159	L-serine dehydratase 2 (EC 4.3.1.17)	-2.50292	ECA_RS15515	KEGG	eca01100 Metabolic pathways – Global and overview maps - Methabolism	28 - Metabolic pathways	GO:0051539; GO:0003941; GO:0006094
ECA3170	galK ECA3170	Galactokinase (EC 2.7.1.6) (Galactose kinase)	-1.03573	ECA_RS15575	KEGG	eca01100 Metabolic pathways – Global and overview maps - Methabolism	28 - Metabolic pathways	GO:0005524; GO:0005737; GO:0004335; GO:0006012; GO:0000287
ECA3220	ispG gcpE ECA3220	4-hydroxy-3-methylbut-2-en-1-yl diphosphate synthase (flavodoxin) (EC 1.17.7.3) (1-hydroxy-2-methyl-2-(E)-butenyl 4-diphosphate synthase)	-1.93807	ECA_RS15830	KEGG	eca01100 Metabolic pathways – Global and overview maps - Methabolism	28 - Metabolic pathways	GO:0051539; GO:0046429; GO:0005506; GO:0019288; GO:0016114
ECA3224	ndk ECA3224	Nucleoside diphosphate kinase (NDK) (NDP kinase) (EC 2.7.4.6) (Nucleoside-2-P kinase)	-1.59516	ECA_RS15850	KEGG	eca01100 Metabolic pathways – Global and overview maps - Methabolism	28 - Metabolic pathways	GO:0005524; GO:0006241; GO:0006183; GO:0006228; GO:0005737; GO:0046872; GO:0004550
ECA3253	pemA ECA3253	Pectinesterase (EC 3.1.1.11)	-1.14388	ECA_RS16000	KEGG	eca01100 Metabolic pathways – Global and overview maps - Methabolism	28 - Metabolic pathways	GO:0045330; GO:0005618; GO:0042545; GO:0045490; GO:0030599
ECA3320	folK ECA3320	2-amino-4-hydroxy-6-hydroxymethyldihydropteridine pyrophosphokinase (EC 2.7.6.3)	-1.60157	ECA_RS16365	KEGG	eca01100 Metabolic pathways – Global and overview maps - Methabolism	28 - Metabolic pathways	GO:0003848; GO:0009396; GO:0016301
ECA3323	panD ECA3323	Aspartate 1-decarboxylase (EC 4.1.1.11) (Aspartate alpha-decarboxylase) [Cleaved into: Aspartate 1-decarboxylase beta chain, Aspartate 1-decarboxylase alpha chain]	-1.17983	ECA_RS16380	KEGG	eca01100 Metabolic pathways – Global and overview maps - Methabolism	28 - Metabolic pathways	GO:0006523; GO:0004068; GO:0005737; GO:0015940
ECA3338	nrdF ECA3338	Ribonucleoside-diphosphate reductase subunit beta (EC 1.17.4.1)	-1.37069	ECA_RS16450	KEGG	eca01100 Metabolic pathways – Global and overview maps - Methabolism	28 - Metabolic pathways	GO:0006260; GO:0009186; GO:0009263; GO:0046872; GO:0004748; GO:0005971
ECA3362	luxS ECA3362	S-ribosylhomocysteine lyase (EC 4.4.1.21) (AI-2 synthesis protein) (Autoinducer-2 production protein LuxS)	-1.60731	ECA_RS16600	KEGG	eca01100 Metabolic pathways – Global and overview maps - Methabolism	28 - Metabolic pathways	GO:0043768; GO:0005506; GO:0009372
ECA3462	proA ECA3462	Gamma-glutamyl phosphate reductase (GPR) (EC 1.2.1.41) (Glutamate-5-semialdehyde dehydrogenase) (Glutamyl-gamma-semialdehyde dehydrogenase) (GSA dehydrogenase)	-1.07131	ECA_RS17065	KEGG	eca01100 Metabolic pathways – Global and overview maps - Methabolism	28 - Metabolic pathways	GO:0055129; GO:0050661; GO:0005737; GO:0004350
ECA3467	pepD ECA3467	Aminoacyl-histidine dipeptidase (EC 3.4.13.3)	-1.34322	ECA_RS17090	KEGG	eca01100 Metabolic pathways – Global and overview maps - Methabolism	28 - Metabolic pathways	GO:0016805
ECA3485	mtnD2 ECA3485	Acireductone dioxygenase 2 (1, 2-dihydroxy-3-keto-5-methylthiopentene dioxygenase 2) (DHK-MTPene dioxygenase 2) (Acireductone dioxygenase (Fe(2+)-requiring) 2) (ARD' 2) (Fe-ARD 2) (EC 1.13.11.54) (Acireductone dioxygenase (Ni(2+)-requiring) 2) (ARD 2) (Ni-ARD 2) (EC 1.13.11.53), mtnD2 ECA3485	-1.5459	ECA_RS17175	KEGG	eca01100 Metabolic pathways – Global and overview maps - Methabolism	28 - Metabolic pathways	GO:0019284; GO:0019509; GO:0010308; GO:0010309; GO:0005506; GO:0016151
ECA3486	mtnC ECA3486	Enolase-phosphatase E1 (EC 3.1.3.77) (2, 3-diketo-5-methylthio-1-phosphopentane phosphatase), mtnC ECA3486	-1.03505	ECA_RS17180	KEGG	eca01100 Metabolic pathways – Global and overview maps - Methabolism	28 - Metabolic pathways	GO:0043715; GO:0043716; GO:0019284; GO:0019509; GO:0043874; GO:0000287
ECA3541	cysC ECA3541	Adenylyl-sulfate kinase (EC 2.7.1.25) (APS kinase) (ATP adenosine-5'-phosphosulfate 3'-phosphotransferase) (Adenosine-5'-phosphosulfate kinase)	-3.0555	ECA_RS17490	KEGG	eca01100 Metabolic pathways – Global and overview maps - Methabolism	28 - Metabolic pathways	GO:0005524; GO:0004020; GO:0070814; GO:0000103
ECA3542	cysN ECA3542	Sulfate adenylyltransferase subunit 1 (EC 2.7.7.4) (ATP-sulfurylase large subunit) (Sulfate adenylate transferase)	-4.10614	ECA_RS17495	KEGG	eca01100 Metabolic pathways – Global and overview maps - Methabolism	28 - Metabolic pathways	GO:0005524; GO:0005525; GO:0003924; GO:0070814; GO:0004781; GO:0000103
ECA3543	cysD ECA3543	Sulfate adenylyltransferase subunit 2 (EC 2.7.7.4) (ATP-sulfurylase small subunit) (Sulfate adenylate transferase) (SAT)	-4.25846	ECA_RS17500	KEGG	eca01100 Metabolic pathways – Global and overview maps - Methabolism	28 - Metabolic pathways	GO:0005524; GO:0070814; GO:0004781; GO:0000103; GO:0019419
ECA3544	cysG1 ECA3544	Siroheme synthase 1 [Includes: Uroporphyrinogen-III C-methyltransferase 1 (Urogen III methylase 1) (EC 2.1.1.107) (SUMT 1) (Uroporphyrinogen III methylase 1) (UROM 1), Precorrin-2 dehydrogenase 1 (EC 1.3.1.76), Sirohydrochlorin ferrochelatase 1 (EC 4.99.1.4)]	-5.0527	ECA_RS17505	KEGG	eca01100 Metabolic pathways – Global and overview maps - Methabolism	28 - Metabolic pathways	GO:0051287; GO:0009236; GO:0043115; GO:0019354; GO:0051266; GO:0004851
ECA3545	cysH ECA3545	Phosphoadenosine phosphosulfate reductase (EC 1.8.4.8) (3'-phosphoadenylylsulfate reductase) (PAPS reductase, thioredoxin dependent) (PAPS sulfotransferase) (PAdoPS reductase), cysH ECA3545	-2.03433	ECA_RS17510	KEGG	eca01100 Metabolic pathways – Global and overview maps - Methabolism	28 - Metabolic pathways	GO:0019344; GO:0005737; GO:0070814; GO:0009086; GO:0004604; GO:0019379
ECA3546	cysI ECA3546	Sulfite reductase [NADPH] hemoprotein beta-component (SiR-HP) (SiRHP) (EC 1.8.1.2)	-1.66825	ECA_RS17515	KEGG	eca01100 Metabolic pathways – Global and overview maps - Methabolism	28 - Metabolic pathways	GO:0051539; GO:0050661; GO:0019344; GO:0020037; GO:0070814; GO:0046872; GO:0000103; GO:0004783; GO:0009337
ECA3566	eno ECA3566	Enolase (EC 4.2.1.11) (2-phospho-D-glycerate hydro-lyase) (2-phosphoglycerate dehydratase)	-1.25324	ECA_RS17620	KEGG	eca01100 Metabolic pathways – Global and overview maps - Methabolism	28 - Metabolic pathways	GO:0009986; GO:0005576; GO:0006096; GO:0000287; GO:0004634; GO:0000015
ECA3573	garR ECA3573	2-hydroxy-3-oxopropionate reductase (EC 1.1.1.60) (Tartronate semialdehyde reductase)	-2.11181	ECA_RS17655	KEGG	eca01100 Metabolic pathways – Global and overview maps - Methabolism	28 - Metabolic pathways	GO:0008679; GO:0051287; GO:0046392; GO:0046487; GO:0004616
ECA3575	gudD ECA3575	Glucarate dehydratase (EC 4.2.1.40)	-1.01192	ECA_RS17665	KEGG	eca01100 Metabolic pathways – Global and overview maps - Methabolism	28 - Metabolic pathways	GO:0019394; GO:0008872; GO:0000287
ECA3584	hldE ECA3584	Bifunctional protein HldE [Includes: D-beta-D-heptose 7-phosphate kinase (EC 2.7.1.167) (D-beta-D-heptose 7-phosphotransferase) (D-glycero-beta-D-manno-heptose-7-phosphate kinase), D-beta-D-heptose 1-phosphate adenylyltransferase (EC 2.7.7.70) (D-glycero-beta-D-manno-heptose 1-phosphate adenylyltransferase)], hldE ECA3584	-1.3086	ECA_RS17710	KEGG	eca01100 Metabolic pathways – Global and overview maps - Methabolism	28 - Metabolic pathways	GO:0097171; GO:0005524; GO:0033785; GO:0033786; GO:0016773
ECA3665	alr ECA3665	Alanine racemase (EC 5.1.1.1)	-2.3621	ECA_RS18115	KEGG	eca01100 Metabolic pathways – Global and overview maps - Methabolism	28 - Metabolic pathways	GO:0030632; GO:0008784; GO:0030170
ECA3775	ECA3775	Putative membrane protein	-1.15184	ECA_RS18650	KEGG	eca01100 Metabolic pathways – Global and overview maps - Methabolism	28 - Metabolic pathways	GO:0016021; GO:0009401
ECA3789	aceE ECA3789	Pyruvate dehydrogenase E1 component (EC 1.2.4.1)	-1.11351	ECA_RS18715	KEGG	eca01100 Metabolic pathways – Global and overview maps - Methabolism	28 - Metabolic pathways	GO:0004739
ECA3813	ddl ECA3813	D-alanine--D-alanine ligase (EC 6.3.2.4) (D-Ala-D-Ala ligase) (D-alanylalanine synthetase)	-1.17243	ECA_RS18835	KEGG	eca01100 Metabolic pathways – Global and overview maps - Methabolism	28 - Metabolic pathways	GO:0005524; GO:0008716; GO:0071555; GO:0005737; GO:0000287; GO:0030145; GO:0009252; GO:0008360
ECA3814	murC ECA3814	UDP-N-acetylmuramate--L-alanine ligase (EC 6.3.2.8) (UDP-N-acetylmuramoyl-L-alanine synthetase)	-1.1019	ECA_RS18840	KEGG	eca01100 Metabolic pathways – Global and overview maps - Methabolism	28 - Metabolic pathways	GO:0005524; GO:0008763; GO:0007049; GO:0051301; GO:0071555; GO:0005737; GO:0009252; GO:0008360
ECA3815	murG ECA3815	UDP-N-acetylglucosamine--N-acetylmuramyl-(pentapeptide) pyrophosphoryl-undecaprenol N-acetylglucosamine transferase (EC 2.4.1.227) (Undecaprenyl-PP-MurNAc-pentapeptide-UDPGlcNAc GlcNAc transferase)	-1.45608	ECA_RS18845	KEGG	eca01100 Metabolic pathways – Global and overview maps - Methabolism	28 - Metabolic pathways	GO:0051991; GO:0007049; GO:0051301; GO:0071555; GO:0030259; GO:0009252; GO:0005886; GO:0008360; GO:0050511
ECA3817	murD ECA3817	UDP-N-acetylmuramoylalanine--D-glutamate ligase (EC 6.3.2.9) (D-glutamic acid-adding enzyme) (UDP-N-acetylmuramoyl-L-alanyl-D-glutamate synthetase)	-0.995199	ECA_RS18855	KEGG	eca01100 Metabolic pathways – Global and overview maps - Methabolism	28 - Metabolic pathways	GO:0005524; GO:0008764; GO:0007049; GO:0051301; GO:0071555; GO:0005737; GO:0009252; GO:0008360
ECA3833	leuC ECA3833	3-isopropylmalate dehydratase large subunit (EC 4.2.1.33) (Alpha-IPM isomerase) (IPMI) (Isopropylmalate isomerase)	-1.25439	ECA_RS18930	KEGG	eca01100 Metabolic pathways – Global and overview maps - Methabolism	28 - Metabolic pathways	GO:0003861; GO:0051539; GO:0009098; GO:0046872
ECA3858	pdxA ECA3858	4-hydroxythreonine-4-phosphate dehydrogenase (EC 1.1.1.262) (4-(phosphohydroxy)-L-threonine dehydrogenase)	-2.47863	ECA_RS19055	KEGG	eca01100 Metabolic pathways – Global and overview maps - Methabolism	28 - Metabolic pathways	GO:0050570; GO:0051287; GO:0050897; GO:0005737; GO:0000287; GO:0042823; GO:0008615; GO:0008270
ECA3873	ispH lytB ECA3873	4-hydroxy-3-methylbut-2-enyl diphosphate reductase (EC 1.17.1.2)	-2.25878	ECA_RS19135	KEGG	eca01100 Metabolic pathways – Global and overview maps - Methabolism	28 - Metabolic pathways	GO:0051538; GO:0051745; GO:0050992; GO:0019288; GO:0046872; GO:0016114
ECA3889	thrC ECA3889	Threonine synthase (EC 4.2.3.1)	-1.59357	ECA_RS19215	KEGG	eca01100 Metabolic pathways – Global and overview maps - Methabolism	28 - Metabolic pathways	GO:0006520; GO:0030170; GO:0004795
ECA3890	thrB ECA3890	Homoserine kinase (HK) (HSK) (EC 2.7.1.39)	-1.10637	ECA_RS19220	KEGG	eca01100 Metabolic pathways – Global and overview maps - Methabolism	28 - Metabolic pathways	GO:0005524; GO:0005737; GO:0004413; GO:0009088
ECA3911	fbaA ECA3911	Fructose-bisphosphate aldolase class II (EC 4.1.2.13)	-1.85696	ECA_RS19325	KEGG	eca01100 Metabolic pathways – Global and overview maps - Methabolism	28 - Metabolic pathways	GO:0004332; GO:0006096; GO:0008270
ECA3924	gshB ECA3924	Glutathione synthetase (EC 6.3.2.3) (GSH synthetase) (Glutathione synthase)	-0.986149	ECA_RS19380	KEGG	eca01100 Metabolic pathways – Global and overview maps - Methabolism	28 - Metabolic pathways	GO:0005524; GO:0005829; GO:0004363; GO:0000287; GO:0030145
ECA3969	frdA ECA3969	Fumarate reductase flavoprotein subunit (EC 1.3.5.4)	-1.76063	ECA_RS19600	KEGG	eca01100 Metabolic pathways – Global and overview maps - Methabolism	28 - Metabolic pathways	GO:0009061; GO:0022900; GO:0050660; GO:0016627
ECA3970	frdB ECA3970	Succinate dehydrogenase iron-sulfur subunit (EC 1.3.5.1)	-2.1333	ECA_RS19605	KEGG	eca01100 Metabolic pathways – Global and overview maps - Methabolism	28 - Metabolic pathways	GO:0051537; GO:0051538; GO:0051539; GO:0009055; GO:0046872; GO:0008177; GO:0006099
ECA3971	frdC ECA3971	Fumarate reductase subunit C (Fumarate reductase 15 kDa hydrophobic protein)	-1.66336	ECA_RS19610	KEGG	eca01100 Metabolic pathways – Global and overview maps - Methabolism	28 - Metabolic pathways	GO:0016021; GO:0005886
ECA3972	frdD ECA3972	Fumarate reductase subunit D (Fumarate reductase 13 kDa hydrophobic protein)	-1.42262	ECA_RS19615	KEGG	eca01100 Metabolic pathways – Global and overview maps - Methabolism	28 - Metabolic pathways	GO:0006106; GO:0016021; GO:0005886
ECA3990	aceA ECA3990	Isocitrate lyase (EC 4.1.3.1)	-1.84635	ECA_RS19695	KEGG	eca01100 Metabolic pathways – Global and overview maps - Methabolism	28 - Metabolic pathways	GO:0019752; GO:0004451
ECA4006	rpoA ECA4006	DNA-directed RNA polymerase subunit alpha (RNAP subunit alpha) (EC 2.7.7.6) (RNA polymerase subunit alpha) (Transcriptase subunit alpha)	-3.25181	ECA_RS19805	KEGG	eca01100 Metabolic pathways – Global and overview maps - Methabolism	28 - Metabolic pathways	GO:0003677; GO:0003899; GO:0006351
ECA4046	glyA2 ECA4046	Serine hydroxymethyltransferase 2 (SHMT 2) (Serine methylase 2) (EC 2.1.2.1)	-1.70691	ECA_RS20000	KEGG	eca01100 Metabolic pathways – Global and overview maps - Methabolism	28 - Metabolic pathways	GO:0005737; GO:0019264; GO:0004372; GO:0030170; GO:0035999
ECA4088	ECA4088	Phosphoglycolate phosphatase (PGP) (PGPase) (EC 3.1.3.18)	-1.10705	ECA_RS20210	KEGG	eca01100 Metabolic pathways – Global and overview maps - Methabolism	28 - Metabolic pathways	GO:0005975; GO:0046295; GO:0046872; GO:0008967
ECA4113	ECA4113	Putative cystathionine beta-synthase	-2.84175	ECA_RS20330	KEGG	eca01100 Metabolic pathways – Global and overview maps - Methabolism	28 - Metabolic pathways	GO:0006535
ECA4114	ECA4114	Putative lysine/ornithine decarboxylase	-1.35422	ECA_RS20335	KEGG	eca01100 Metabolic pathways – Global and overview maps - Methabolism	28 - Metabolic pathways	GO:0016831
ECA4135	malQ ECA4135	4-alpha-glucanotransferase (EC 2.4.1.25) (Amylomaltase) (Disproportionating enzyme)	-1.18951	ECA_RS20440	KEGG	eca01100 Metabolic pathways – Global and overview maps - Methabolism	28 - Metabolic pathways	GO:0004134
ECA4150	glgX ECA4150	Glycogen debranching enzyme (EC 3.2.1.-) (Glycogen operon protein GlgX)	-1.16533	ECA_RS20515	KEGG	eca01100 Metabolic pathways – Global and overview maps - Methabolism	28 - Metabolic pathways	GO:0005980; GO:0004133; GO:0004553
ECA4151	glgB ECA4151	1, 4-alpha-glucan branching enzyme GlgB (EC 2.4.1.18) (1, 4-alpha-D-glucan:1, 4-alpha-D-glucan 6-glucosyl-transferase) (Alpha-(1->4)-glucan branching enzyme) (Glycogen branching enzyme) (BE)	-1.17324	ECA_RS20520	KEGG	eca01100 Metabolic pathways – Global and overview maps - Methabolism	28 - Metabolic pathways	GO:0003844; GO:0043169; GO:0005978; GO:0004553
ECA4197	ECA4197	Adenylosuccinate lyase (ASL) (EC 4.3.2.2) (Adenylosuccinase)	-1.70184	ECA_RS20745	KEGG	eca01100 Metabolic pathways – Global and overview maps - Methabolism	28 - Metabolic pathways	GO:0044208; GO:0006189; GO:0070626; GO:0004018
ECA4206	rffG ECA4206	dTDP-glucose 4, 6-dehydratase (EC 4.2.1.46), rffG ECA4206	-1.16261	ECA_RS20810	KEGG	eca01100 Metabolic pathways – Global and overview maps - Methabolism	28 - Metabolic pathways	GO:0008460; GO:0009225
ECA4217	putA ECA4217	Bifunctional protein PutA	-2.53359	ECA_RS20865	KEGG	eca01100 Metabolic pathways – Global and overview maps - Methabolism	28 - Metabolic pathways	GO:0003842; GO:0003677; GO:0016620; GO:0006561; GO:0010133; GO:0004657; GO:0003700; GO:0006351
ECA4251	metL ECA4251	Bifunctional aspartokinase/homoserine dehydrogenase II (EC 2.7.2.4)	-1.57817	ECA_RS21065	KEGG	eca01100 Metabolic pathways – Global and overview maps - Methabolism	28 - Metabolic pathways	GO:0050661; GO:0009067; GO:0004072; GO:0004412
ECA4267	glpK ECA4267	Glycerol kinase (EC 2.7.1.30) (ATP:glycerol 3-phosphotransferase) (Glycerokinase)	-1.1312	ECA_RS21145	KEGG	eca01100 Metabolic pathways – Global and overview maps - Methabolism	28 - Metabolic pathways	GO:0005524; GO:0019563; GO:0004370; GO:0006072; GO:0046872
ECA4272	tpiA ECA4272	Triosephosphate isomerase (TIM) (EC 5.3.1.1) (Triose-phosphate isomerase)	-1.12849	ECA_RS21170	KEGG	eca01100 Metabolic pathways – Global and overview maps - Methabolism	28 - Metabolic pathways	GO:0005737; GO:0006094; GO:0006096; GO:0006098; GO:0004807
ECA4330	ECA4330	Hydroxypyruvate isomerase (EC 5.3.1.22)	-1.66338	ECA_RS21430	KEGG	eca01100 Metabolic pathways – Global and overview maps - Methabolism	28 - Metabolic pathways	GO:0008903
ECA4373	bcsZ ECA4373	Endoglucanase (EC 3.2.1.4)	-1.9491	ECA_RS21635	KEGG	eca01100 Metabolic pathways – Global and overview maps - Methabolism	28 - Metabolic pathways	GO:0005975; GO:0008810
ECA4379	ggt ECA4379	Gamma-glutamyltranspeptidase (EC 2.3.2.2)	-1.32353	ECA_RS21665	KEGG	eca01100 Metabolic pathways – Global and overview maps - Methabolism	28 - Metabolic pathways	GO:0003840; GO:0006749
ECA4423	ECA4423	Putative nucleoside hydrolase	-1.33854	ECA_RS21885	KEGG	eca01100 Metabolic pathways – Global and overview maps - Methabolism	28 - Metabolic pathways	GO:0016799
ECA4424	ECA4424	Putative nucleoside hydrolase protein	-1.25632	ECA_RS21890	KEGG	eca01100 Metabolic pathways – Global and overview maps - Methabolism	28 - Metabolic pathways	GO:0016799
ECA4425	ECA4425	Putative dihydrodipicolinate synthetase	-1.05481	ECA_RS21895	KEGG	eca01100 Metabolic pathways – Global and overview maps - Methabolism	28 - Metabolic pathways	GO:0005737; GO:0016829
ECA4491	ECA4491	Putative beta-ketoacyl-ACP synthase	-1.08987	ECA_RS22195	KEGG	eca01100 Metabolic pathways – Global and overview maps - Methabolism	28 - Metabolic pathways	GO:0016740
ECA4494	ECA4494	Putative beta-ketoacyl synthase	-1.8113	ECA_RS22210	KEGG	eca01100 Metabolic pathways – Global and overview maps - Methabolism	28 - Metabolic pathways	GO:0016740
ECA4508	glmS ECA4508	Glutamine--fructose-6-phosphate aminotransferase [isomerizing] (EC 2.6.1.16) (D-fructose-6-phosphate amidotransferase) (GFAT) (Glucosamine-6-phosphate synthase) (Hexosephosphate aminotransferase) (L-glutamine--D-fructose-6-phosphate amidotransferase)	-1.52524	ECA_RS22280	KEGG	eca01100 Metabolic pathways – Global and overview maps - Methabolism	28 - Metabolic pathways	GO:0030246; GO:1901137; GO:0005975; GO:0005737; GO:0006541; GO:0004360
ECA4511	atpC ECA4511	ATP synthase epsilon chain (ATP synthase F1 sector epsilon subunit) (F-ATPase epsilon subunit)	-1.5616	ECA_RS22295	KEGG	eca01100 Metabolic pathways – Global and overview maps - Methabolism	28 - Metabolic pathways	GO:0005524; GO:0005886; GO:0042777; GO:0046933; GO:0045261; GO:0046961
ECA4512	atpD ECA4512	ATP synthase subunit beta (EC 3.6.3.14) (ATP synthase F1 sector subunit beta) (F-ATPase subunit beta)	-3.41203	ECA_RS22300	KEGG	eca01100 Metabolic pathways – Global and overview maps - Methabolism	28 - Metabolic pathways	GO:0005524; GO:0015991; GO:0005886; GO:0042777; GO:0046933; GO:0045261
ECA4513	atpG ECA4513	ATP synthase gamma chain (ATP synthase F1 sector gamma subunit) (F-ATPase gamma subunit)	-3.99584	ECA_RS22305	KEGG	eca01100 Metabolic pathways – Global and overview maps - Methabolism	28 - Metabolic pathways	GO:0005524; GO:0005886; GO:0042777; GO:0046933; GO:0045261; GO:0046961
ECA4514	atpA ECA4514	ATP synthase subunit alpha (EC 3.6.3.14) (ATP synthase F1 sector subunit alpha) (F-ATPase subunit alpha)	-3.95534	ECA_RS22310	KEGG	eca01100 Metabolic pathways – Global and overview maps - Methabolism	28 - Metabolic pathways	GO:0005524; GO:0015991; GO:0005886; GO:0042777; GO:0046933; GO:0045261; GO:0046961
ECA4515	atpH ECA4515	ATP synthase subunit delta (ATP synthase F(1) sector subunit delta) (F-type ATPase subunit delta) (F-ATPase subunit delta)	-4.03054	ECA_RS22315	KEGG	eca01100 Metabolic pathways – Global and overview maps - Methabolism	28 - Metabolic pathways	GO:0005886; GO:0042777; GO:0046933; GO:0045261
ECA4516	atpF ECA4516	ATP synthase subunit b (ATP synthase F(0) sector subunit b) (ATPase subunit I) (F-type ATPase subunit b) (F-ATPase subunit b)	-3.74033	ECA_RS22320	KEGG	eca01100 Metabolic pathways – Global and overview maps - Methabolism	28 - Metabolic pathways	GO:0016021; GO:0005886; GO:0042777; GO:0046933; GO:0045263
ECA4517	atpE ECA4517	ATP synthase subunit c (ATP synthase F(0) sector subunit c) (F-type ATPase subunit c) (F-ATPase subunit c) (Lipid-binding protein)	-3.64994	ECA_RS22325	KEGG	eca01100 Metabolic pathways – Global and overview maps - Methabolism	28 - Metabolic pathways	GO:0015991; GO:0015986; GO:0015078; GO:0016021; GO:0008289; GO:0005886; GO:0045263
ECA4518	atpB ECA4518	ATP synthase subunit a (ATP synthase F0 sector subunit a) (F-ATPase subunit 6)	-2.37848	ECA_RS22330	KEGG	eca01100 Metabolic pathways – Global and overview maps - Methabolism	28 - Metabolic pathways	GO:0016021; GO:0005886; GO:0042777; GO:0046933; GO:0045263
ECA0094	aldB ECA0094	Aldehyde dehydrogenase B (EC 1.2.1.22)	-3.89099	ECA_RS00470	KEGG	eca01120 Microbial metabolism in diverse environments - Global and overview maps - Metabolism	29 - Microbial metabolism in diverse environments	GO:0008911
ECA0260	accC ECA0260	Biotin carboxylase (EC 6.3.4.14)	-1.8128	ECA_RS01365	KEGG	eca01120 Microbial metabolism in diverse environments - Global and overview maps - Metabolism	29 - Microbial metabolism in diverse environments	GO:0005524; GO:0004075; GO:0046872
ECA0311	gltD ECA0311	Glutamate synthase [NADPH] small chain (EC 1.4.1.13)	-2.22424	ECA_RS01615	KEGG	eca01120 Microbial metabolism in diverse environments - Global and overview maps - Metabolism	29 - Microbial metabolism in diverse environments	GO:0006537; GO:0004355; GO:0051536
ECA0338	ECA0338	Probable sugar-bisphosphate aldolase	-3.78374	ECA_RS01740	KEGG	eca01120 Microbial metabolism in diverse environments - Global and overview maps - Metabolism	29 - Microbial metabolism in diverse environments	GO:0016832; GO:0005975; GO:0008270
ECA0339	ECA0339	Probable sugar-bisphosphate aldolase	-3.33448	ECA_RS01745	KEGG	eca01120 Microbial metabolism in diverse environments - Global and overview maps - Metabolism	29 - Microbial metabolism in diverse environments	GO:0016832; GO:0005975; GO:0008270
ECA0340	ECA0340	PTS system, IIbc component	-2.17575	ECA_RS01750	KEGG	eca01120 Microbial metabolism in diverse environments - Global and overview maps - Metabolism	29 - Microbial metabolism in diverse environments	GO:0016021; GO:0009401; GO:0005886; GO:0008982; GO:0005351
ECA0341	ECA0341	PTS system, IIb component	-2.06502	ECA_RS01755	KEGG	eca01120 Microbial metabolism in diverse environments - Global and overview maps - Metabolism	29 - Microbial metabolism in diverse environments	GO:0009401; GO:0022877
ECA0342	ECA0342	PTS system, EIIa component	-2.40829	ECA_RS01760	KEGG	eca01120 Microbial metabolism in diverse environments - Global and overview maps - Metabolism	29 - Microbial metabolism in diverse environments	GO:0016021; GO:0009401; GO:0008982
ECA0438	rhaD ECA0438	Rhamnulose-1-phosphate aldolase (EC 4.1.2.19)	-2.03957	ECA_RS02230	KEGG	eca01120 Microbial metabolism in diverse environments - Global and overview maps - Metabolism	29 - Microbial metabolism in diverse environments	GO:0005737; GO:0046872; GO:0019301; GO:0008994
ECA0439	rhaA ECA0439	L-rhamnose isomerase (EC 5.3.1.14)	-2.41498	ECA_RS02235	KEGG	eca01120 Microbial metabolism in diverse environments - Global and overview maps - Metabolism	29 - Microbial metabolism in diverse environments	GO:0008740; GO:0005737; GO:0030145; GO:0019301
ECA0600	cfa8B ECA0600	Putative oxidoreductase	-1.17128	ECA_RS02990	KEGG	eca01120 Microbial metabolism in diverse environments - Global and overview maps - Metabolism	29 - Microbial metabolism in diverse environments	GO:0043880; GO:0008270
ECA0685	mdh ECA0685	Malate dehydrogenase (EC 1.1.1.37)	-1.89869	ECA_RS03410	KEGG	eca01120 Microbial metabolism in diverse environments - Global and overview maps - Metabolism	29 - Microbial metabolism in diverse environments	GO:0030060; GO:0005975; GO:0006108; GO:0006099
ECA0861	tktA1 ECA0861	Transketolase (EC 2.2.1.1)	-1.64107	ECA_RS04265	KEGG	eca01120 Microbial metabolism in diverse environments - Global and overview maps - Metabolism	29 - Microbial metabolism in diverse environments	GO:0046872; GO:0004802
ECA0866	ECA0866	Putative dihydroxyacetone kinase	-2.4999	ECA_RS04290	KEGG	eca01120 Microbial metabolism in diverse environments - Global and overview maps - Metabolism	29 - Microbial metabolism in diverse environments	GO:0006071; GO:0004371
ECA0867	tpiA ECA0867	Putative triosephosphate isomerase (EC 5.3.1.1)	-2.69403	ECA_RS04295	KEGG	eca01120 Microbial metabolism in diverse environments - Global and overview maps - Metabolism	29 - Microbial metabolism in diverse environments	GO:0004807
ECA0871	maeB ECA0871	NADP-dependent malic enzyme (EC 1.1.1.40)	-3.19216	ECA_RS04315	KEGG	eca01120 Microbial metabolism in diverse environments - Global and overview maps - Metabolism	29 - Microbial metabolism in diverse environments	GO:0051287; GO:0005829; GO:0004471; GO:0004473; GO:0006108; GO:0030145; GO:0008948; GO:0016746
ECA0886	cysM ECA0886	Cysteine synthase (EC 2.5.1.47)	-1.53847	ECA_RS04390	KEGG	eca01120 Microbial metabolism in diverse environments - Global and overview maps - Metabolism	29 - Microbial metabolism in diverse environments	GO:0006535; GO:0004124; GO:0016740
ECA0894	cysK ECA0894	Cysteine synthase (EC 2.5.1.47)	-2.56659	ECA_RS04430	KEGG	eca01120 Microbial metabolism in diverse environments - Global and overview maps - Metabolism	29 - Microbial metabolism in diverse environments	GO:0006535; GO:0004124; GO:0016740
ECA1225	hybO ECA1225	Hydrogenase-2 small subunit (EC 1.12.7.2)	-2.90966	ECA_RS06065	KEGG	eca01120 Microbial metabolism in diverse environments - Global and overview maps - Metabolism	29 - Microbial metabolism in diverse environments	GO:0051538; GO:0051539; GO:0008901; GO:0009375; GO:0016021; GO:0046872
ECA1228	hybC ECA1228	Hydrogenase-2 large subunit (EC 1.12.7.2)	-3.63281	ECA_RS06080	KEGG	eca01120 Microbial metabolism in diverse environments - Global and overview maps - Metabolism	29 - Microbial metabolism in diverse environments	GO:0008901; GO:0016151
ECA1250	fdhF ECA1250	Formate dehydrogenase H (EC 1.2.1.2)	-2.27889	ECA_RS06185	KEGG	eca01120 Microbial metabolism in diverse environments - Global and overview maps - Metabolism	29 - Microbial metabolism in diverse environments	GO:0009055; GO:0008863; GO:0015942; GO:0051536; GO:0030151
ECA1336	pgm ECA1336	Phosphoglucomutase (EC 5.4.2.2)	-1.45167	ECA_RS06645	KEGG	eca01120 Microbial metabolism in diverse environments - Global and overview maps - Metabolism	29 - Microbial metabolism in diverse environments	GO:0005975; GO:0000287; GO:0004614
ECA1356	gltA ECA1356	Citrate synthase (EC 2.3.3.16)	-1.09139	ECA_RS06745	KEGG	eca01120 Microbial metabolism in diverse environments - Global and overview maps - Metabolism	29 - Microbial metabolism in diverse environments	GO:0004108; GO:0005737; GO:0006099
ECA1359	sdhA ECA1359	Succinate dehydrogenase flavoprotein subunit (EC 1.3.5.1)	-1.5911	ECA_RS06760	KEGG	eca01120 Microbial metabolism in diverse environments - Global and overview maps - Metabolism	29 - Microbial metabolism in diverse environments	GO:0022900; GO:0050660; GO:0005886; GO:0008177; GO:0006099
ECA1360	sdhB ECA1360	Succinate dehydrogenase iron-sulfur subunit (EC 1.3.5.1)	-1.64082	ECA_RS06765	KEGG	eca01120 Microbial metabolism in diverse environments - Global and overview maps - Metabolism	29 - Microbial metabolism in diverse environments	GO:0051537; GO:0051538; GO:0051539; GO:0009055; GO:0046872; GO:0008177; GO:0006099
ECA1361	sucA ECA1361	2-oxoglutarate dehydrogenase E1 component (EC 1.2.4.2)	-2.19375	ECA_RS06770	KEGG	eca01120 Microbial metabolism in diverse environments - Global and overview maps - Metabolism	29 - Microbial metabolism in diverse environments	GO:0004591; GO:0030976; GO:0006099
ECA1362	sucB ECA1362	Dihydrolipoyllysine-residue succinyltransferase component of 2-oxoglutarate dehydrogenase complex (EC 2.3.1.61) (2-oxoglutarate dehydrogenase complex component E2)	-2.31276	ECA_RS06775	KEGG	eca01120 Microbial metabolism in diverse environments - Global and overview maps - Metabolism	29 - Microbial metabolism in diverse environments	GO:0033512; GO:0004149; GO:0045252; GO:0006099
ECA1363	sucC ECA1363	Succinyl-CoA ligase [ADP-forming] subunit beta (EC 6.2.1.5) (Succinyl-CoA synthetase subunit beta) (SCS-beta)	-2.2915	ECA_RS06780	KEGG	eca01120 Microbial metabolism in diverse environments - Global and overview maps - Metabolism	29 - Microbial metabolism in diverse environments	GO:0005524; GO:0000287; GO:0030145; GO:0004775; GO:0006099
ECA1364	sucD ECA1364	Succinyl-CoA ligase [ADP-forming] subunit alpha (EC 6.2.1.5)	-1.46803	ECA_RS06785	KEGG	eca01120 Microbial metabolism in diverse environments - Global and overview maps - Metabolism	29 - Microbial metabolism in diverse environments	GO:0005524; GO:0048037; GO:0004775
ECA1401	glk ECA1401	Glucokinase (EC 2.7.1.2) (Glucose kinase)	-1.46508	ECA_RS06975	KEGG	eca01120 Microbial metabolism in diverse environments - Global and overview maps - Metabolism	29 - Microbial metabolism in diverse environments	GO:0005524; GO:0005737; GO:0004340; GO:0006096
ECA1425	hpcH ECA1425	Putative 2, 4-dihydroxyhept-2-ene-1, 7-dioic acid aldolase (EC 4.1.2.-)	-2.44422	ECA_RS07100	KEGG	eca01120 Microbial metabolism in diverse environments - Global and overview maps - Metabolism	29 - Microbial metabolism in diverse environments	GO:0016829; GO:0046872
ECA1428	mhpF nahO ECA1428	Acetaldehyde dehydrogenase (EC 1.2.1.10) (Acetaldehyde dehydrogenase [acetylating])	-1.89026	ECA_RS07115	KEGG	eca01120 Microbial metabolism in diverse environments - Global and overview maps - Metabolism	29 - Microbial metabolism in diverse environments	GO:0019380; GO:0051287; GO:0008774
ECA1457	ECA1457	Putative thiamine pyrophosphate-dependent protein	-1.62425	ECA_RS07260	KEGG	eca01120 Microbial metabolism in diverse environments - Global and overview maps - Metabolism	29 - Microbial metabolism in diverse environments	GO:0016823; GO:0019310; GO:0000287; GO:0030976
ECA1458	idhA ECA1458	Putative myo-inositol 2-dehydrogenase (EC 1.1.1.18)	-1.23109	ECA_RS07265	KEGG	eca01120 Microbial metabolism in diverse environments - Global and overview maps - Metabolism	29 - Microbial metabolism in diverse environments	GO:0050112
ECA1463	ECA1463	Putative carbohydrate kinase	-2.14993	ECA_RS07290	KEGG	eca01120 Microbial metabolism in diverse environments - Global and overview maps - Metabolism	29 - Microbial metabolism in diverse environments	GO:0016301; GO:0016773
ECA1464	mocC ECA1464	Putative myo-inositol catabolism protein	-2.40077	ECA_RS07295	KEGG	eca01120 Microbial metabolism in diverse environments - Global and overview maps - Metabolism	29 - Microbial metabolism in diverse environments	N/A
ECA1465	ECA1465	Uncharacterized protein	-1.20193	ECA_RS07300	KEGG	eca01120 Microbial metabolism in diverse environments - Global and overview maps - Metabolism	29 - Microbial metabolism in diverse environments	GO:0008880; GO:0019310
ECA1507	ECA1507	Formate dehydrogenase (EC 1.2.1.2)	-2.77009	ECA_RS07505	KEGG	eca01120 Microbial metabolism in diverse environments - Global and overview maps - Metabolism	29 - Microbial metabolism in diverse environments	GO:0051539; GO:0009055; GO:0008863; GO:0015942; GO:0030151
ECA1875	nrfA ECA1875	Cytochrome c-552 (EC 1.7.2.2) (Ammonia-forming cytochrome c nitrite reductase) (Cytochrome c nitrite reductase)	-2.53646	ECA_RS09260	KEGG	eca01120 Microbial metabolism in diverse environments - Global and overview maps - Metabolism	29 - Microbial metabolism in diverse environments	GO:0005509; GO:0020037; GO:0005506; GO:0042128; GO:0042279; GO:0042597
ECA1951	ECA1951	Putative transketolase C-terminal section	-2.08896	ECA_RS09625	KEGG	eca01120 Microbial metabolism in diverse environments - Global and overview maps - Metabolism	29 - Microbial metabolism in diverse environments	GO:0003824
ECA2031	narG ECA2031	Respiratory nitrate reductase 1 alpha chain (EC 1.7.99.4)	-1.79039	ECA_RS10010	KEGG	eca01120 Microbial metabolism in diverse environments - Global and overview maps - Metabolism	29 - Microbial metabolism in diverse environments	GO:0051539; GO:0009055; GO:0030151; GO:0042126; GO:0008940; GO:0009325
ECA2032	narH ECA2032	Respiratory nitrate reductase 1 beta chain (EC 1.7.99.4)	-2.4153	ECA_RS10015	KEGG	eca01120 Microbial metabolism in diverse environments - Global and overview maps - Metabolism	29 - Microbial metabolism in diverse environments	GO:0042126; GO:0008940; GO:0009325
ECA2033	narJ ECA2033	Respiratory nitrate reductase 1 delta chain (EC 1.7.99.4)	-1.53923	ECA_RS10020	KEGG	eca01120 Microbial metabolism in diverse environments - Global and overview maps - Metabolism	29 - Microbial metabolism in diverse environments	GO:0051131; GO:0008940
ECA2034	narI ECA2034	Respiratory nitrate reductase 1 gamma chain (EC 1.7.99.4)	-1.0615	ECA_RS10025	KEGG	eca01120 Microbial metabolism in diverse environments - Global and overview maps - Metabolism	29 - Microbial metabolism in diverse environments	GO:0016021; GO:0008940; GO:0009325
ECA2054	gabD ECA2054	Succinate-semialdehyde dehydrogenase [NADP+] (EC 1.2.1.16)	-2.03546	ECA_RS10125	KEGG	eca01120 Microbial metabolism in diverse environments - Global and overview maps - Metabolism	29 - Microbial metabolism in diverse environments	GO:0009450; GO:0009013
ECA2186	prs ECA2186	Ribose-phosphate pyrophosphokinase (RPPK) (EC 2.7.6.1) (5-phospho-D-ribosyl alpha-1-diphosphate) (Phosphoribosyl diphosphate synthase) (Phosphoribosyl pyrophosphate synthase)	-1.15878	ECA_RS10745	KEGG	eca01120 Microbial metabolism in diverse environments - Global and overview maps - Metabolism	29 - Microbial metabolism in diverse environments	GO:0006015; GO:0005524; GO:0005737; GO:0016301; GO:0000287; GO:0009165; GO:0009156; GO:0004749
ECA2244	ddc ECA2244	L-2, 4-diaminobutyrate decarboxylase (EC 4.1.1.-)	-1.00578	ECA_RS11020	KEGG	eca01120 Microbial metabolism in diverse environments - Global and overview maps - Metabolism	29 - Microbial metabolism in diverse environments	GO:0016831; GO:0019752; GO:0030170
ECA2245	pptA ECA2245	Tautomerase PptA (EC 5.3.2.-)	-1.25382	ECA_RS11025	KEGG	eca01120 Microbial metabolism in diverse environments - Global and overview maps - Metabolism	29 - Microbial metabolism in diverse environments	GO:0006725; GO:0005737; GO:0016862
ECA2262	fumC ECA2262	Fumarate hydratase class II (Fumarase C) (EC 4.2.1.2)	-2.19054	ECA_RS11110	KEGG	eca01120 Microbial metabolism in diverse environments - Global and overview maps - Metabolism	29 - Microbial metabolism in diverse environments	GO:0004333; GO:0006106; GO:0006099; GO:0045239
ECA2344	gapA ECA2344	Glyceraldehyde-3-phosphate dehydrogenase (EC 1.2.1.-)	-2.41569	ECA_RS11515	KEGG	eca01120 Microbial metabolism in diverse environments - Global and overview maps - Metabolism	29 - Microbial metabolism in diverse environments	GO:0051287; GO:0050661; GO:0006006; GO:0016620
ECA2345	ECA2345	Putative aldose 1-epimerase	-2.25499	ECA_RS11520	KEGG	eca01120 Microbial metabolism in diverse environments - Global and overview maps - Metabolism	29 - Microbial metabolism in diverse environments	GO:0030246; GO:0005975; GO:0016853
ECA2356	ECA2356	Putative sugar phosphotransferase enzyme IIa component (EC 2.7.1.69)	-1.76232	ECA_RS11575	KEGG	eca01120 Microbial metabolism in diverse environments - Global and overview maps - Metabolism	29 - Microbial metabolism in diverse environments	GO:0008982
ECA2439	icd ECA2439	Isocitrate dehydrogenase [NADP] (EC 1.1.1.42)	-1.0377	ECA_RS11980	KEGG	eca01120 Microbial metabolism in diverse environments - Global and overview maps - Metabolism	29 - Microbial metabolism in diverse environments	GO:0051287; GO:0006097; GO:0004450; GO:0000287; GO:0006099
ECA2479	zwf ECA2479	Glucose-6-phosphate 1-dehydrogenase (G6PD) (EC 1.1.1.49)	-1.52224	ECA_RS12160	KEGG	eca01120 Microbial metabolism in diverse environments - Global and overview maps - Metabolism	29 - Microbial metabolism in diverse environments	GO:0050661; GO:0006006; GO:0004345; GO:0006098
ECA2698	ehpE ECA2698	Putative phenazine antibiotic biosynthesis protein	-1.50466	ECA_RS13230	KEGG	eca01120 Microbial metabolism in diverse environments - Global and overview maps - Metabolism	29 - Microbial metabolism in diverse environments	GO:0010181; GO:0004733; GO:0008615
ECA2714	adhC ECA2714	S-(hydroxymethyl)glutathione dehydrogenase (EC 1.1.1.284)	-1.43586	ECA_RS13310	KEGG	eca01120 Microbial metabolism in diverse environments - Global and overview maps - Metabolism	29 - Microbial metabolism in diverse environments	GO:0051903; GO:0006069; GO:0008270
ECA2715	ECA2715	Putative esterase	-1.67814	ECA_RS13315	KEGG	eca01120 Microbial metabolism in diverse environments - Global and overview maps - Metabolism	29 - Microbial metabolism in diverse environments	GO:0018738; GO:0046294
ECA2729	fruB ECA2729	PTS system, fructose-specific IIa/Fpr component (EC 2.7.1.69)	-1.86129	ECA_RS13385	KEGG	eca01120 Microbial metabolism in diverse environments - Global and overview maps - Metabolism	29 - Microbial metabolism in diverse environments	GO:0005737; GO:0016301; GO:0009401; GO:0008982
ECA3039	ackA ECA3039	Acetate kinase (EC 2.7.2.1) (Acetokinase)	-2.15266	ECA_RS14915	KEGG	eca01120 Microbial metabolism in diverse environments - Global and overview maps - Metabolism	29 - Microbial metabolism in diverse environments	GO:0005524; GO:0008776; GO:0006085; GO:0005737; GO:0000287; GO:0006082
ECA3040	pta ECA3040	Phosphate acetyltransferase (EC 2.3.1.8) (Phosphotransacetylase)	-3.22605	ECA_RS14920	KEGG	eca01120 Microbial metabolism in diverse environments - Global and overview maps - Metabolism	29 - Microbial metabolism in diverse environments	GO:0006085; GO:0005737; GO:0008959
ECA3541	cysC ECA3541	Adenylyl-sulfate kinase (EC 2.7.1.25) (APS kinase) (ATP adenosine-5'-phosphosulfate 3'-phosphotransferase) (Adenosine-5'-phosphosulfate kinase)	-3.0555	ECA_RS17490	KEGG	eca01120 Microbial metabolism in diverse environments - Global and overview maps - Metabolism	29 - Microbial metabolism in diverse environments	GO:0005524; GO:0004020; GO:0070814; GO:0000103
ECA3542	cysN ECA3542	Sulfate adenylyltransferase subunit 1 (EC 2.7.7.4) (ATP-sulfurylase large subunit) (Sulfate adenylate transferase)	-4.10614	ECA_RS17495	KEGG	eca01120 Microbial metabolism in diverse environments - Global and overview maps - Metabolism	29 - Microbial metabolism in diverse environments	GO:0005524; GO:0005525; GO:0003924; GO:0070814; GO:0004781; GO:0000103
ECA3543	cysD ECA3543	Sulfate adenylyltransferase subunit 2 (EC 2.7.7.4) (ATP-sulfurylase small subunit) (Sulfate adenylate transferase) (SAT)	-4.25846	ECA_RS17500	KEGG	eca01120 Microbial metabolism in diverse environments - Global and overview maps - Metabolism	29 - Microbial metabolism in diverse environments	GO:0005524; GO:0070814; GO:0004781; GO:0000103; GO:0019419
ECA3545	cysH ECA3545	Phosphoadenosine phosphosulfate reductase (EC 1.8.4.8) (3'-phosphoadenylylsulfate reductase) (PAPS reductase, thioredoxin dependent) (PAPS sulfotransferase) (PAdoPS reductase), cysH ECA3545	-2.03433	ECA_RS17510	KEGG	eca01120 Microbial metabolism in diverse environments - Global and overview maps - Metabolism	29 - Microbial metabolism in diverse environments	GO:0019344; GO:0005737; GO:0070814; GO:0009086; GO:0004604; GO:0019379
ECA3546	cysI ECA3546	Sulfite reductase [NADPH] hemoprotein beta-component (SiR-HP) (SiRHP) (EC 1.8.1.2)	-1.66825	ECA_RS17515	KEGG	eca01120 Microbial metabolism in diverse environments - Global and overview maps - Metabolism	29 - Microbial metabolism in diverse environments	GO:0051539; GO:0050661; GO:0019344; GO:0020037; GO:0070814; GO:0046872; GO:0000103; GO:0004783; GO:0009337
ECA3566	eno ECA3566	Enolase (EC 4.2.1.11) (2-phospho-D-glycerate hydro-lyase) (2-phosphoglycerate dehydratase)	-1.25324	ECA_RS17620	KEGG	eca01120 Microbial metabolism in diverse environments - Global and overview maps - Metabolism	29 - Microbial metabolism in diverse environments	GO:0009986; GO:0005576; GO:0006096; GO:0000287; GO:0004634; GO:0000015
ECA3775	ECA3775	Putative membrane protein	-1.15184	ECA_RS18650	KEGG	eca01120 Microbial metabolism in diverse environments - Global and overview maps - Metabolism	29 - Microbial metabolism in diverse environments	GO:0016021; GO:0009401
ECA3789	aceE ECA3789	Pyruvate dehydrogenase E1 component (EC 1.2.4.1)	-1.11351	ECA_RS18715	KEGG	eca01120 Microbial metabolism in diverse environments - Global and overview maps - Metabolism	29 - Microbial metabolism in diverse environments	GO:0004739
ECA3889	thrC ECA3889	Threonine synthase (EC 4.2.3.1)	-1.59357	ECA_RS19215	KEGG	eca01120 Microbial metabolism in diverse environments - Global and overview maps - Metabolism	29 - Microbial metabolism in diverse environments	GO:0006520; GO:0030170; GO:0004795
ECA3890	thrB ECA3890	Homoserine kinase (HK) (HSK) (EC 2.7.1.39)	-1.10637	ECA_RS19220	KEGG	eca01120 Microbial metabolism in diverse environments - Global and overview maps - Metabolism	29 - Microbial metabolism in diverse environments	GO:0005524; GO:0005737; GO:0004413; GO:0009088
ECA3911	fbaA ECA3911	Fructose-bisphosphate aldolase class II (EC 4.1.2.13)	-1.85696	ECA_RS19325	KEGG	eca01120 Microbial metabolism in diverse environments - Global and overview maps - Metabolism	29 - Microbial metabolism in diverse environments	GO:0004332; GO:0006096; GO:0008270
ECA3969	frdA ECA3969	Fumarate reductase flavoprotein subunit (EC 1.3.5.4)	-1.76063	ECA_RS19600	KEGG	eca01120 Microbial metabolism in diverse environments - Global and overview maps - Metabolism	29 - Microbial metabolism in diverse environments	GO:0009061; GO:0022900; GO:0050660; GO:0016627
ECA3970	frdB ECA3970	Succinate dehydrogenase iron-sulfur subunit (EC 1.3.5.1)	-2.1333	ECA_RS19605	KEGG	eca01120 Microbial metabolism in diverse environments - Global and overview maps - Metabolism	29 - Microbial metabolism in diverse environments	GO:0051537; GO:0051538; GO:0051539; GO:0009055; GO:0046872; GO:0008177; GO:0006099
ECA3971	frdC ECA3971	Fumarate reductase subunit C (Fumarate reductase 15 kDa hydrophobic protein)	-1.66336	ECA_RS19610	KEGG	eca01120 Microbial metabolism in diverse environments - Global and overview maps - Metabolism	29 - Microbial metabolism in diverse environments	GO:0016021; GO:0005886
ECA3972	frdD ECA3972	Fumarate reductase subunit D (Fumarate reductase 13 kDa hydrophobic protein)	-1.42262	ECA_RS19615	KEGG	eca01120 Microbial metabolism in diverse environments - Global and overview maps - Metabolism	29 - Microbial metabolism in diverse environments	GO:0006106; GO:0016021; GO:0005886
ECA3990	aceA ECA3990	Isocitrate lyase (EC 4.1.3.1)	-1.84635	ECA_RS19695	KEGG	eca01120 Microbial metabolism in diverse environments - Global and overview maps - Metabolism	29 - Microbial metabolism in diverse environments	GO:0019752; GO:0004451
ECA4046	glyA2 ECA4046	Serine hydroxymethyltransferase 2 (SHMT 2) (Serine methylase 2) (EC 2.1.2.1)	-1.70691	ECA_RS20000	KEGG	eca01120 Microbial metabolism in diverse environments - Global and overview maps - Metabolism	29 - Microbial metabolism in diverse environments	GO:0005737; GO:0019264; GO:0004372; GO:0030170; GO:0035999
ECA4079	nirB ECA4079	Nitrite reductase [NAD(P)H] large subunit (EC 1.7.1.4)	-3.43618	ECA_RS20165	KEGG	eca01120 Microbial metabolism in diverse environments - Global and overview maps - Metabolism	29 - Microbial metabolism in diverse environments	GO:0051539; GO:0050661; GO:0050660; GO:0020037; GO:0046872; GO:0042128; GO:0008942
ECA4114	ECA4114	Putative lysine/ornithine decarboxylase	-1.35422	ECA_RS20335	KEGG	eca01120 Microbial metabolism in diverse environments - Global and overview maps - Metabolism	29 - Microbial metabolism in diverse environments	GO:0016831
ECA4251	metL ECA4251	Bifunctional aspartokinase/homoserine dehydrogenase II (EC 2.7.2.4)	-1.57817	ECA_RS21065	KEGG	eca01120 Microbial metabolism in diverse environments - Global and overview maps - Metabolism	29 - Microbial metabolism in diverse environments	GO:0050661; GO:0009067; GO:0004072; GO:0004412
ECA4272	tpiA ECA4272	Triosephosphate isomerase (TIM) (EC 5.3.1.1) (Triose-phosphate isomerase)	-1.12849	ECA_RS21170	KEGG	eca01120 Microbial metabolism in diverse environments - Global and overview maps - Metabolism	29 - Microbial metabolism in diverse environments	GO:0005737; GO:0006094; GO:0006096; GO:0006098; GO:0004807
ECA4425	ECA4425	Putative dihydrodipicolinate synthetase	-1.05481	ECA_RS21895	KEGG	eca01120 Microbial metabolism in diverse environments - Global and overview maps - Metabolism	29 - Microbial metabolism in diverse environments	GO:0005737; GO:0016829
/ECA0517	ECA0517	Putative membrane protein	-2.11904	n/a	ICEberg	*HAI2	30 - Horizontally acquired islands	GO:0016021
ECA0516	ECA0516	Cobalamin biosynthesis protein	-1.27956	ECA_RS02600	ICEberg	*HAI2	30 - Horizontally acquired islands	N/A
ECA0555	ECA0555	Putative exported protein	-1.46335	ECA_RS02765	ICEberg	*HAI2	30 - Horizontally acquired islands	N/A
ECA0600	cfa8B ECA0600	Putative oxidoreductase	-1.17128	ECA_RS02990	ICEberg	*HAI2	30 - Horizontally acquired islands	GO:0043880; GO:0008270
ECA0601	cfa8A ECA0601	Putative oxidoreductase	-1.22381	ECA_RS02995	ICEberg	*HAI2	30 - Horizontally acquired islands	N/A
ECA0602	cfa7 ECA0602	Type I polyketide synthase	-2.89077	ECA_RS03000	ICEberg	*HAI2	30 - Horizontally acquired islands	GO:0009058; GO:0016788; GO:0031177; GO:0016740
ECA0603	cfa6 ECA0603	Type I polyketide synthase	-4.16679	ECA_RS03005	ICEberg	*HAI2	30 - Horizontally acquired islands	GO:0016491; GO:0031177; GO:0016740
ECA0604	cfa5 ECA0604	Coronafacic acid synthetase, ligase component	-4.96263	ECA_RS03010	ICEberg	*HAI2	30 - Horizontally acquired islands	GO:0016021; GO:0016874
ECA0605	cfa4 ECA0605	Coronafacic acid synthetase component	-4.70518	ECA_RS03015	ICEberg	*HAI2	30 - Horizontally acquired islands	N/A
ECA0606	cfa3 ECA0606	Cfa-beta-ketoacylsynthase	-3.6079	ECA_RS03020	ICEberg	*HAI2	30 - Horizontally acquired islands	GO:0016740
ECA0607	cfa2 ECA0607	Coronafacic acid dehydratase (EC 4.2.1.-)	-3.67594	ECA_RS03025	ICEberg	*HAI2	30 - Horizontally acquired islands	GO:0016829
ECA0608	cfa1 ECA0608	Cfa-acyl carrier protein	-3.20388	ECA_RS03030	ICEberg	*HAI2	30 - Horizontally acquired islands	N/A
ECA0609	cfl ECA0609	Coronafacate ligase	-1.81896	ECA_RS03035	ICEberg	*HAI2	30 - Horizontally acquired islands	GO:0016874
ECA0674	ECA0674	Putative phage-related protein	-1.14439	ECA_RS03360	Bell et al., 2004	*HAI3	30 - Horizontally acquired islands	N/A
ECA1057	ECA1057	Uncharacterized protein	-1.64882	ECA_RS05245	Bell et al., 2004	*HAI4	30 - Horizontally acquired islands	N/A
ECA1418	wzb ECA1418	Probable protein-tyrosine-phosphatase (EC 3.1.3.48)	-1.47193	ECA_RS07065	Bell et al., 2004	*HAI5	30 - Horizontally acquired islands	GO:0004725
ECA1419	wzc ECA1419	Tyrosine-protein kinase (EC 2.7.1.112)	-2.04651	ECA_RS07070	Bell et al., 2004	*HAI5	30 - Horizontally acquired islands	GO:0045226; GO:0016021; GO:0016301; GO:0009103
ECA1420	rfbP ECA1420	Undecaprenyl-phosphate galactosephosphotransferase (EC 2.7.8.6)	-3.8046	ECA_RS07075	Bell et al., 2004	*HAI5	30 - Horizontally acquired islands	GO:0016021; GO:0005886; GO:0000271; GO:0047360
ECA1421	rfbI ECA1421	CDP-6-deoxy-L-threo-D-glycero-4-hexulose-3-dehydr ase reductase (EC 1.17.1.-)	-3.48651	ECA_RS07080	Bell et al., 2004	*HAI5	30 - Horizontally acquired islands	GO:0051537; GO:0009055; GO:0046872; GO:0016491
ECA1422	rfbF ECA1422	Glucose-1-phosphate cytidylyltransferase (EC 2.7.7.33)	-1.23245	ECA_RS07085	Bell et al., 2004	*HAI5	30 - Horizontally acquired islands	GO:0009058; GO:0047343
ECA1423	rfbG ECA1423	CDP-glucose 4, 6-dehydratase (EC 4.2.1.45)	-1.79872	ECA_RS07090	Bell et al., 2004	*HAI5	30 - Horizontally acquired islands	GO:0047733
ECA1424	rfbH ECA1424	CDP-4-keto-6-deoxy-D-glucose-3-dehydratase	-1.59452	ECA_RS07095	Bell et al., 2004	*HAI5	30 - Horizontally acquired islands	GO:0003824
ECA1425	hpcH ECA1425	Putative 2, 4-dihydroxyhept-2-ene-1, 7-dioic acid aldolase (EC 4.1.2.-)	-2.44422	ECA_RS07100	Bell et al., 2004	*HAI5	30 - Horizontally acquired islands	GO:0016829; GO:0046872
ECA1426	ECA1426	Putative thiamine pyrophosphate enzyme	-2.41597	ECA_RS07105	Bell et al., 2004	*HAI5	30 - Horizontally acquired islands	GO:0003824; GO:0000287; GO:0030976
ECA1427	ECA1427	Putative dTDP-glucose 4,6-dehydratase	-1.16386	ECA_RS07110	Bell et al., 2004	*HAI5	30 - Horizontally acquired islands	GO:0003824; GO:0050662
ECA1428	mhpF nahO ECA1428	Acetaldehyde dehydrogenase (EC 1.2.1.10) (Acetaldehyde dehydrogenase [acetylating])	-1.89026	ECA_RS07115	Bell et al., 2004	*HAI5	30 - Horizontally acquired islands	GO:0019380; GO:0051287; GO:0008774
ECA1431	rfbX ECA1431	Putative O-antigen transporter	-1.72582	ECA_RS07130	Bell et al., 2004	*HAI5	30 - Horizontally acquired islands	GO:0016021
ECA1432	ECA1432	Putative glycosyl transferase	-2.76914	ECA_RS07135	Bell et al., 2004	*HAI5	30 - Horizontally acquired islands	GO:0016740
ECA1433	ECA1433	Putative acyl transferase (EC 2.3.1.-)	-2.0481	ECA_RS22395	Bell et al., 2004	*HAI5	30 - Horizontally acquired islands	GO:0016746
ECA1434	ECA1434	Putative glycosyl transferase	-1.55671	ECA_RS07145	Bell et al., 2004	*HAI5	30 - Horizontally acquired islands	GO:0016740
ECA1435	rfc ECA1435	Putative O-antigen polymerase	-1.56512	ECA_RS07150	Bell et al., 2004	*HAI5	30 - Horizontally acquired islands	GO:0016021
ECA1436	rfbU ECA1436	Putative glycosyl transferase	-2.13373	ECA_RS07155	Bell et al., 2004	*HAI5	30 - Horizontally acquired islands	GO:0016757
ECA1437	rfbN ECA1437	O antigen biosynthesis rhamnosyltransferase rfbn (EC 2.4.1.-)	-1.71579	ECA_RS07160	Bell et al., 2004	*HAI5	30 - Horizontally acquired islands	GO:0016757
ECA1438	rfbM ECA1438	Mannose-1-phosphate guanylyltransferase (EC 2.7.7.22)	-1.11566	ECA_RS07165	Bell et al., 2004	*HAI5	30 - Horizontally acquired islands	GO:0008928; GO:0000271
ECA1439	rfbK ECA1439	Phosphomannomutase (EC 5.4.2.8)	-1.27588	ECA_RS07170	Bell et al., 2004	*HAI5	30 - Horizontally acquired islands	GO:0005975; GO:0000287; GO:0004615
ECA1456	ECA1456	Putative aldehyde dehydrogenase	-1.04968	ECA_RS07255	Bell et al., 2004	*HAI6	30 - Horizontally acquired islands	GO:0004491
ECA1457	ECA1457	Putative thiamine pyrophosphate-dependent protein	-1.62425	ECA_RS07260	Bell et al., 2004	*HAI6	30 - Horizontally acquired islands	GO:0016823; GO:0019310; GO:0000287; GO:0030976
ECA1458	idhA ECA1458	Putative myo-inositol 2-dehydrogenase (EC 1.1.1.18)	-1.23109	ECA_RS07265	Bell et al., 2004	*HAI6	30 - Horizontally acquired islands	GO:0050112
ECA1460	ECA1460	Putative sugar ABC transporter, ATP-binding protein	-1.27159	ECA_RS07275	Bell et al., 2004	*HAI6	30 - Horizontally acquired islands	GO:0005524; GO:0016887
ECA1461	ECA1461	Putative sugar ABC transporter, permease protein	-1.24855	ECA_RS07280	Bell et al., 2004	*HAI6	30 - Horizontally acquired islands	GO:0016021; GO:0005886; GO:0005215
ECA1462	ECA1462	Probable oxidoreductase	-2.14651	ECA_RS07285	Bell et al., 2004	*HAI6	30 - Horizontally acquired islands	GO:0016491
ECA1463	ECA1463	Putative carbohydrate kinase	-2.14993	ECA_RS07290	Bell et al., 2004	*HAI6	30 - Horizontally acquired islands	GO:0016301; GO:0016773
ECA1464	mocC ECA1464	Putative myo-inositol catabolism protein	-2.40077	ECA_RS07295	Bell et al., 2004	*HAI6	30 - Horizontally acquired islands	N/A
ECA1465	ECA1465	Uncharacterized protein	-1.20193	ECA_RS07300	Bell et al., 2004	*HAI6	30 - Horizontally acquired islands	GO:0008880; GO:0019310
ECA1488	ECA1488	Non-ribosomal peptide synthetase	-1.24622	ECA_RS07415	Bell et al., 2004	*HAI6	30 - Horizontally acquired islands	GO:0003824; GO:0031177
ECA1615	virB9 ECA1615	Putative conjugal transfer protein	-2.01261	ECA_RS07995	Bell et al., 2004	*HAI7	30 - Horizontally acquired islands	N/A
ECA1625	traR ECA1625	Putative conjugal transfer protein	-1.30987	ECA_RS08055	Bell et al., 2004	*HAI7	30 - Horizontally acquired islands	GO:0008270
ECA1663	ECA1663	Uncharacterized protein	-1.4672	ECA_RS08235	Bell et al., 2004	*HAI7	30 - Horizontally acquired islands	GO:0000746
/ECA2133	ECA2133	Uncharacterized protein	-2.4359	n/a	Bell et al., 2004	*HAI8	30 - Horizontally acquired islands	GO:0005524; GO:0016887
ECA2053	gabT ECA2053	4-aminobutyrate aminotransferase (EC 2.6.1.19)	-1.78057	ECA_RS10120	Bell et al., 2004	*HAI8	30 - Horizontally acquired islands	GO:0003867; GO:0009448; GO:0030170
ECA2054	gabD ECA2054	Succinate-semialdehyde dehydrogenase [NADP+] (EC 1.2.1.16)	-2.03546	ECA_RS10125	Bell et al., 2004	*HAI8	30 - Horizontally acquired islands	GO:0009450; GO:0009013
ECA2056	ECA2056	Putative transport system, permease protein	-1.40993	ECA_RS10135	Bell et al., 2004	*HAI8	30 - Horizontally acquired islands	GO:0016021; GO:0005886; GO:0006810
ECA2057	ECA2057	Putative transport system, permease protein	-1.32691	ECA_RS10140	Bell et al., 2004	*HAI8	30 - Horizontally acquired islands	GO:0016021; GO:0005886; GO:0006810
ECA2058	ECA2058	Probable short-chain dehydrogenase	-2.1154	ECA_RS10145	Bell et al., 2004	*HAI8	30 - Horizontally acquired islands	GO:0016491
ECA2059	ECA2059	Putative phosphotransferase	-1.23258	ECA_RS10150	Bell et al., 2004	*HAI8	30 - Horizontally acquired islands	GO:0016740
ECA2067	bor ECA2067	Lipoprotein	-2.18355	ECA_RS10190	Bell et al., 2004	*HAI8	30 - Horizontally acquired islands	GO:0009279
ECA2081	hrpP ECA2081	Type III secretion protein	-1.60235	ECA_RS10260	Bell et al., 2004	*HAI8	30 - Horizontally acquired islands	N/A
ECA2088	hrpX ECA2088	Two-component sensor kinase	-1.25775	ECA_RS10295	Bell et al., 2004	*HAI8	30 - Horizontally acquired islands	GO:0016021; GO:0005622; GO:0000155
ECA2093	hrpA ECA2093	Hrp pili protein HrpA (TTSS pilin HrpA)	-1.19578	ECA_RS10315	Bell et al., 2004	*HAI8	30 - Horizontally acquired islands	GO:0005615; GO:0009405; GO:0009289
ECA2104	ECA2104	VgrG protein	-1.16219	ECA_RS10370	Bell et al., 2004	*HAI8	30 - Horizontally acquired islands	N/A
ECA2105	ECA2105	Type III secretion protein	-2.00386	ECA_RS10375	Bell et al., 2004	*HAI8	30 - Horizontally acquired islands	N/A
ECA2106	ECA2106	Uncharacterized alpha/beta hydrolase domain containing protein	-1.04864	ECA_RS10380	Bell et al., 2004	*HAI8	30 - Horizontally acquired islands	N/A
ECA2109	ECA2109	Putative lipoprotein	-1.3179	ECA_RS10395	Bell et al., 2004	*HAI8	30 - Horizontally acquired islands	N/A
ECA2110	ECA2110	Uncharacterized protein	-1.03606	ECA_RS10400	Bell et al., 2004	*HAI8	30 - Horizontally acquired islands	N/A
ECA2117	hecA1 ECA2117	Hemolysin/hemagglutinin-like protein	-2.3571	ECA_RS10435	Bell et al., 2004	*HAI8	30 - Horizontally acquired islands	N/A
ECA2134	ECA2134	ABC transporter, substrate binding protein	-1.50237	ECA_RS10500	Bell et al., 2004	*HAI8	30 - Horizontally acquired islands	N/A
ECA2135	ECA2135	Periplasmic pectate lyase (EC 4.2.2.2)	-1.04081	ECA_RS10505	Bell et al., 2004	*HAI8	30 - Horizontally acquired islands	GO:0030570; GO:0045490; GO:0042597
ECA2144	ECA2144	Putative substrate-binding periplasmic transport protein	-1.47307	ECA_RS10540	Bell et al., 2004	*HAI8	30 - Horizontally acquired islands	GO:0006865
ECA2145	ECA2145	Putative branched-chain amino acid transport system, permease component	-1.22212	ECA_RS10545	Bell et al., 2004	*HAI8	30 - Horizontally acquired islands	GO:0016021; GO:0005886; GO:0005215
ECA2147	ECA2147	Putative ABC transport ATP-binding subunit	-1.48078	ECA_RS10555	Bell et al., 2004	*HAI8	30 - Horizontally acquired islands	GO:0005524; GO:0016887
ECA2148	ECA2148	Putative ABC transport ATP-binding subunit	-1.64173	ECA_RS10560	Bell et al., 2004	*HAI8	30 - Horizontally acquired islands	GO:0005524; GO:0016887
/ECA2694	ECA2694	Putative polyketide synthetase	-1.05218	n/a	Bell et al., 2004	*HAI10	30 - Horizontally acquired islands	GO:0003824
ECA2695	ECA2695	Putative malonyl CoA-acyl carrier protein transacylase	-2.10852	ECA_RS13215	Bell et al., 2004	*HAI10	30 - Horizontally acquired islands	GO:0016740
ECA2698	ehpE ECA2698	Putative phenazine antibiotic biosynthesis protein	-1.50466	ECA_RS13230	Bell et al., 2004	*HAI10	30 - Horizontally acquired islands	GO:0010181; GO:0004733; GO:0008615
ECA2699	ehpD ECA2699	Putative phenazine antibiotic biosynthesis protein	-1.34088	ECA_RS13235	Bell et al., 2004	*HAI10	30 - Horizontally acquired islands	GO:0009058; GO:0003824
ECA2705	ehpR ECA2705	Phenazine antibiotic resistance protein	-1.94497	ECA_RS13265	Bell et al., 2004	*HAI10	30 - Horizontally acquired islands	GO:0046677
ECA2866	ECA2866	Uncharacterized protein	-3.10949	ECA_RS14065	Bell et al., 2004	*HAI12	30 - Horizontally acquired islands	N/A
ECA2928	ECA2928	3-oxoacyl-[acyl-carrier-protein] synthase 2 (EC 2.3.1.179)	-1.12674	ECA_RS14380	Bell et al., 2004	*HAI14	30 - Horizontally acquired islands	GO:0033817; GO:0006633
ECA2929	ECA2929	Putative efflux protein	-1.13275	ECA_RS18550	Bell et al., 2004	*HAI14	30 - Horizontally acquired islands	GO:0016021; GO:0005215
ECA2942	nifZ ECA2942	Nitrogen fixation protein	-1.48481	ECA_RS14450	Bell et al., 2004	*HAI14	30 - Horizontally acquired islands	GO:0009399
ECA2948	nifN ECA2948	Nitrogenase iron-molybdenum cofactor biosynthesis protein	-1.26907	ECA_RS14480	Bell et al., 2004	*HAI14	30 - Horizontally acquired islands	GO:0009399; GO:0016163; GO:0006461
ECA2968	ECA2968	ABC transporter permease protein	-1.50139	ECA_RS14580	Bell et al., 2004	*HAI14	30 - Horizontally acquired islands	GO:0016021; GO:0005886; GO:0005215
ECA2969	ECA2969	ABC transporter permease protein	-1.6839	ECA_RS14585	Bell et al., 2004	*HAI14	30 - Horizontally acquired islands	GO:0016021; GO:0005886; GO:0005215
ECA2970	ECA2970	ABC-transporter ATP-binding protein	-2.53708	ECA_RS14590	Bell et al., 2004	*HAI14	30 - Horizontally acquired islands	GO:0005524; GO:0015424
ECA2971	ECA2971	Putative branched-chain amino acid aminotransferase (EC 2.6.1.21)	-1.38521	ECA_RS14595	Bell et al., 2004	*HAI14	30 - Horizontally acquired islands	GO:0047810
ECA2982	emrE ECA2982	Putative multidrug resistance protein	-1.52663	ECA_RS14650	Bell et al., 2004	*HAI14	30 - Horizontally acquired islands	GO:0016021; GO:0005886; GO:0006810
ECA3265	ECA3265	Uncharacterized protein	-1.15806	ECA_RS16060	Bell et al., 2004	*HAI14	30 - Horizontally acquired islands	N/A
ECA3266	ECA3266	Putative hemagglutinin/hemolysin-related protein	-2.78774	ECA_RS16065	Bell et al., 2004	*HAI15	30 - Horizontally acquired islands	GO:0005509
ECA3267	aggA ECA3267	Agglutination protein	-1.10166	ECA_RS16070	Bell et al., 2004	*HAI15	30 - Horizontally acquired islands	GO:0019867; GO:0005215
ECA3392	ECA3392	SymE toxin like protein	-1.50015	ECA_RS16765	Bell et al., 2004	*HAI16	30 - Horizontally acquired islands	GO:0003723; GO:0016070; GO:0005737; GO:0016788
ECA3393	ECA3393	SymR RNA	-2.35398	ECA_RS16770	Bell et al., 2004	*HAI16	30 - Horizontally acquired islands	GO:0003723; GO:0016070; GO:0005737; GO:0016788
ECA3399	xerC ECA3399	Tyrosine recombinase XerC	-2.38886	ECA_RS16780	Bell et al., 2004	*HAI16	30 - Horizontally acquired islands	GO:0003677; GO:0007049; GO:0051301; GO:0007059; GO:0005737; GO:0006313; GO:0009037
ECA3406	xerC ECA3406 ECA3415	Tyrosine recombinase XerC	-1.96238	ECA_RS16810	Bell et al., 2004	*HAI16	30 - Horizontally acquired islands	GO:0003677; GO:0007049; GO:0051301; GO:0007059; GO:0005737; GO:0006313; GO:0009037
ECA3427	ECA3427	Uncharacterized protein	-1.10275	ECA_RS16900	Bell et al., 2004	*HAI16	30 - Horizontally acquired islands	N/A
ECA3428	ECA3428	Uncharacterized protein	-1.04601	ECA_RS16905	Bell et al., 2004	*HAI16	30 - Horizontally acquired islands	N/A
ECA3431	ECA3431	Putative membrane protein	-1.30113	ECA_RS16920	Bell et al., 2004	*HAI16	30 - Horizontally acquired islands	GO:0016021
ECA3432	ECA3432	Putative virulence-associated protein	-1.51927	ECA_RS16925	Bell et al., 2004	*HAI16	30 - Horizontally acquired islands	GO:0016021
ECA3433	ECA3433	ImpA-like protein type VI secretion system	-2.73843	ECA_RS16930	Bell et al., 2004	*HAI16	30 - Horizontally acquired islands	N/A
ECA3434	ECA3434	Putative exported protein	-3.16684	ECA_RS16935	Bell et al., 2004	*HAI16	30 - Horizontally acquired islands	N/A
ECA3435	ECA3435	Putative sigma-54 dependent transcriptional regulator	-3.31706	ECA_RS16940	Bell et al., 2004	*HAI16	30 - Horizontally acquired islands	GO:0005524; GO:0003677; GO:0006355; GO:0006351
ECA3436	ECA3436	Putative chaperone	-2.06148	ECA_RS16945	Bell et al., 2004	*HAI16	30 - Horizontally acquired islands	GO:0005524; GO:0019538
ECA3437	ECA3437	Putative membrane protein	-2.30263	ECA_RS16950	Bell et al., 2004	*HAI16	30 - Horizontally acquired islands	GO:0016021
ECA3438	ECA3438	Uncharacterized protein	-3.44233	ECA_RS16955	Bell et al., 2004	*HAI16	30 - Horizontally acquired islands	N/A
ECA3439	ECA3439	Putative lipoprotein	-3.07877	ECA_RS16960	Bell et al., 2004	*HAI16	30 - Horizontally acquired islands	N/A
ECA3440	ECA3440	forkhead-associated domain containing protein	-3.61247	ECA_RS16965	Bell et al., 2004	*HAI16	30 - Horizontally acquired islands	N/A
ECA3441	ECA3441	Uncharacterized protein	-3.85075	ECA_RS16970	Bell et al., 2004	*HAI16	30 - Horizontally acquired islands	N/A
ECA3442	ECA3442	Uncharacterized protein	-1.51886	ECA_RS16975	Bell et al., 2004	*HAI16	30 - Horizontally acquired islands	N/A
ECA3443	ECA3443	Uncharacterized protein	-1.5783	ECA_RS16980	Bell et al., 2004	*HAI16	30 - Horizontally acquired islands	N/A
ECA3444	ECA3444	Uncharacterized protein	-2.84565	ECA_RS16985	Bell et al., 2004	*HAI16	30 - Horizontally acquired islands	N/A
ECA3445	ECA3445	Uncharacterized protein	-2.30303	ECA_RS16990	Bell et al., 2004	*HAI16	30 - Horizontally acquired islands	N/A
ECA3713	ECA3713	Putative phage-related membrane protein	-2.05223	ECA_RS18335	Bell et al., 2004	*HAI17	30 - Horizontally acquired islands	GO:0016021
ECA3715	ECA3715	Putative phage-related lipoprotein	-1.49242	ECA_RS18345	Bell et al., 2004	*HAI17	30 - Horizontally acquired islands	N/A
ECA3723	ECA3723	Conserved phage-related protein	-3.09252	ECA_RS18385	Bell et al., 2004	*HAI17	30 - Horizontally acquired islands	N/A
ECA3724	ECA3724	Conserved phage-related protein	-3.04148	ECA_RS18390	Bell et al., 2004	*HAI17	30 - Horizontally acquired islands	N/A
ECA3725	ECA3725	Putative phage-related exported protein	-2.32882	ECA_RS18395	Bell et al., 2004	*HAI17	30 - Horizontally acquired islands	N/A
ECA3726	ECA3726	Putative phage-related protein	-2.25829	ECA_RS18400	Bell et al., 2004	*HAI17	30 - Horizontally acquired islands	N/A
ECA3738	ECA3738	Putative bacteriophage baseplate protein	-1.74783	ECA_RS18470	Bell et al., 2004	*HAI17	30 - Horizontally acquired islands	N/A
ECA0033	ECA0033	Putative GNAT-family acetyltransferase	-1.26639	ECA_RS00175	Uniprot	*Other proteins	31 - Other proteins	GO:0008080
ECA0152	ECA0152	Putative glycosyltransferase	-1.63289	ECA_RS00755	Uniprot	*Other proteins	31 - Other proteins	GO:0016740
ECA0328	ECA0328	Putative glutathionylspermidine synthase	-2.19531	ECA_RS01690	Pfam:PF03738	*Other proteins	31 - Other proteins	N/A
ECA0333	icc cpdA ECA0333	3',5'-cyclic adenosine monophosphate phosphodiesterase CpdA (3',5'-cyclic AMP phosphodiesterase) (cAMP phosphodiesterase) (EC 3.1.4.53)	-1.30851	ECA_RS01715	Pfam:PF00149	*Other proteins	31 - Other proteins	GO:0004115; GO:0046872; GO:0000166
ECA0480	entF ECA0480	Enterobactin synthetase component F (EC 2.7.7.-)	-1.34244	ECA_RS02430	PROSITE:PS50075	*Other proteins	31 - Other proteins	GO:0016779
ECA0482	ECA0482	Putative non-ribosomal peptide synthetase	-1.50128	ECA_RS02440	PROSITE:PS50075	*Other proteins	31 - Other proteins	GO:0003824
ECA0483	ECA0483	Putative non-ribosomal peptide synthetase	-2.06212	ECA_RS02445	Pfam:PF00501	*Other proteins	31 - Other proteins	GO:0003824
ECA0724	ECA0724	Putative acetyltransferase	-1.05482	ECA_RS03585	Uniprot	*Other proteins	31 - Other proteins	GO:0008080
ECA0869	ECA0869	6-phosphogluconate dehydrogenase like protein	-1.22707	ECA_RS04305	Pfam:PF03446	*Other proteins	31 - Other proteins	GO:0004616
ECA1010	ECA1010	ThiF family Ubiqitine activated protein	-1.39127	ECA_RS05015	Pfam:PF00899	*Other proteins	31 - Other proteins	GO:0016021; GO:0008641
ECA1026	ECA1026	Putative flavodoxin	-1.09152	ECA_RS05090	PROSITE:PS50902	*Other proteins	31 - Other proteins	GO:0010181; GO:0005506; GO:0055114
ECA1147	tig ECA1147	Trigger factor (TF) (EC 5.2.1.8) (PPIase)	-1.02992	ECA_RS05690	Uniprot	*Other proteins	31 - Other proteins	GO:0007049; GO:0051301; GO:0005737; GO:0003755; GO:0006457; GO:0015031
ECA1225	hybO ECA1225	Hydrogenase-2 small subunit (EC 1.12.7.2)	-2.90966	ECA_RS06065	KEGG	*Other proteins	31 - Other proteins	GO:0051538; GO:0051539; GO:0008901; GO:0009375; GO:0016021; GO:0046872
ECA1228	hybC ECA1228	Hydrogenase-2 large subunit (EC 1.12.7.2)	-3.63281	ECA_RS06080	KEGG	*Other proteins	31 - Other proteins	GO:0008901; GO:0016151
ECA1230	hybE ECA1230	Hydrogenase-2 component protein	-2.29272	ECA_RS06090	Uniprot	*Other proteins	31 - Other proteins	N/A
ECA1398	ECA1398	Putativeoxidoreductase	-1.29507	ECA_RS06960	Pfam:PF01408	*Other proteins	31 - Other proteins	GO:0016491
ECA1433	ECA1433	Putative acyl transferase (EC 2.3.1.-)	-2.0481	ECA_RS22395	Uniprot	*Other proteins	31 - Other proteins	GO:0016746
ECA1570	ECA1570	Putative glutathione S-transferase	-1.70492	ECA_RS07800	Uniprot	*Other proteins	31 - Other proteins	GO:0016740
ECA1737	ECA1737	Putative acetyltransferase	-1.33858	ECA_RS08595	Uniprot	*Other proteins	31 - Other proteins	GO:0008080
ECA1856	ECA1856	Putative FAD-binding oxidase	-1.09413	ECA_RS09170	PROSITE:PS51387	*Other proteins	31 - Other proteins	GO:0050660; GO:0051536; GO:0016614
ECA1920	ECA1920	Cysteine-rich protein	-1.69417	ECA_RS09480	Pfam:PF02754	*Other proteins	31 - Other proteins	N/A
ECA1962	ECA1962	Putative oxidoreductase	-2.16145	ECA_RS09680	Pfam:PF00248	*Other proteins	31 - Other proteins	GO:0016491
ECA2027	ECA2027	Putative acyltransferase	-1.41508	ECA_RS09990	Uniprot	*Other proteins	31 - Other proteins	GO:0016021; GO:0016747
ECA2245	pptA ECA2245	Tautomerase PptA (EC 5.3.2.-)	-1.25382	ECA_RS11025	KEGG	*Other proteins	31 - Other proteins	GO:0006725; GO:0005737; GO:0016862
ECA2357	ECA2357	Putative kinase	-2.56829	ECA_RS11580	Uniprot	*Other proteins	31 - Other proteins	GO:0016301
ECA2396	ECA2396	Putative fructosamine kinase	-1.28518	ECA_RS11775	Uniprot	*Other proteins	31 - Other proteins	GO:0016301
ECA2407	kdgM ECA2407	Oligogalacturonate-specific porin	-4.62748	ECA_RS11830	Uniprot	*Other proteins	31 - Other proteins	N/A
ECA2443	hflD ECA2443	High frequency lysogenization protein HflD homolog	-1.02236	ECA_RS12000	Uniprot	*Other proteins	31 - Other proteins	GO:0005737; GO:0005886
ECA2575	ECA2575	Putative fumarylacetoacetate hydrolase	-1.12451	ECA_RS12615	Uniprot	*Other proteins	31 - Other proteins	GO:0016787
ECA2695	ECA2695	Putative malonyl CoA-acyl carrier protein transacylase	-2.10852	ECA_RS13215	Uniprot	*Other proteins	31 - Other proteins	GO:0016740
ECA3002	fdhE ECA3002	Protein FdhE homolog	-1.4148	ECA_RS14745	Uniprot	*Other proteins	31 - Other proteins	GO:0005737
ECA3036	ECA3036	Putative haloacid dehalogenase-like hydrolase	-2.32335	ECA_RS14900	Uniprot	*Other proteins	31 - Other proteins	GO:0016787
ECA3229	sseB ECA3229	Enhanced serine sensitivity protein	-1.43284	ECA_RS15875	Pfam:PF07179	*Other proteins	31 - Other proteins	N/A
ECA3288	grcA ECA3288	Autonomous glycyl radical cofactor	-3.38475	ECA_RS16170	HAMAP-Rule:MF_00806	*Other proteins	31 - Other proteins	GO:0003824
ECA3308	ECA3308	Putative aminotransferase	-1.45877	ECA_RS16305	Uniprot	*Other proteins	31 - Other proteins	GO:0003677; GO:0030170; GO:0008483; GO:0003700; GO:0006351
ECA3585	glnE ECA3585	Glutamate-ammonia-ligase adenylyltransferase (EC 2.7.7.42) (Glutamine-synthetase adenylyltransferase) (ATase) ([Glutamate--ammonia-ligase] adenylyltransferase)	-1.75934	ECA_RS17715	Uniprot	*Other proteins	31 - Other proteins	GO:0005524; GO:0008882; GO:0000287
ECA3643	ECA3643	GnaT-family acetyltransferase	-1.42678	ECA_RS18005	Uniprot	*Other proteins	31 - Other proteins	GO:0008080
ECA3663	qor ECA3663	Quinone oxidoreductase (EC 1.6.5.5)	-1.83069	ECA_RS18105	Pfam:PF08240	*Other proteins	31 - Other proteins	GO:0003960; GO:0008270
ECA3754	ECA3754	Putative calcineurin-like phosphoesterase	-1.13275	ECA_RS14385	Pfam:PF00149	*Other proteins	31 - Other proteins	GO:0016787
ECA3950	ECA3950	Putative zinc-binding dehydrogenase	-1.46205	ECA_RS19500	Pfam:PF08240	*Other proteins	31 - Other proteins	GO:0016491; GO:0008270
ECA4196	ECA4196	Putative acetyltransferase	-3.2088	ECA_RS20740	Uniprot	*Other proteins	31 - Other proteins	GO:0008080
ECA4220	ECA4220	NADP oxidoreductase coenzyme F420-dependent proetin	-1.53096	ECA_RS20880	Pfam:PF03807	*Other proteins	31 - Other proteins	N/A
ECA4374	bcsC ECA4374	Cellulose synthase protein C	-1.4221	ECA_RS21640	PROSITE:PS50293	*Other proteins	31 - Other proteins	GO:0030244; GO:0019867
ECA4493	ECA4493	Putative beta-hydroxydecanoyl-ACP dehydrase (EC 4.2.1.-)	-1.23611	ECA_RS22205	Uniprot	*Other proteins	31 - Other proteins	GO:0016829
/ECA0155	ECA0155	Uncharacterized protein	-1.82642	n/a	Uniprot	*Uncharacterized proteins and proteins of unknown function	32 - Uncharacterized proteins	N/A
/ECA0529	ECA0528	Uncharacterized protein	-1.24399	n/a	Uniprot	*Uncharacterized proteins and proteins of unknown function	32 - Uncharacterized proteins	N/A
/ECA0953	ECA0953	Uncharacterized protein	-1.49353	n/a	Uniprot	*Uncharacterized proteins and proteins of unknown function	32 - Uncharacterized proteins	GO:0016021
/ECA1100	ECA1100	Uncharacterized protein	-1.49016	n/a	Pfam:PF13754	*Uncharacterized proteins and proteins of unknown function	32 - Uncharacterized proteins	N/A
/ECA1891	ECA1891	Uncharacterized protein	-1.47061	n/a	Uniprot	*Uncharacterized proteins and proteins of unknown function	32 - Uncharacterized proteins	N/A
/ECA2434	ECA2434	Uncharacterized protein	-2.62516	n/a	Uniprot	*Uncharacterized proteins and proteins of unknown function	32 - Uncharacterized proteins	GO:0005524; GO:0016887
/ECA2514	ECA2514	Uncharacterized protein	-1.60488	n/a	Uniprot	*Uncharacterized proteins and proteins of unknown function	32 - Uncharacterized proteins	N/A
/ECA2658	ECA2658	Uncharacterized protein	-2.9903	n/a	Uniprot	*Uncharacterized proteins and proteins of unknown function	32 - Uncharacterized proteins	N/A
/ECA3982	ECA3982	Uncharacterized protein	-1.65492	n/a	Uniprot	*Uncharacterized proteins and proteins of unknown function	32 - Uncharacterized proteins	N/A
/ECA4442	ECA4442	Uncharacterized protein	-1.21351	n/a	Uniprot	*Uncharacterized proteins and proteins of unknown function	32 - Uncharacterized proteins	N/A
ECA0112	ECA0112	Uncharacterized protein	-2.24179	ECA_RS00555	Uniprot	*Uncharacterized proteins and proteins of unknown function	32 - Uncharacterized proteins	N/A
ECA0117	ECA0117	Putative exported protein	-1.15132	ECA_RS00580	Uniprot	*Uncharacterized proteins and proteins of unknown function	32 - Uncharacterized proteins	N/A
ECA0145	ECA0145	UPF0758 protein ECA0145	-1.51944	ECA_RS00720	Uniprot	*Uncharacterized proteins and proteins of unknown function	32 - Uncharacterized proteins	N/A
ECA0156	ECA0156	Uncharacterized protein	-2.3976	ECA_RS00770	Uniprot	*Uncharacterized proteins and proteins of unknown function	32 - Uncharacterized proteins	N/A
ECA0272	ECA0272	Putative exported protein	-1.02837	ECA_RS01425	Uniprot	*Uncharacterized proteins and proteins of unknown function	32 - Uncharacterized proteins	GO:0016021
ECA0318	ECA0318	Putative exported protein	-1.43808	ECA_RS01645	Uniprot	*Uncharacterized proteins and proteins of unknown function	32 - Uncharacterized proteins	GO:0016829; GO:0042597
ECA0329	ECA0329	UPF0441 protein ECA0329	-1.24954	ECA_RS01695	Uniprot	*Uncharacterized proteins and proteins of unknown function	32 - Uncharacterized proteins	N/A
ECA0334	ECA0334	Uncharacterized protein	-1.16669	ECA_RS01720	Uniprot	*Uncharacterized proteins and proteins of unknown function	32 - Uncharacterized proteins	N/A
ECA0394	ECA0394	Uncharacterized protein	-1.10959	ECA_RS02020	Uniprot	*Uncharacterized proteins and proteins of unknown function	32 - Uncharacterized proteins	N/A
ECA0430	ECA0430	Putative exported protein	-2.29996	ECA_RS02190	Uniprot	*Uncharacterized proteins and proteins of unknown function	32 - Uncharacterized proteins	N/A
ECA0431	ECA0431	Uncharacterized protein	-1.64867	ECA_RS02195	Uniprot	*Uncharacterized proteins and proteins of unknown function	32 - Uncharacterized proteins	N/A
ECA0555	ECA0555	Putative exported protein	-1.46335	ECA_RS02765	Uniprot	*Uncharacterized proteins and proteins of unknown function	32 - Uncharacterized proteins	N/A
ECA0631	ECA0631	UPF0337 protein ECA0631	-3.033	ECA_RS03145	Uniprot	*Uncharacterized proteins and proteins of unknown function	32 - Uncharacterized proteins	N/A
ECA0658	ECA0658	Putative exported protein	-1.65345	ECA_RS03275	Uniprot	*Uncharacterized proteins and proteins of unknown function	32 - Uncharacterized proteins	GO:0042597
ECA0721	ECA0721	Uncharacterized protein	-3.74346	ECA_RS03570	Uniprot	*Uncharacterized proteins and proteins of unknown function	32 - Uncharacterized proteins	GO:0008233
ECA0725	ECA0725	Uncharacterized protein	-1.01046	ECA_RS03590	HAMAP-Rule:MF_01029	*Uncharacterized proteins and proteins of unknown function	32 - Uncharacterized proteins	GO:0090305
ECA0882	ECA0882	Uncharacterized protein	-1.13852	ECA_RS04370	Uniprot	*Uncharacterized proteins and proteins of unknown function	32 - Uncharacterized proteins	GO:0020037; GO:0004601
ECA0948	ECA0948	Putative exported protein	-1.7387	ECA_RS04700	Uniprot	*Uncharacterized proteins and proteins of unknown function	32 - Uncharacterized proteins	N/A
ECA0970	ECA0970	UPF0261 protein ECA0970	-3.07252	ECA_RS04800	Uniprot	*Uncharacterized proteins and proteins of unknown function	32 - Uncharacterized proteins	N/A
ECA0971	ECA0971	Uncharacterized protein	-2.36116	ECA_RS04805	Uniprot	*Uncharacterized proteins and proteins of unknown function	32 - Uncharacterized proteins	GO:0003824
ECA0972	ECA0972	Putative exported protein	-2.01772	ECA_RS04810	Uniprot	*Uncharacterized proteins and proteins of unknown function	32 - Uncharacterized proteins	N/A
ECA1013	ECA1013	Putative lipoprotein	-0.990327	ECA_RS05030	Uniprot	*Uncharacterized proteins and proteins of unknown function	32 - Uncharacterized proteins	N/A
ECA1027	ECA1027	UPF0325 protein ECA1027	-1.6003	ECA_RS05095	Uniprot	*Uncharacterized proteins and proteins of unknown function	32 - Uncharacterized proteins	N/A
ECA1104	ECA1104	UPF0345 protein ECA1104	-1.57203	ECA_RS05470	Uniprot	*Uncharacterized proteins and proteins of unknown function	32 - Uncharacterized proteins	N/A
ECA1375	ECA1375	Putative exported protein	-1.52549	ECA_RS06835	Uniprot	*Uncharacterized proteins and proteins of unknown function	32 - Uncharacterized proteins	GO:0070206
ECA1734	ECA1734	Uncharacterized protein	-1.85298	ECA_RS08580	Uniprot	*Uncharacterized proteins and proteins of unknown function	32 - Uncharacterized proteins	N/A
ECA1735	ECA1735	Uncharacterized protein	-2.43301	ECA_RS08585	Uniprot	*Uncharacterized proteins and proteins of unknown function	32 - Uncharacterized proteins	N/A
ECA1736	ECA1736	Uncharacterized protein	-1.59327	ECA_RS08590	Uniprot	*Uncharacterized proteins and proteins of unknown function	32 - Uncharacterized proteins	N/A
ECA1738	ECA1738	Uncharacterized protein	-1.34346	ECA_RS08600	Uniprot	*Uncharacterized proteins and proteins of unknown function	32 - Uncharacterized proteins	N/A
ECA1742	ECA1742	Uncharacterized protein	-1.60298	ECA_RS08625	Pfam:PF12408	*Uncharacterized proteins and proteins of unknown function	32 - Uncharacterized proteins	GO:0005975; GO:0016853
ECA1747	ECA1747	Uncharacterized protein	-1.02465	ECA_RS08650	Uniprot	*Uncharacterized proteins and proteins of unknown function	32 - Uncharacterized proteins	N/A
ECA1782	ECA1782	UPF0312 protein ECA1782	-3.82859	ECA_RS08815	Uniprot	*Uncharacterized proteins and proteins of unknown function	32 - Uncharacterized proteins	GO:0042597
ECA1792	ECA1792	Uncharacterized protein	-2.34491	ECA_RS08865	Uniprot	*Uncharacterized proteins and proteins of unknown function	32 - Uncharacterized proteins	N/A
ECA1804	ECA1804	Uncharacterized protein	-1.26566	ECA_RS08925	Uniprot	*Uncharacterized proteins and proteins of unknown function	32 - Uncharacterized proteins	GO:0016888
ECA1814	ECA1814	UPF0227 protein ECA1814	-1.37866	ECA_RS08970	Uniprot	*Uncharacterized proteins and proteins of unknown function	32 - Uncharacterized proteins	N/A
ECA1816	ECA1816	Putative exported protein	-1.62433	ECA_RS08980	Uniprot	*Uncharacterized proteins and proteins of unknown function	32 - Uncharacterized proteins	GO:0019867
ECA1918	ECA1918	Uncharacterized protein	-2.07854	ECA_RS09470	Pfam:PF02589	*Uncharacterized proteins and proteins of unknown function	32 - Uncharacterized proteins	N/A
ECA2020	ECA2020	Uncharacterized protein	-0.993208	ECA_RS09960	Uniprot	*Uncharacterized proteins and proteins of unknown function	32 - Uncharacterized proteins	N/A
ECA2264	ECA2264	Putative exported protein	-1.30542	ECA_RS11120	Uniprot	*Uncharacterized proteins and proteins of unknown function	32 - Uncharacterized proteins	N/A
ECA2355	ECA2355	Uncharacterized protein	-1.14871	ECA_RS11570	Uniprot	*Uncharacterized proteins and proteins of unknown function	32 - Uncharacterized proteins	N/A
ECA2523	ECA2523	UPF0502 protein ECA2523	-1.41319	ECA_RS12350	Uniprot	*Uncharacterized proteins and proteins of unknown function	32 - Uncharacterized proteins	N/A
ECA2555	ECA2555	UPF0434 protein ECA2555	-1.94444	ECA_RS12515	Uniprot	*Uncharacterized proteins and proteins of unknown function	32 - Uncharacterized proteins	N/A
ECA2640	ECA2640	Uncharacterized protein	-1.35337	ECA_RS12935	Uniprot	*Uncharacterized proteins and proteins of unknown function	32 - Uncharacterized proteins	N/A
ECA2691	ECA2691	Putative exported protein	-1.13035	ECA_RS13195	Uniprot	*Uncharacterized proteins and proteins of unknown function	32 - Uncharacterized proteins	GO:0005975; GO:0016901; GO:0048038
ECA2774	ECA2774	Uncharacterized protein	-2.64483	ECA_RS13610	Uniprot	*Uncharacterized proteins and proteins of unknown function	32 - Uncharacterized proteins	N/A
ECA2775	ECA2775	Uncharacterized protein	-2.23791	ECA_RS13615	Uniprot	*Uncharacterized proteins and proteins of unknown function	32 - Uncharacterized proteins	N/A
ECA2778	ECA2778	Putative exported protein	-1.30124	ECA_RS13630	Uniprot	*Uncharacterized proteins and proteins of unknown function	32 - Uncharacterized proteins	GO:0016021
ECA2819	ECA2819	Uncharacterized protein	-1.02456	ECA_RS13840	Uniprot	*Uncharacterized proteins and proteins of unknown function	32 - Uncharacterized proteins	N/A
ECA3037	ECA3037	UPF0304 protein ECA3037	-1.8918	ECA_RS14905	Uniprot	*Uncharacterized proteins and proteins of unknown function	32 - Uncharacterized proteins	N/A
ECA3065	ECA3065	Uncharacterized protein	-1.06981	ECA_RS15050	Uniprot	*Uncharacterized proteins and proteins of unknown function	32 - Uncharacterized proteins	N/A
ECA3066	ECA3066	Uncharacterized protein	-1.3373	ECA_RS15055	Uniprot	*Uncharacterized proteins and proteins of unknown function	32 - Uncharacterized proteins	N/A
ECA3231	ECA3231	Uncharacterized protein	-2.22914	ECA_RS15885	Uniprot	*Uncharacterized proteins and proteins of unknown function	32 - Uncharacterized proteins	GO:0016226
ECA3256	ECA3256	Putative lipoprotein	-1.0489	ECA_RS16015	Uniprot	*Uncharacterized proteins and proteins of unknown function	32 - Uncharacterized proteins	N/A
ECA3434	ECA3434	Putative exported protein	-3.16684	ECA_RS16935	Uniprot	*Uncharacterized proteins and proteins of unknown function	32 - Uncharacterized proteins	N/A
ECA3461	ECA3461	Putative exported protein	-1.89746	ECA_RS17060	Uniprot	*Uncharacterized proteins and proteins of unknown function	32 - Uncharacterized proteins	N/A
ECA3482	ECA3482	Uncharacterized protein	-2.80568	ECA_RS17165	Pfam:PF13503	*Uncharacterized proteins and proteins of unknown function	32 - Uncharacterized proteins	N/A
ECA3500	ECA3500	Uncharacterized protein	-1.1858	ECA_RS17255	Uniprot	*Uncharacterized proteins and proteins of unknown function	32 - Uncharacterized proteins	N/A
ECA3688	ECA3688	Uncharacterized protein	-1.3671	ECA_RS18210	Uniprot	*Uncharacterized proteins and proteins of unknown function	32 - Uncharacterized proteins	N/A
ECA3752	ECA3752	Uncharacterized protein	-1.83309	ECA_RS18540	Uniprot	*Uncharacterized proteins and proteins of unknown function	32 - Uncharacterized proteins	N/A
ECA3765	ECA3765	Uncharacterized protein	-2.32375	ECA_RS18600	Uniprot	*Uncharacterized proteins and proteins of unknown function	32 - Uncharacterized proteins	N/A
ECA4055	ECA4055	Putative exported protein	-1.26192	ECA_RS20045	Uniprot	*Uncharacterized proteins and proteins of unknown function	32 - Uncharacterized proteins	N/A
ECA4143	ECA4143	Uncharacterized protein	-2.95309	ECA_RS20480	Pfam:PF13503	*Uncharacterized proteins and proteins of unknown function	32 - Uncharacterized proteins	N/A
ECA4144	ECA4144	Uncharacterized protein	-2.22107	ECA_RS20485	Uniprot	*Uncharacterized proteins and proteins of unknown function	32 - Uncharacterized proteins	GO:0016021
ECA4145	ECA4145	Uncharacterized protein	-1.7401	ECA_RS20490	Uniprot	*Uncharacterized proteins and proteins of unknown function	32 - Uncharacterized proteins	GO:0016021
ECA4277	ECA4277	Uncharacterized protein	-7.82627	ECA_RS21195	Uniprot	*Uncharacterized proteins and proteins of unknown function	32 - Uncharacterized proteins	N/A
ECA4303	ECA4303	Putative exported protein	-1.76916	ECA_RS21300	Uniprot	*Uncharacterized proteins and proteins of unknown function	32 - Uncharacterized proteins	N/A
ECA4385	ECA4385	Putative exported protein	-1.24698	ECA_RS21695	Uniprot	*Uncharacterized proteins and proteins of unknown function	32 - Uncharacterized proteins	N/A
ECA4458	ECA4458	Putative lipoprotein	-1.2353	ECA_RS22045	Uniprot	*Uncharacterized proteins and proteins of unknown function	32 - Uncharacterized proteins	N/A
ECA4495	ECA4495	Putative lipoprotein	-2.34502	ECA_RS22215	Uniprot	*Uncharacterized proteins and proteins of unknown function	32 - Uncharacterized proteins	N/A
/ECA0392	ECA0391	Putative activator or transporter protein of haemolysin-like protein	-2.68412	n/a	Uniprot	*Other transcripts	33 - Other transcripts	GO:0016021; GO:0015031
/ECAs006	n/a	ribosomal S15 gene leader	-1.60931	n/a	ecogene	*Other transcripts	33 - Other transcripts	N/A
/ECAs010	n/a	GcvB	-1.09186	n/a	ecogene	*Other transcripts	33 - Other transcripts	N/A
/ECAs012	n/a	t44	-1.28589	n/a	ecogene	*Other transcripts	33 - Other transcripts	N/A
/ECAs016	n/a	RyhB	-1.27512	n/a	ecogene	*Other transcripts	33 - Other transcripts	N/A
/ECAs023	n/a	Alpha-RBS	-1.44367	n/a	ecogene	*Other transcripts	33 - Other transcripts	N/A
ECAt014	n/a	tRNA	-1.10385	ECA_RS03495	ecogene	*Other transcripts	33 - Other transcripts	N/A
ECAt056	n/a	tRNA	-2.39403	ECA_RS16490	ecogene	*Other transcripts	33 - Other transcripts	N/A
ECAt063	n/a	tRNA	-3.32927	ECA_RS17375	ecogene	*Other transcripts	33 - Other transcripts	N/A
ECAt074	n/a	tRNA	-1.52447	ECA_RS20965	ecogene	*Other transcripts	33 - Other transcripts	N/A
ECAt075	n/a	tRNA	-1.44248	ECA_RS20970	ecogene	*Other transcripts	33 - Other transcripts	N/A
ECAt076	n/a	tRNA	-1.13106	ECA_RS20985	ecogene	*Other transcripts	33 - Other transcripts	N/A
