# Supplementary material for: Global Gene Expression Analysis of Cross-Protected Phenotype of Pectobacterium atrosepticum
Source: PLoS One. 2017 Jan 12;12(1):e0169536. doi: 10.1371/journal.pone.0169536 (PMC5230779; doi:10.1371/journal.pone.0169536)
Supplement: S6 Table — (XLS) [file pone.0169536.s006.xls]

## Sheet: Primers
Table S6. Primers used in this study
No	Gene name	old locus	new locus	descriptions	Forward/reverse	Sequense 5`-3`
1	hupA	ECA0238	ECA_RS01225	DNA-binding protein HU-alpha	Forward	CGAGTCTCTGAAAGAAGGTGATG
					Reverse	GCCTTGCCAGAAACAAACG
2	fis	ECA0255	ECA_RS01335	DNA-binding protein Fis	Forward	CTGTAAACTCTCAGGCTCAGGTAAC
					Reverse	CAGCTCATACAGGTCACTTACATCC
3	murC	ECA3814	ECA_RS18840	UDP-N-acetylmuramate-L-alanine ligase	Forward	GGCTGTGATGTGTATTGACGATGC
					Reverse	GCTCCAGCGTAAAGTGCCC
4	cyoC	ECA1141	ECA_RS05660	Cytochrome o ubiquinol oxidase subunit III	Forward	TCTACCAGCACGAAGGGAAGTTG
					Reverse	GGCACCACGACACAGGAGC
5	hypD	ECA1232	ECA_RS06100	Hydrogenase isoenzymes formation protein	Forward	CAGATTGTGCCGAAGAGCGAAC
					Reverse	GCAAGAAACCAGTGACGATCCG
6	aegA	ECA4461	ECA_RS22060	Anaerobically expressed oxidoreductase	Forward	GACACCTTGCCAGACTAATCATCCG
					Reverse	CCCATCGTCTCAATCATCCCC
7	dedD	ECA3054	ECA_RS14990	Cell division protein DedD	Forward	ATTTCGTTCACCTTATCCGCATTTTTC
					Reverse	GCAACCGACGCAGCAAGCAC
8	csy2	ECA3682	ECA_RS18180	CRISPR-associated protein Csy2	Forward	GTTTTGCCCTGACCCGTAATCC
					Reverse	CGCCTGCTGTTTCAAATGTTCAC
9	rpoA	ECA4006	ECA_RS19805	DNA-directed RNA polymerase subunit alpha	Forward	TCTCACCGCCAGCCCTTTC
					Reverse	CGCCGTATTCTGCTTTCATCC
10	accC	ECA0260	ECA_RS01365	Biotin carboxylase	Forward	CCTGTAAAGAACTGGGCATCAAAAC
					Reverse	GGACAGGAAACCGTAGCCAGG
11	mltD	ECA3343	ECA_RS16480	Membrane-bound lytic murein transglycosylase D	Forward	CCAGTGGTACGACGGGCG
					Reverse	CTTTATTCGCTTTCATTGCCTGC
12	argA	ECA0999	ECA_RS04945	Amino-acid acetyltransferase	Forward	GCCGAGCAGCACAATCGC
					Reverse	CTGAACAACACGCCGCTACAAG
13	iscR	ECA3238	ECA_RS15920	HTH-type transcriptional regulator IscR	Forward	CTCATCCAGCGTGATGTTATTCAGG
					Reverse	CTGTTGGTATGGTTATTTCTGCCGTC
14	argD	ECA4065	ECA_RS20095	Acetylornithine/succinyldiaminopimelate aminotransferase (ACOAT)	Forward	GGAAACCACCGCCCAACG
					Reverse	GCATTACACCCGCTACGCCTG
15	occQ	ECA4082	ECA_RS20180	Octopine transport system permease protein	Forward	TGAAGCCGCCAAAGCCTGTG
					Reverse	AACTGCCACACGTTGCCGAG
16	uspB	ECA0049	ECA_RS00255	Universal stress protein B	Forward	GCCTGATTTGCTTGCTTGGTTGAC
					Reverse	TGTTACTGATGATTTTGCGTGACTGTG
17	atpG	ECA4513	ECA_RS22305	ATP synthase gamma chain	Forward	AGCAGGGTATCCAGCAGCGAC
					Reverse	CAGATGACAGTGAGTTGAAGAAGAAAGC
18	fdnH	ECA1407	ECA_RS07010	Formate dehydrogenase, nitrate-inducible, iron-sulfur subunit	Forward	TGCCCAACGCTAACCCTGTC
					Reverse	TCCACGCCTGAATAAAGAAGATAACC
19	eca1065	ECA1065	ECA_RS05285	Relaxases/mobilisation proteins	Forward	GCCCAAGTGAACCTTACCAGACAAG
					Reverse	GGTCAACACATCCATATCATCGCAAAC
20	eca1216	ECA1216	ECA_RS06020	Putative catalase	Forward	GTATCGGGCTGCGTCTCTCGG
					Reverse	GGGAAACAGGCGGGAGGAAG
21	metK	ECA3920	ECA_RS19360	S-adenosylmethionine synthase	Forward	GCCAGTCAGAAGTCCGCAAGAG
					Reverse	TAGACAGCACCACAGCATCAATACC
22	pstS	ECA4477	ECA_RS22130	Phosphate-binding protein	Forward	TGAGTTTTCCAGGCAGCACGG
					Reverse	GGCGGTGAGCAAGCAGAAGC
23	eca1059	ECA1059	ECA_RS05255	Putative integrase	Forward	CCGTTGGTAAAAACACTTGGTAGAGC
					Reverse	GGCTTCCCCTGAGTTGGTCCTG
24	eca1166	ECA1166	ECA_RS05785	Biofilm formation regulator YbaJ	Forward	TCGCAGATGTTGGATCATTGACC
					Reverse	CTGTGTGACGAAAGCATAGCAACG
25	eca1540	ECA1540	ECA_RS07665	ECF sigma factor	Forward	CGGCAGATATTCCAGCGTCG
					Reverse	CTCAGGCAGCGGCAGACC
26	rstA	ECA2013	ECA_RS09925	Two-component response regulator	Forward	GGGAAATAGCGACATCAATACTGCG
					Reverse	TGACATTAGGGCAAGAGCATATCGTG
27	eca2873	ECA2873	ECA_RS14100	Putative transcriptional regulator	Forward	GGCTATTGGCTGGACGGCATAG
					Reverse	GTTGGCGGTTTTATGGGTTATCG
28	eca2226	ECA2226	ECA_RS10935	Methyl-accepting chemotaxis protein	Forward	CATCCTCTGCTTTCTTATCTGACTCCC
					Reverse	GCGTATCTTTCTGGCTCTTTTGCG
29	cydC	ECA2651	ECA_RS12990	ABC transporter ATP-binding protein	Forward	CCGTTACCCTGATTCTGTGGCTG
					Reverse	GCAAGCGAAGCGAACACGAAG
30	nirB	ECA4079	ECA_RS20165	Nitrite reductase [NAD(P)H] large subunit	Forward	CTACAAAGGCATCCGCACTCC
					Reverse	CCGCATACATAGAGGTTCCAGC
31	recA	ECA3369	ECA_RS16655	Protein RecA	Forward	GTGGATATTGATGCCTTCGCCG
					Reverse	GTTTTATGCCTCTGTTCGTTTGGATATTC
32	ffh	ECA3360	ECA_RS16590	Signal recognition particle protein	Forward	GTGGCATCATCCCTTTCATACCGC
					Reverse	CGATTCAGGAACGTGCTAAACCAGAG
33	rpoD	ECA0680	ECA_RS03385	RNA polymerase sigma factor RpoD	Forward	CTAATGCGGAAGAAGACATTGCCCC
					Reverse	CTTCTCACGCGCCAGTTCAGGATCG
34	groES	ECA0624	ECA_RS03110	Molecular chaperone GroES	Forward	GCGGTATCGTACTGACTGGTTCCG
					Reverse	CTGCTTTCACGCCATAGCCATC
35	gyrB	ECA4438	ECA_RS21960	DNA gyrase subunit B	Forward	CCACTTCCTGCGAAGAAAGCATC
					Reverse	ACCCTGCGTTGTCTGAACTGTACC
	Genes No. 1-15 were down-regulated under starvation; No. 16-30 were up-regulated under starvation; No. 31 – 35 – candidate reference genes
